# Supplementary material for: Genome-Wide Characterization and Expression Profiling of the AUXIN RESPONSE FACTOR (ARF) Gene Family in Eucalyptus grandis
Source: PLoS One. 2014 Sep 30;9(9):e108906. doi: 10.1371/journal.pone.0108906 (PMC4182523; doi:10.1371/journal.pone.0108906)
Supplement: File S1 — Sequences of the Illumina reads from RNA Seq used to predict the E. globulus alternative transcripts. The origin of the material and the procedure are described in Table S4. (ZIP) [file pone.0108906.s018.zip]

Archive with 1 entries (1 files):
- Arf_reads.fastq.txt
