# Supplementary material for: Genome-Wide Characterization and Expression Profiling of the AUXIN RESPONSE FACTOR (ARF) Gene Family in Eucalyptus grandis
Source: PLoS One. 2014 Sep 30;9(9):e108906. doi: 10.1371/journal.pone.0108906 (PMC4182523; doi:10.1371/journal.pone.0108906)
Supplement: File S1 — Sequences of the Illumina reads from RNA Seq used to predict the E. globulus alternative transcripts. The origin of the material and the procedure are described in Table S4. (ZIP) [file pone.0108906.s018.zip › Arf_reads.fastq.txt]

@HWI-ST132_0419:4:23:2720:113115#ACGGAC
CGCGGACCTTCGTGCCGTGCCTCGTCGGGGCTGTTCACTACTTCGCGGATCCCCTCACCGACGAGGTCATCGCCAAGTTCCTCCTCCGGCCCGTGGTGCA
+
HHHHHHHHHHHHHHHHHHHHHHHHHHHHFHHHHFHHBFF?FHHHHHFHHHHHHHBDDDEEDEEDDE=CECCDCCAEECFDHFEHD?E0ACAE37?B2>94
@HWI-ST132_0419:4:27:4101:110703#ACGGAC
GGGCTGTTCACTACTTCGCGGATCCCCTCACCGACGAGGTCATCGCCAAGTTCCTCCTCCGGCCCGTGGTGCACCCCGGCGCGCCTCTGCAGCCGGAGAG
+
HHHHHHHHHHHHHHHHHHHGHHHHHHHHHFHHHGHHHHHHHHHHHHHHHHHHHHHHHHHHFHHHHHFHHFHHEHFHHHHHHHHHHHHFEHAEEEEEAE<E
@HWI-ST132_0419:4:22:6865:13804#ACGGAC
CGTCCGACGGCGTCAGCGTCTTGGCGAAGGACACGATCTTCTCCTCCGGCTCATTGCCGGCGCGGGCCGGGCTCTCCGGCTGCAGAGGCGCGCCCGGGGG
+
HHHHGHHHHHHHDHHFHHHHHHDHFHEHHFHBBHFH?HDHE<EE7BEBEEDEEBEB@EBEECC>BE3E@@A<1<6?@9>?45<;;65D############
@HWI-ST132_0419:4:28:5825:179194#ACGGAC
CGAGAACCCTCCCCCGTTGTTCGCGTCCGACGGCGTCAGCGTCTTGGCGAAGGACACGATCTTCTCCTCCGGCTCATTGCCGGCGCGGGCCGGGCTCTCC
+
HHHHGHHHHHHHHHHHHHHHHHHHGHHHHEHHHHEHGHHHHHHFFHHHGHHHFFHBHHHFHHHHHHHFHHAEF=HFHH@HHBHGEGFGCFHHFFF:B?CF
@HWI-ST132_0419:4:23:5219:65343#ACGGAC
CGCGCAGAATCTAGGGACCGAGAACCCTCCCCCGTTGTTCGCGTCCGACGGCGTCAGCGTCTTGGCGAAGGACACGATCTTCTCCTCCGGCTCATTGCCG
+
HHHGHHHHHHHHHHHHGHHFHHFFHEFHHHGHHDHGEFHHHHGHH:FEFFCDFCDCFFFEHHHEFE4BEE:00*6@>;><FBEBFEDG9ECCC<?D1:D<
@HWI-ST132_0419:4:26:10857:66293#ACGGAC
CGAACTTGCTCCACCCGGTGGTCAGCAAATGCCGCCGTGGCGTGCCCCTGTAGATGTGCCGGAAGTTCCACACGGCGCCGTGGACGTCCCTCACCGAGAG
+
HHHHHHHHHHHHBHHHHHEHHEHEHHHHHHHHHFHHHHHHHEHHHHHHFHDHHHFFDEHHHH;FFCCEDEHAHEEFGFGFEEF<F@9ACBBD8CDC?A<A
@HWI-ST132_0419:4:2:3841:182177#ACGGAC
CCGGCCATTCCTCGAGAATCCATCCCTCAGAGCACTCTCCTCCTCTACCTTCAGCCTTCCGCCGCTAATCTGCTCCCTCCACCTGGCGCAATCCACGCCG
+
HHHHHHGHHHHHHHHHHHHHHHHHHHHHHHHGHHHHHHHGGHHHHHBHHHHH6EEFHHHHHHHHHHGDHFBDCDDGGGHGHHHHHHHEHCCGGH:D*DD3
@HWI-ST132_0419:4:27:8777:26048#ACGGAC
CGCCTCCTCCACCCTCTCCGCCTTCACAACGAAGTCCGAGCACTCTGCCCTCGGGTAATAAACCACCTCGAACGGCAATCCCCGCGCCGCCGTCTCCACT
+
HHHHFHHHHHHHHHHHHHHHHHGGGHGHHHHHHHCFFHEFF:GBGFFFEFFHFHFDHFHHFHFDFEEEHDE;EEBGGEDGCFEFD?HFHHDHEHFEHEFB
@HWI-ST132_0419:4:48:18236:136290#ACGGAC
CGGCCGTCCAAAGCGACTTCAGCGCCTCCTCCACCCTCTCCGCCTTCACAACGAAGTCCGAGCACTCTGCCCTCGGGTAATAAACCACCTCGAACGGCAA
+
GGGGEGGFGGECEEECEEEEFGGGGCEFGBGGEGCGDGEGEE6CEEEEEEGFGGGD=AEC5EEDEB<DDEEGGGGDE<FD>4>@;,@D?A##########
@HWI-ST132_0419:4:47:15430:58077#ACGGAC
CCTCGGCCTCTACAGCCATCTTGATTCTCATCCCGGCCGTCCAAAGCGACTTCAGCGCCTCCTCCACCCTCTCCGCCTTCACAACGAAGTCCGAGCACTC
+
HHHHHHHHHHHHHHHHHHHHHHHGHHHGHHHHHHHHHHHHHHHHHHHHHHFHHHHFFHHFFHHHB>FFDDHBFHCHHHFHHHHHHEFEBBHFH@FF:FEG
@HWI-ST132_0419:4:5:15076:175963#ACGGAC
TGAGAATCAAGATGGCTGTAGAGGCCGAGGACTGCTCCAGGATGACGTGGCACCACGGGGTGATTTCCTCCGTCGGTGTCAACGAGAATGGACTGTGGCG
+
HHEHHHHHFFHHHHHHHHHHFFFHHHHHHFHHCHHHHHHHHHBFDHEBEHDEEEBFEDFC?DEDEDEE?EEEDEFF5FCCCCDD@FAF?ECEEEE:DDCD
@HWI-ST132_0419:4:65:14461:171495#ACGGAC
CGTCACAGTCCATTCTCGTTGACACCGACGGAGGAAATCACCCCGTGGTGCCACGTCATCCTGGAGCAGTCCTCGGCCTCTACAGCCATCTTGATTCTCA
+
HHHHHHHFHHHHHHHHHHFFHHHHHHHHHHHHHFHHHHHHHHHHHFHFDEFFFHHHHHHHHFHHHHFHFEFFDFDFGGGGBHHHHHHHHHAFC?BCG?CF
@HWI-ST132_0419:4:46:6693:7812#ACGGAC
CCGCCATGGCGAACCCCGCCACAGTCCATTCTCGTTGACACCGACGGAGGAAATCACCCCGTGGTGCCACGTCATCCTGGAGCAGTCCTCGGCCTCTACA
+
HHHHHHHHHHHHHHHHHHHHGHHHFHHHHHHHHHHHHHHHHHHFHHHHHHHFHHHFHHHHHFFFBECFDHHFHFEGGGGGAHHHFCHHHHFFHHHFDFHH
@HWI-ST132_0419:4:46:10822:50305#ACGGAC
CTCTTATCCTGCATAGCTTCAGGTTCATCCCATGTAACCTGAAGCATCCGCCATGGCGAACCCCGCCACAGTCCATTCTCGTTGACACCGACGGAGGAAA
+
HHHHHHHHHHHHHHHHHHHHHHHFHHHHHHHHHHHHHHHHHHHHHHHHHHHHFEHFDHHHFEHHFFHDHHEDHHAFHHHHFHHFFHHEHHEHFH4>D<D<
@HWI-ST132_0419:4:63:10454:183000#ACGGAC
CCGATGGATTCGACCTGCCAAGGGTTCACTGACCTCTTATCCTGCATAGCTTCAGGTTCATCCCATGTAACCTGAAGCATCCGCCATGGCGAACCCCGCC
+
HHHHHHHHHHHHHHHHHHHHHHHHHHHHHHHHHHHHHHHHHHHHHHHHHHHHHHHHEHHHHHHHHHHFHHHHHHHHHHEHHHHHHHHFHHHHHFHEHDGE
@HWI-ST132_0419:4:23:14294:47669#ACGGAC
TCCCAAAGCAGATCTGAGAGGAACTCTCAATTTCTTCACCGGAGGATACACCGAATCAAGGGGCGATCCAGGTCCGATGGATTCGACCTGCCAAGGGTTC
+
HHHHHHHHHHHHHHHHGHHHHHHHHHHHHGHHHHHHGHHHHHHGHHHHHHHHHHFHFHHHHHHFHHEHHHFFBEFGDGGGFHHHFFHHGHHHHBFFG@DF
@HWI-ST132_0419:4:3:12961:133273#ACGGAC
TGGCTCCCTGCATGCCAATGGGAGTGTTATAGTTGAAAAATGATGAACTGTAGGGCACCATAGGATTAGTAAATCCAGCCATATCGAAAAAGTGACCGGA
+
HHHHHHGHEGHHHFDHHHFHFG;GEHHHHHFEHHGHHGHHG7FFDHHEEHFHEEHFHHHHHEEHBFCEFCFBFHFCGGGGHHGEHDAGB?GFCGGGFBGF
@HWI-ST132_0419:4:65:7697:101742#ACGGAC
CGCATCTTGCCTGGCTCCCTGCATGCCAATGGGAGTGTTATAGTTGAAAAATGATGAACTGTAGGGCACCATAGGATTAGTAAATCCAGCCATATCGAAA
+
HHHHHHHHGHHHHHHHHHHFHGHFHHHHHHHHHEHBGFGFHFHEHHFHFHDFHHHEHHHHHEEHHDHHHHHEHHHHHHHHHHHCHHHHHHHHHHFHFHFH
@HWI-ST132_0419:4:45:14508:96359#ACGGAC
GCTGGATTTACTAATCCTATGGTGCCCTACAGTTCATCATTTTTCAACTATAACACTCCCATTGGCATGCAGGGAGCCAGGCAAGATGCGTCTAGAGCAT
+
HHHHHHHHFHHHHHHHHHHHHHHHGHHHHHGHHHHHHHHHHGHHHHHHHGHFHHGHHHHHHGHHHFHHHHFFHHFHHHHHHHHHGHHHHHHHHHFDA<EC
@HWI-ST132_0419:4:68:1411:78428#ACGGAC
GCTGGATTTACTAATCCTATGGTGCCCTACAGTTCATCATTTTTCAACTATAACACTCCCATTGGCATGCAGGGAGCCAGGCAAGATGCGTCTAGAGCAT
+
HHHHHHHHHHHHHHHHHHHHHHHHHHHHHHGHHHHHHHHHHHHHHHHHHHHHHHHHHHHHHHHHHFHHHHHHHHFHHHHHHHHHHBHHHHHHHFBEEBCE
@HWI-ST132_0419:4:6:3090:182798#ACGGAC
CAGGGAGCCAGGCAAGATGCGTCTAGAGCATTTGGTTTAGTGAACTATGTGGATGAAAATCCCCCTATGTACACCTGTAATATCTTTGGCAACAATGTGG
+
HHHHHHHHHHHHHHHHFHHHHHHHHHHHHHHHHHHHHHHHHHHHHHHHHFHHFHHHHFHHHHHHHHHHHHFHFHFGHHHHHHHHHHHHHHEHHGHGHHEH
@HWI-ST132_0419:4:2:18610:147989#ACGGAC
TGCGTCTAGAGCATTTGGTTTAGTGAACTATGTGGATGAAAATCCCCCTATGTACACCTGTAATATCTTTGGCAACAATGTGGTGCCAAAGCCAAAACCT
+
FFCFFFFCF@EE@EDFFEGGGFGCGGFGGGGGGGGBGGGGGGGGGGGGGGGGGGGGGGGGGGGGFGGBGGGGGGEGEGGFGGGGDGGEGGDGGG@GFFGG
@HWI-ST132_0419:4:42:6034:22951#ACGGAC
TGCGTCTAGAGCATTTGGTTTAGTGAATTATGTGGATGAAAATCCCCCTATGTACACCTGTAATATCTTTGGCAACAATGTGGTGCCAAAGCCAAAACCT
+
HHHHHHHHEGHGHGHHHHHHHHHHGHHFHHHHHHHHHHHHHHHHHHHHHHHHHEHHHHHHHHHHHHHHHHFEHEGHFHHHFHHFEHHHGGEHHHHHHHEH
@HWI-ST132_0419:4:62:8972:138309#ACGGAC
TGCGTCTAGAGCATTTGGTTTAGTGAACTATGTGGATGAAAATCCCCCTATGTACACCTGTAATATCTTTGGCAACAATGTGGTGCCAAAGCCAAAACCT
+
HHHHHHHHFHHHHFHHHHFHHGHHHHHHHHHHHHHHHHHHHHEHFHHHHHHHEHHFHHHEBHHHHFHHHHFHHHHHFGHHFFHEFHHHHHHHHHHHHHEH
@HWI-ST132_0419:4:68:10374:98347#ACGGAC
CTAGAGCATTTGGTTTAGTGAACTATGTGGATGAAAATCCCCCTATGTACACCTGTAATATCTTTGGCAACAATGTGGTGCCAAAGCCAAAACCTATCTG
+
HHHHHHHHHFHHHHHHHHHFHHHHGHHHHHHHHHHHHHHHHFGHHHHFHFHFHHGHHHHHHFHCHHCEFHFHF>FDFFCFHEHFDGHHDFHFEFBAEBEE
@HWI-ST132_0419:4:68:10426:53673#ACGGAC
ATTTGGTTTAGTGAACTATGTGGATGAAAATCCCCCTATGTACACCTGTAATATCTTTGGCAACAATGTGGTGCCAAAGCCAAAACCTATCTGCACTGAT
+
HHHGHGHHHHHDHHHHHHHHHHHFEGHHGHHHHHHGHHHHCHHHHHHHHHHHHCFHHHHDGHHHHHFFBHFEFHEHHHGGHHFHHHHEHFHEGFHHHEHB
@HWI-ST132_0419:4:41:10923:145807#ACGGAC
GTTTAGTGAACTATGTGGATGAAAATCCCCCTATGTACACCTGTAATATCTTTGGCAACAATGTGGTGCCAAAGCCAAAACCTATCTGCACTGATCTCAA
+
HHHHHHHHHHHHHHHHHHGHHHHHGHHHHHHHFHHHHHHHHHHHHHHHHHHHHHHHHHHHGHHFHHEHHHEHHHHHEHHHHHHHHHGHHEHHHHHHFHHH
@HWI-ST132_0419:4:62:18052:112087#ACGGAC
TGTGGATGAAAATCCCCCTATGTACACCTGTAATATCTTTGGCAACAATGTGGTGCCAAAGCCAAAACCTATCTGCACTGATCTCAATATTGGCAGGTCC
+
HHHHHHHHGHHHHHHHHHHHHGHHHHHHHHHHHHHHHHHHHHHHFHHHHHFHHHHHHHHHHHHHHHHHHDFHHHHHHHGEHHHHHHHHHHHHHHH@####
@HWI-ST132_0419:4:2:14836:130347#ATGGAC
GAAAATCCCCCTATGTACACCTGTAATATCTTTGGCAACAATGTGGTGCCAAAGCCAAAACCTATCTGCACTGATCTCAATATTGGCAGTTCAGCCTCTG
+
HHHHHHHHHHHHHHHHHHHHHHHHHHHHHHHHHHHGHHHHHHHHHHFHHHFHHGHHHHHHHHHFHFHHHFHHFFFFDFGGFHEHGGFGG.:7597D=D?+
@HWI-ST132_0419:4:1:20358:124266#ACGGAC
AAAATCCCCCTATGTACACCTGTAATATCTTTGGCAACAATGTGGTGCCAAAGCCAAAACCTATCTGCACTGATCTCAATATTGGCAGTTCAGCCTCTGA
+
HHHHHHHHHHHHHHHHHHHHHHHHHHHHHHHHHHHHHHHGGHFHFFHHHGHFFHHGHHDHHFEHHHHFHHHHBHHFHEHGHGHHHGGG4B<><<?5;:54
@HWI-ST132_0419:4:6:11333:108994#ACGGAC
GTAATATCTTTGGCAACAATGTGGTGCCAAAGCCAAAACCTATCTGCACTGATCTCAATATTGGCAGTTCAGCCTCTGAAACCTTATCAACTGATAGCCC
+
HHHHHFHHHGHHHHHHHHHHHHHHFHHHHHHHHHHHFHHHFHHFHHHGHDHHDHHHEHHDHHHCHFG19;>>=>===:<>E?D9EADB=D>5AA######
@HWI-ST132_0419:4:27:14988:96423#ACGGCC
ATGTGGTGCCAAAGCCAAAACCTATCTGCACTGATCTCAATATTGGCAGTTCAGCCTCTGAAACCTTATCAACTGATAGCCCTAGTAGTGGGCATTCCTT
+
HHHHHHHHHHHGHHHHHHHHHHHHHHHHHHHHHHHHHHHHHHGHHFHFHEEE=EEHEHBEEEF@A?DDCC@DFBADEFEHAD@5A<;8;/AAA5@D<C5A
@HWI-ST132_0419:4:25:11230:112654#ACGGAC
CCAAAACCTATCTGCACTGATCTCAATATTGGCAGTTCAGCCTCTGAAACCTTATCAACTGATAGCCCTAGTAGTGGGCATTCCTTTGGCCTAGAAATTT
+
HHHHHHHHHHHHGHHHHFHGHHHHHHHHHHHHHHH@F?BDFFDDEFCFHCCEFDBCAC=CCC=C0=DD>@?<CC<ACDDCEG?FEFF2FAD?=?@FEDBF
@HWI-ST132_0419:4:46:18777:45630#ACGGAC
TCCAGAAATTTCTAGGCCAAAGGAATGCCCACTACTAGGGCTATCAGTTGATAAGGTTTCAGAGGCTGAACTGCCAATATTGAGATCAGTGCAGATAGGT
+
HHHHHHHHHHHHHHHHHHHHHHHHHHHHHHHHGGHHHGHHHHHHHHHHHHHHHHHHEHHHHFFHHHFHCHHHHHHEGGGGHDFHHHHHFEHHFHFHFHEC
@HWI-ST132_0419:4:48:20727:159233#ACGGAC
GATTTCCAGAAATTTCTAGGCCAAAGGAATGCCCACTACTAGGGCTATCAGTTGATAAGGTTTCAGAGGCTGAACTGCCAATATTGAGATCAGTGCAGAT
+
HHHHHHHHGHHHHHGHHHHHHHHHHHHHHHGHHHHHGGHGGHFFHCEHHHHGHHFGHHHHFHHHEFFCFGGHEFFHHHHHGHHEHHHHHHFHHHHHHEHH
@HWI-ST132_0419:4:1:3101:168503#ACGGAC
CTGATTTCCAGAAATTTCTAGGCCAAAGGAATGCCCACTACTAGGGCTATCAGTTGATAAGGTTTCAGAGGCTGAACTGCCAATATTGAGATCAGTGCAG
+
HHHHHHHHHHHHHHHHHHHHHHHHHHDHHHHHHHHHHHGHHHHHHHHHHHHHHHHHHHHHEHHHHHHFBHHHHHHFGGGFHHEFHGG?DF<ECBCEEGEB
@HWI-ST132_0419:4:21:15474:122344#ACGGAC
CTGATTTCCAGAAATTTCTAGGCCAAAGGAATGCCCACTACTAGGGCTATCAGTTGATAAGGTTTCAGAGGCTGAACTGCCAATATTGAGATCAGTGCAG
+
HHGHHHHHHHHHHHHHHHHHGGHHHHGHHHHHHHEHGHHGHHGHHHHHGHFHHFHHHHHHHHFHBHF?FFFEFHEFGD?DHHEHFHHF=BFFEDD??EFF
@HWI-ST132_0419:4:6:6704:176363#ACGGAC
GCTGATTTCCAGAAATTTCTAGGCCAAAGGAATGCCCACTACTAGGGCTATCAGTTGATAAGGTTTCAGAGGCTGAACTGCCAATATTGAGATCAGTGCA
+
HHHHHHHHHHHHHHHHHHHHHHHHHHHHHHHGHHHHHHHEHHHHHHHHHHHHHHHHHHHHHFHEHHHFHEEFFHHBHHEFFHEGFAFHAEFFEFH?@?FD
@HWI-ST132_0419:4:61:3745:26319#ACGGAC
CTTTGAAGTATTGCATTGCTGATTTCCAGAAATTTCTAGGCCAAAGGAATGCCCACTACTAGGGCTATCAGTTGATAAGGTTTCAGAGGCTGAACTGCCA
+
EEEE8EFFEFGGEGGGGGGGBBEEEBFGFGGCGBGGBGDGBGGGEG?GFFGBFCBGGFGGCFFDFFFGFEGEFFEFEFFFBGGGFC@.CCDE:DD#####
@HWI-ST132_0419:4:44:7896:17688#ACGGAC
CACCAATCTTTGAAGTATTGCATTGCTGATTTCCAGAAATTTCTAGGCCAAAGGAATGCCCACTACTAGGGCTATCAGTTGATAAGGTTTCAGAGGCTGA
+
HHHHHHGGGEHHGFHHHHGHGHEFHHHHGFHGGHEGGFFDFEAEE>C@DDBE@FEHGGHE?GGGGHFGFHFGEGEHGGGHH@DGEE7DEDFBDFFHDEH9
@HWI-ST132_0419:4:26:2286:147531#ACGTAC
CAGCCTCTGAAACCTTATCAACTGATAGCCCTAGTAGTGGGCATTCCTTTGGCCTAGAAATTTCTGGAAATCAGCAATGCAATACTTCAAAGATTGGTGG
+
GGGEGGFGFEGGDFGGGBGGEGGGGFEEGGGBGFGGFGGFGEGFGFFGFEDADGFGECGAGFBDF;ADDDCFDGGGGCGEDGGFGGBGF:DB?CDFCCFF
@HWI-ST132_0419:4:7:11348:124785#ACGGAC
CCACCAATCTTTGAAGTATTGCATTGCTGATTTCCAGAAATTTCTAGGCCAAAGGAATGCCCACTACTAGGGCTATCAGTTGATAAGGTTTCAGAGGCTG
+
HHHHHHGHHHGHHHHHHHHGFHHHHHHHHHHGHHHHHHHGHHHGFHHHHHGHHGHHHCHEHHHGHHFHHHHHHHFHHFHHHHHFHHEHCHHGFHHHHHEH
@HWI-ST132_0419:4:44:19736:42147#ACGGAC
CCACCAATCTTTGAAGTATTGCATTGCTGATTTCCAGAAATTTCTAGGCCAAAGGAATGCCCACTACTAGGGCTATCAGTTGATAAGGTTTCAGAGGCTG
+
GGEGGGGGFGEGGGGGBGGGGGGGEGGGGGGEGFGGGGGGGBGGGGGEGGFGGGGGGFGGGGGGCCGGFFGFGFGGGGFGGGGGGEGGFDCEEEB@EFFF
@HWI-ST132_0419:4:1:16718:130351#ACGGAC
TGAAACCTTATCAACTGATAGCCCTAGTAGTGGGCATTCCTTTGGCCTAGAAATTTCTGGAAATCAGCAATGCAATACTTCAAAGATTGGTGGTGTTTCT
+
HHHHHHHHHHHHHHHHHHHHHHHHHGHHHHHHHHHHHHHHHHHHHGHHHHHHHHHHHHHHHHHHHHHHHHHHHHFHHHHHHHGHHHHHGGDHHEHFHDHH
@HWI-ST132_0419:4:45:13450:79100#ACGGAC
TGATAGCCCTAGTAGTGGGCATTCCTTTGGCCTAGAAATTTCTGGAAATCAGCAATGCAATACTTCAAAGATTGGTGGTGTTTCTTCCATCCAGCTATTT
+
DEEGDE=G@GFDEDFEDEDFF@GGFGGBGGEGGGGFGBDFGGDDGGGFGGEGGFGFBEFEB8E@CEE@?EGFGGGFFGGGGBGDGGFGGEF>EFBGFGGG
@HWI-ST132_0419:4:61:6108:112159#ACGGAC
TGATAGCCCTAGTAGTGGGCATTCCTTTGGCCTAGAAATTTCTGGAAATCAGCAATGCAATACTTCAAAGATTGGTGGTGTTTCTTCCATCCAGCTATTT
+
HHHHHHHHHHHHHHHHHHHHHHHHHHHHHHHHHHHHHHHHHHHHHHHHHHHHHHHHHHHHHHHHHHHFFHHHHHHDGGEGEHGFFHHHHFHHHFHHFHHH
@HWI-ST132_0419:4:23:13294:192806#ACGGAC
GATAGCCCTAGTAGTGGGCATTCCTTTGGCCTAGAAATTTCTGGAAATCAGCAATGCAATACTTCAAAGATTGGTGGTGTTTCTTCCATCCAGCTATTTG
+
HHHHHHHHHHHHGHHHHHHHGGHHHHHHHHHHGHHHHHHHHHHHHHHFHHHHHHHHHEHFHHHHFHFHHHHFHHEGGEGFHGHHGGHEHHHHEHHHHHHC
@HWI-ST132_0419:4:25:11537:61332#ACGGAC
CTAGTAGTGGGCATTCCTTTGGCCTAGAAATTTCTGGAAATCAGCAATGCAATACTTCAAAGATTGGTGGTGTTTCTTCCATCCAGCTATTTGGTAAGAC
+
HHGEEGHFHHHHHHHHHHHHHHHHHHFHHHHHHHHHHHHHHGHFFFHBFFHHFHHHFHHHHHFFEDC@FD7E@AAGFGEFHHHHFHHHGFHHFGHHHFBH
@HWI-ST132_0419:4:24:18420:18095#ACGGAC
AGTGGGCATTCCTTTGGCCTAGAAATTTCTGGAAATCAGCAATGCAATACTTCAAAGATTGGTGGTGTTTCTTCCATCCAGCTATTTGGTAAGACTATTC
+
HHHHHHHHHHHHHHHHHHHHGHHHHHHHHHHHHHHHHHHHHHHHHGGEHHHHHHFHHFHHGFEGHCGEFFHHHHHHHHHGGHGFHHGDHHGFGHHHCHHH
@HWI-ST132_0419:4:5:16465:168027#ACGGAC
TGGGCATTCCTTTGGCCTAGAAATTTCTGGAAATCAGCAATGCAATACTTCAAAGATTGGTGGTGTTTCTTCCATCCAGCTATTTGGTAAGACTATTCAT
+
GGGFGEHHHFHHHHHHHHHHHHFHHHHHHHGHGGHHGHHHFHHHGHFHHHHHHHGFHHHHFHHFHGHHHHGHHHHHHDGHHGHGHHHHGFHGHH?FEFEF
@HWI-ST132_0419:4:45:16046:13360#ACGGAC
GGGCATTCCTTTGGCCTAGAAATTTCTGGAAATCAGCAATGCAATACTTCAAAGATTGGTGGTGTTTCTTCCATCCAGCTATTTGGTAAGACTATTCATG
+
HHHHHHHHHHHHHHHHHHHHHHHHHHHHHHHHHHHHHHHHHHHHHHHHHHEHHGHHHHHFHHEHFHGHHGHHHHHHHHHHHHHHHHHHHHHHHHEHHHHH
@HWI-ST132_0419:4:6:11865:65618#ACGGAC
CATCGCATGAATAGTCTTACCAAATAGCTGGATGGAAGAAACACCACCAATCTTTGAAGTATTGCATTGCTGATTTCCAGAAATTTCTAGGCCAAAGGAA
+
HHHHHHHHHHHHHHHHHHHHHHHHFHHHHHHHFGHHHHHHHHHHHFFHFFEFHHHHHHFFHHHFHHHHHHFHHFHEHFGHFH?HH6EDEEHFHEFEHFFH
@HWI-ST132_0419:4:22:15528:98810#ACGGAC
CTTCATCGCATGAATAGTCTTACCAAATAGCTGGATGGAAGAAACACCACCAATCTTTGAAGTATTGCATTGCTGATTTCCAGAAATTTCTAGGCCAAAG
+
HHHHHHHFHHHHGHHHGFHHHHHHGFHHFFHHHHHHGHHHFHDEHEHFFHHFFHHHFEEFEBDFEHHHFHFHHDDBGGFEFHHGFBFGFFHHHBHFEF3E
@HWI-ST132_0419:4:2:9503:196091#ACGGAC
GCAGGCTTCATCGCATGAATAGTCTTACCAAATAGCTGGATGGAAGAAACACCACCAATCTTTGAAGTATTGCATTGCTGATTTCCAGAAATTTCTAGGC
+
FFFEEFFFBBED=?EFB@EEEEC?FFFF>FFEFFEFFFFF:?D@D??B@;EE<ABEDCC@CFDC?BF:FAABA??D>DA=AADEEFB??;EEBDDA;5??
@HWI-ST132_0419:4:43:6199:24787#ACGGAC
TAACAACACCATCTAAATTGCTTTCAGCAGGCTTCATCGCATGAATAGTCTTACCAAATAGCTGGATGGAAGAAACACCACCAATCTTTGAAGTATTGCA
+
HHHHHHHHHHGHHHHGHHHGDHHFGHHHHHHHHFGGCEGGHHGGHFGGFGEGFHGGHECHHFE=EDDED=BBEEBGGGFGHCDHGEGGGFHGG?HFFEFD
@HWI-ST132_0419:4:4:13548:55776#ACGGAC
TTCAAAGATTGGTGGTGTTTCTTCCATCCAGCTATTTGGTAAGACTATTCATGCGATGAAGCCTGCTGAAAGCAATTTAGATGGTGTTGTTAGCCCATCA
+
HHHHHHHHHHHHHHHEGEGGGHHHHGHHHGHHHHHHHHHHHHHHHGHHHHHHHHHFHHFHHHHHBHHHFFHHHFEHHHHHHHHHHHHHFHHH?FCFHHHF
@HWI-ST132_0419:4:67:3730:45634#ACGGAC
TTCAAAGATTGGTGGTGTTTCTTCCATCCAGCTATTTGGTAAGACTATTCATGCGATGAAGCCTGCTGAAAGCAATTTAGATGGTGTTGTTAGCCCATCA
+
HHHHHGHHHHGFEGGCGFGGGHHGHHHHHHHHHFHHGHHHHHHHHFEHHHHHHHHHHHHHHHDHEHHHBHEHFFCGGFGGFHEHEHHHFHGGCCFEEEE@
@HWI-ST132_0419:4:25:10232:79107#ACGGAC
CTGATGGGCTAACAACACCATCTAAATTGCTTTCAGCAGGCTTCATCGCATGAATAGTCTTACCAAATAGCTGGATGGAAGAAACACCACCAATCTTTGA
+
HHHHHHHHHHHHHHHHHHHHHHHHHHHHHHHHHHHHHHHHHHHHHHHHHHHHHHHHHEHHHGHHHHHHHHHFHDCHHFHHFHHFHHFHHFHHHFHFHHHB
@HWI-ST132_0419:4:43:15441:29472#ACGGAC
CTGATGGGCTAACAACACCATCTAAATTGCTTTCAGCAGGCTTCATCGCATGAATAGTCTTACCAAATAGCTGGATGGAAGAAACACCACCAATCTTTGA
+
HHHHHHHHHHHHHHHHHHHHHHHHHHHHHGHHHHGFFHHHHHHHHHHHHFHHHHHFHFHHHHEHFHHHBHHFFHEGHHFHBHHHHHFHH>G?EFGHHHDH
@HWI-ST132_0419:4:5:8221:4045#ACGGAC
TGTTTCTTCCATCCAGCTATTTGGTAAGACTATTCATGCGATGAAGCCTGCTGAAAGCAATTTAGATGGTGTTGTTAGCCCATCAGATGATGGCTCCAAA
+
HHHHHHHHHHHHHHHHHHHHHHHHHHHHHHHHHHHHHHHHHHHHFHFHHHHHHFHHHHFFFHHHHHHHHEHHHHHHCFEHFHHGHGHHFFFFHFFFHF?D
@HWI-ST132_0419:4:47:8590:196248#ACGGAC
TTCTTCCATCCAGCTATTTGGTAAGACTATTCATGCGATGAAGCCTGCTGAAAGCAATTTAGATGGTGTTGTTAGCCCATCAGATGATGGCTCCAAAAGG
+
HHHHHHHHHHHHHHHHHHHHHHHHHHGHHHHHHHHHHHHHHHHHHEHHHHHHHGHHHHHHHEEHHHDHFFGEEFCDHHHHHHHGHHHH=HHEHHHHHF<F
@HWI-ST132_0419:4:26:9134:164124#ACGGAC
CTTCCATCCAGCTATTTGGTAAGGCTATTCATGCGATGAAGCCTGCTGAAAGCAATTTAGATGGTGTTGTTAGCCCATCAGATGATGGCTCCAAAAGGCC
+
HHHFHHHHHHHHHGHHEBEHHHGFHHHGHHHHHHHCHEHHHHFFGHGFHHHHHDFHFHHFHBFHBHEEHFDEBAEGGGGGE@HFHGFDGBDF?GBC=B=D
@HWI-ST132_0419:4:45:13841:183430#ACGGAC
CTTCCATCCAGCTATTTGGTAAGGCTATTCATGCGATGAAGCCTGCTGAAAGCAATTTAGATGGTGTTGTTAGCCCATCAGATGATGGCTCCAAAAGGCC
+
GGEEGGGGFEGDGGGGGFGFGGGGGGGGGGGFGEGGEFGBGGGEEGGFF=GGGFFGFGGG9FGFDFFGFE@D?=DCDCD=GGGGEGGGGG?D4DDBBB?#
@HWI-ST132_0419:4:66:9662:100048#ACGGAC
CTTCCATCCAGCTATTTGGTAAGACTATTCATGCGATGAAGCCTGCTGAAAGCAATTTAGATGGTGTTGTTAGCCCATCAGATGATGGCTCCAAAAGGCC
+
HHHHHHHHHHHHHHHHHHHHHHHHHHHHHHHHHHHHHHHHHHHHHHHHHHHHHFHHHHFHHHHHEHHHHHHHHFHHHHHGHHHHHHHHHHHHHHFH9HFH
@HWI-ST132_0419:4:63:2420:187888#ACGGAC
GAAAGATCTGGTGGTATGCTCACATATCCAGCTTCACCAGGCCTTTTGGAGCCATCATCTGATGGGCTAACAACACCATCTAAATTGCTTTCAGCAGGCT
+
HHHHHHHHHHHFHHFHHHHHHHHHHHHHHHGFHHHHHHHHFHHHHHHFHFHEHHHHHHFHHEHHFEFHGFFFFFFHHHHGHFHFHFHBFFFHHAHHHHE;
@HWI-ST132_0419:4:24:8583:82170#ACGGAC
CTGCTGAAAGCAATTTAGATGGTGTTGTTAGCCCATCAGATGATGGCTCCAAAAGGCCTGGTGAAGCTGGATATGTGAGCATACCACCAGATCTTTCTTT
+
HHHHHHHHFGHGHHHHFHBHGG?GFFFFFGCHHHHHHFHFHHHDEHHHHHHBFHDECHBFF@BECB@CCCCB<@9;:=>BCFA=D?;A>?0>ADDEEEBE
@HWI-ST132_0419:4:61:8112:190694#ACGGAC
CTGAAAGCAATTTAGATGGTGTTGTTAGCCCATCAGATGATGGCTCCAAAAGGCCTGGTGAAGCTGGATATGTGAGCATACCACCAGATCTTTCTTTGAC
+
HHHHEHHHHHGHHHGFHHGFHHHHHHHHFHHHHHGHGHHHHEHHHHHEHEFCHBHEEF6EFF@?BCFACAEEBEEHHFFHHHHHHFFB?F?CC@AEE9EA
@HWI-ST132_0419:4:63:6366:136257#ACGGAC
CAGGTCAAAGAAAGATCTGGTGGTATGCTCACATATCCAGCTTCACCAGGCCTTTTGGAGCCATCATCTGATGGGCTAACAACACCATCTAAATTGCTTT
+
GFGFDGFGFGFEGEEFGGGDFGE?GGGFFFGGGFBFGFBFGGEGAEGBFBADBFFDFCDBEDEDFFBFEFEFEEEFFFDBD?EEDGDFFBCFGEFDBCEG
@HWI-ST132_0419:4:45:10809:142874#ACGGAC
ATTTAGATGGTGTTGTTAGCCCATCAGATGATGGCTCCAAAAGGCCTGGTGAAGCTGGATATGTGAGCATACCACCAGATCTTTCTTTGACCTGCCTGAA
+
EFFCFDBCDAEEDEEAABE?DFFDEFEFFFDFFCDEEEEBFEFFFFFBFF=BCD@@DD:DE?BECEE9BEC<ACCC@C8CDCDDDEEEEE@<B@CFFFFF
@HWI-ST132_0419:4:28:4173:66711#AGGGAC
ACCGTGCCTTCAGGCAGGTCAAAGAAAGATCTGGTGGTATGCTCACATATCCAGCTTCACCAGGCCTTTTGGAGCCATCATCTGATGGGCTAACAACACC
+
HGFHFHGHHHHHHHHFHFEHHGHHEHHEHHHHGFDHHFHFHHHFHHHHHFHHFHHHHFAHHHEBHHHHHEFAEEEHHHHHHHHEFHFGFHEHBHE>FGGG
@HWI-ST132_0419:4:6:12929:120653#ACGGAC
GGTCACCGTGCCTTCAGGCAGGTCAAAGAAAGATCTGGTGGTATGCTCACATATCCAGCTTCACCAGGCCTTTTGGAGCCATCATCTGATGGGCTAACAA
+
@EEEEFFFFDGGGFDGFBFGEBE@CEED??BBDCBC@D:B:A?B.EDBEEEEACBEABABADDDDEEBEB:58=5<:>9@BDB=DB;B>>;ADC@D=C>C
@HWI-ST132_0419:4:25:10971:132755#ACGGAC
TTAGCCCATCAGATGATGGCTCCAAAAGGCCTGGTGAAGCTGGATATGTGAGCATACCACCAGATCTTTCTTTGACCTGCCTGAAGGCACGGTGACCCGT
+
HHHHFHHHHHHHGHHGGHHHHHHGHHHHHFHHHHEFHHEFHHHHFHHHEFFHHHHFCFH?FFFDFEHFFHHHHHHHHHHHHHGHHHHHFHFHDHEFEGF>
@HWI-ST132_0419:4:42:2790:155316#ACGGAC
TTAGCCCATCAGATGATGGCTCCAAAANGCCTGGTGAAGCTGGATATGTGAGCATACCACCAGCTCTTTCTTTGACCTGCCTGAAGGCACGGTGACCCGT
+
HHHHFHHHHHHHFHHHEHHH69=':66#97<3;;3EGCBDECG?EFDDEEBCCCAFFCD<<=@5:A<@??DBECEFGFFBGECFGEFE:EEEA?DA<B>4
@HWI-ST132_0419:4:43:12097:135540#ACGGAC
AGCCCATCAGATGATGGCTCCAAAAGGCCTGGTGAAGCTGGATATGTGAGCATACCACCAGATCTTTCTTTGACCTGCCTGAAGGCACGGTGACCCGTGT
+
HFHHHHHHHHHHHHHHHHHHHDHHHFHFHHHHCHHHEEEHHFHHHHEHFHFFFFHHHHHBHCFEHHHHHFHEEFHHHHHHHHHHHFAFFFBEECFFCBFB
@HWI-ST132_0419:4:62:13113:167396#ACGGAC
AGCCCATCAGATGATGGCTCCAAAAGGCCTGGTGAAGCTGGATATGTGAGCATACCACCAGATCTTTCTTTGACCTGCCTGAAGGCACGGTGACCCGTGT
+
HHHHHHHHHHHEHHFHHHFHHFGHHFDFHFHHBFHHEFFFHEDFCFFFHHFFDHHFHHH>EDFEEHHDHHHFEHHFEHHHEFHFD@FEFFBFECFD76D<
@HWI-ST132_0419:4:46:10441:2366#ACGGAC
CTTTGACACGGGTCACCGTGCCTTCAGGCAGGTCAAAGAAAGATCTGGTGGTATGCTCACATATCCAGCTTCACCAGGCCTTTTGGAGCCATCATCTGAT
+
HHHHHHHHHHHHHHHHHEFHHHHHHHHEHHHHDHHGFGFHHEHFHHFHEHH@FCHHFHHHHHHHCHFHHHFFFHHHHHHHHHHHHFAEGHHHHEHHHBCC
@HWI-ST132_0419:4:63:13506:126209#ACGGAC
CTCCAAAAGGCCTGGTGAAGCTGGATATGTGAGCATACCACCAGATCTTTCTTTGACCTGCCTGAAGGCACGGTGACCCGTGTCAAAGAGCCTCAGTCGT
+
HHHHHHHHHHHHHHHFHHHHHHHHHHHHHFHHHHFHHHFHHHHHFHHHHHHHHHHHHHHHFHFFEHCBEEFFFBFGFHHHEHHHHHFHEHFHHHFHFHHE
@HWI-ST132_0419:4:22:17765:179714#ACGGAC
TAACGACTGAGGCTCTTTGACACGGGTCACCGTGCCTTCAGGCAGGTCAAAGAAAGATCTGGTGGTATGCTCACATATCCAGCTTCACCAGGCCTTTTGG
+
HHHHHHHHHHHHHHHHHHHHHFHHHHEHFEFHCHFHFHHHHHHHFF6ECEEECBDCD?FE8D;CC@EB>CDFCDD@BCCDHFFFBDEFHBCFEFEEFH?A
@HWI-ST132_0419:4:61:11360:189927#ACGGAC
AAAAGGCCTGGTGAAGCTGGATATGTGAGCATACCACCAGATCTTTCTTTGACCTGCCTGAAGGCACGGTGACCCGTGTCAAAGAGCCTCAGTCGTTAGG
+
HHHHHHHHHHHFHHHHHHHHHHHHHHHHHHHHHHFHHHHHHHHHHHHHHHHHHHHHHHHHHHHHFEFFABEBEEEHFHFHHFFHFHHHHFHHFFHHHDBH
@HWI-ST132_0419:4:7:10112:158162#ACGGAC
GCTGGATATGTGAGCATACCACCAGATCTTTCTTTGACCTGCCTGAAGGCACGGTGACCCGTGTCAACGAGCCTCAGTCGTTAGGACCTTTCTTCTTTGA
+
HHHHHHHHHHHHHHFHHGHHHHHHHFHHHHHHHHHHGHHGGHHHHFHHHHHGFHHHHHHHFFFHHGFHHFHHHHFGGHHHHHHFGHHHFGEHGEHHHHHH
@HWI-ST132_0419:4:47:3117:68885#ACGGAC
CTCACACTCAAAGAAGAAAGGTCCTAACGACTGAGGCTCTTTGACACGGGTCACCGTGCCTTCAGGCAGGTCAAAGAAAGATCTGGTGGTATGCTCACAT
+
HHHHHHHHHHHHHHHHHHHHHHHHHHHHHFHHHFHHHHHHHHHHHHHHHHEHHHFHEHHHHHFHHHHFHF4DCCCECEE@BCFDDE9DD6>665<DDDCC
@HWI-ST132_0419:4:63:20967:33674#ACGGAC
CTGAACCTCACACTCAAAGAAGAAAGGTCCTAACGACTGAGGCTCTTTGACACGGGTCACCGTGCCTTCAGGCAGGTCAAAGAAAGATCTGGTGGTATGC
+
GEFGEEFGFGEFGEGEEEFFGGGGGGGFFGGGGFEBFFEEEE@EE?D4D?FEFFFE??EECDCCD,A::>6+=?##########################
@HWI-ST132_0419:4:61:4530:16454#ACGGAC
TGCCTGAACCTCACACTCAAAGAAGAAAGGTCCTAACGACTGAGGCTCTTTGACACGGGTCACCGTGCCTTCAGGCAGGTCAAAGAAAGATCTGGTGGTA
+
HHHHHHHHHHHHHHHHHHHHHHHHHHHHHHHHHHHHHHGHGHHHHHHHHHHHHHHHHHHEHHHHHHHHHHHHHHHFGGGEF;FFEFFF>FBEBDECFF8E
@HWI-ST132_0419:4:24:9768:58948#ACGGAC
CTTTCTTTGACCTGCCTGAAGGCACGGTGACCCGTGTCAAAGAGCCTCAGTCGTTAGGACCTTTCTTCTTTGAGTGTGAGGTTCAGGCTATGGGTTGCAG
+
HHHHHHHHHHHHHHHHHHHHHHHHHHHHHHHHHHHHHHHHHHHHHHHHHHHHHHHHHHHHFHHHFHEHHFFEEFEHFHFHHHHHHHHHHFHEFHEHEEFH
@HWI-ST132_0419:4:42:7842:80253#ACGGAC
CTTTGACCTGCCTGAAGGCACGGTGACTCGTGTCAAAGAGCCTCAGTCGTTAGGACCTTTCTTCTTTGAGTGTGAGGTTCAGGCTATGGGTTTCAGATAT
+
HHHHHHHHHHHHHHHHHHHHHHHFHHHGDHHHHHHHHHHHHHHHFHHHHHHFEHHHFHFHHHHHHHHHHFCFDFFHHHHHHHHHHHHHHHCHGGFEEDFF
@HWI-ST132_0419:4:21:1631:128988#AAGGAC
CTGAAGGCACGGTGACCCGTGTCAAAGAGCCTCAGTCGTTAGGACCTTTCTTCTTTGAGTGTGAGGTTCAGGCTATGGGTTGCAGATATATAGTTGTACA
+
EEEEEDFEFFFF?FFEEEEBD?DDDEEFFEFEFFFEFFFFAD@A?BDDEBFEDBFACDD<AADDDA5A??AADD<::973;7;8;>D?D?6:=:>>:3@C
@HWI-ST132_0419:4:8:11993:109284#ACGGAC
GGCACGGTGACCCGTGTCAAAGAGCCTCAGTCGTTAGGACCTTTCTTCTTTGAGTGTGAGGTTCAGGCTATGGGTTGCAGATATATAGTTGTACAGGTAT
+
HHHHHHHHHHHHHHHHHHHHHHCHHHHHHHHFGHFGHGBHHGHFHHHHEHFHBEFHFHHHHCHHHEFHHBFGEFEGGGFFDHHHHHHHHHHBGGHHEEFB
@HWI-ST132_0419:4:42:8143:65805#ACGGAC
TGAAAAGATACCTGTACAACTATATATTTGCAACCCATAGCCTGAACCTCACACTCAAAGAAGAAAGGTCCTAACGACTGAGGCTCTTTGACACGGGTCA
+
HHHHHHHGHHHHHHHHHHHHHDHHHGE(EEDGGDDHHHHHHHHHHHHHHHHHHHHHGHFHFDHFFHHHEHFFHEFHFHHGHHHHHHHFEFFHHFHHF>FF
@HWI-ST132_0419:4:45:2004:58813#ACGGAC
AAGAGCCTCAGTCGTTAGGACCTTTCTTCTTTGAGTGTGAGGTTCAGGCTATGGGTTGCAGATATATAGTTGTACAGGTATCTTTTCAGGAACTCTGACT
+
HHHHHHHHHHHHHHHHHHHHHHHHHHHHHHHHHHHEHFHFHHFHHHHHHHHHEFHFHHHHHFFBHHHHHHFHEHHHFHHHHHHEFHHHHHAFHHHHHBHB
@HWI-ST132_0419:4:25:3054:119736#ACGGAC
TCGAGTCAGAGTTCCTGAAAAGATACCTGTACAACTATATATCTGCAACCCATAGCCTGAACCTCACACTCAAAGAAGAAAGGTCCTAACGACTGAGGCT
+
HHHHHHHHHHHFHHHHHHHHHHHHHHHHHHHHHHHHHHHHHHHHHHHHHHHHHHHFHHHHHHHFHHHHHHHH?HHDHGGGHHHHHHEHHHHEHHHHHFG?
@HWI-ST132_0419:4:5:18185:7312#ACGGAC
CGCTGGTCGAGTCAGAGTTCCTGAAAAGATACCTGTACAACTATATATCTGCAACCCATAGCCTGAACCTCACACTCAAAGAAGAAAGGTCCTAACGACT
+
HHHHHHHHHHHHHHHHHFHHHHHHHHHHEHHHHHHCFHHHHHHHHHFHHGHHHFHEHHHBFHHDDFFHHHHHFHHHHHFHEFG?GGCGFBDHHEHHCHHH
@HWI-ST132_0419:4:43:20507:167532#ACGGAC
CGCGACAAAATTCGCTGGTCGAGTCAGAGTTCCTGAAAAGATACCTGTACAACTATATATCTGCAACCCATAGCCTGAACCTCACACTCAAAGAAGAAAG
+
HHHHHHHHHHHHHHHHHHHHHHHFHHHHHHHHHHHHHHGHHHHHHHHHHHEHHHHHHHHHHHHHHHHHHFFFFFHHHHHHHHHHHHHDHHHGGBGGHHEG
@HWI-ST132_0419:4:67:7170:43789#ACGGAC
TGCTGAATGAAATAAGCAGGGTATATATATTGGAGAGAGCATACCTGTACAACTATATATCTGCAACCCATAGCCTGAACCTCACACTCAAAGAAGAAAG
+
HHHHHHHHHHHHHHHHHHHHHEHHHHHHHHHHHHHHFFHHHHHHHHHFFHFHHHHHHHFHHHHFHHFFHHFFCBFHGFHHHHHGHHHHHHHHFHHGHHHH
@HWI-ST132_0419:4:63:19512:163253#ACGGAC
CTTCTTTGAGTGTGAGGTTCAGGCTATGGGTTGCAGATATATAGTTGTACAGGTATCTTTTCATGAACTCTGACTCGACCAGCGAATTTTGTCGCGGGGG
+
HHHHHHHHHHHHHHHHHHHHHHHHHHHHHGHHHHBHEHHHFHHHFHHHHHHHHHHHHHHHHHEHHHHHFHFHFHHHHHHHHHHHH<FGFFHHEHGFIFGE
@HWI-ST132_0419:4:25:17746:189138#ACGGAC
CTTTGAGTGTGAGGTTCAGGCTATGGGTTGCAGATATATAGTTGTACAGGTATCTTTTCAGGAACTCTGACTCGACCAGCGAATTTTGTCGCGGGGGAAG
+
HHHHHHHHHHHHHHHHHFHHHHHHHHHFHHHHHFHHHHHHHHHHHHHHHHEHHHHHHHHHHFFHHHHHFHHHHFHHFBHHHFFHHHHHHHHHHHHDG/;B
@HWI-ST132_0419:4:3:20534:70488#ACGGAC
CGCCAGGCTGCAGGTTTCTTTTTTATTTCATTTTCCCCTTTTTGCCAGTACCAAGCTGTACAACTATATATCTGCAACCCATAGCCTGAACCTCACACTC
+
GGGGGGFGGGGGGGGGGFGGGEGGEGGGGBGGFGFGGFGGGGGGGGGGFBCEEDEEFFEFGFDGFGDGFDFFFBFGGFGGEGFGFFGFFFGGGGFGFGFG
@HWI-ST132_0419:4:27:9590:138469#ACGGAC
TTCTGCTTCCCCCGCGACAAAATTCGCTGGTCGAGTCAGAGTTCCTGAAAAGATACCTGTACAACTATATATCTGCAACCCATAGCCTGAACCTCACACT
+
HHHHHHHHHHHHHGHHHHHGHGHGHHEFHBHHHHFEHHCFEDEFEHFFEFEHFFHHEHHEFHFEDFEFFBCFFFEFFHHEFHHHHFHHFBHHFFHFHHFH
@HWI-ST132_0419:4:66:2610:57322#ACGGAC
TTCTGCTTCCCCCGCGACAAAATTCGCTGGTCGAGTCAGAGTTCCTGAAAAGATACCTGTACAACTATATATCTGCAACCCATAGCCTGAACCTCACACT
+
FEFFEFFFFFBEBCEBCDDDEEEEDFFFFF?DDBC<BC@CFFFFE?B>==@DBBCFFEFFEFFDFFEEFE=FFFFFDFFBAA@6>;<><3FFFFEFFFFF
@HWI-ST132_0419:4:62:4304:14420#ACGGAC
ATGGGCTTCTGCTTCCCCCGCGACAAAATTCGCTGGTCGAGTCAGAGTTCCTGAAAAGATACCTGTACAACTATATATCTGCAACCCATAGCCTGAACCT
+
HHHHHHHHGFHHHHFHHHHFHHHHHHHHHHHHHFHHFHHFHDFFFFEDFEHHFHHHHFFFHHHFHDFHDHHCFHHHHHHFFHDHFHHHEDCCGEEEFFFE
@HWI-ST132_0419:4:41:9640:170548#ACGGAC
GGATGGGCTTCTGCTTCCCCCGCGACAAAATTCGCTGGTCGAGTCAGAGTTCCTGAAAAGATACCTGTACAACTATATATCTGCAACCCATAGCCTGAAC
+
HHHHHHHHHHHHHHHHHHHHHHHHGHHHHHHHHHHFHHHHHHHFHHHHHDHEHHHFHHHHHEHHHHHHHHHFHHHHHHHHHHGHHHHHHHHHEFFFHDFH
@HWI-ST132_0419:4:44:3022:10718#ACGGAC
GTTCAGGCTATGGGTTGCAGATATATAGTTGTACAGGTATCTTTTCAGGAACTCTGACTCGACCAGCGAATTTTGTCGCGGGGGAAGCAGAAGCCCATCC
+
HHHHHHHHHFHHHHFHHHFHFHHHFHHHHHHHHHFHHBHHHHHHHHFHFFFHHHHHFHHHHHFHEFEFH;HHHHHHHHHHFEFF%@ADDABC<=CEC4BE
@HWI-ST132_0419:4:26:3860:167984#ACGGAC
GGCTATGGGTTGCAGATATATAGTTGTACAGGTATCTTTTCAGGAACTCTGACTCGACCAGCGAATTTTGTCGCGGGGGAAGCAGAAGCCCATCCTCTTG
+
HHHGHHHGHHHHHHHFHGHHHHHHHHHFHHHHHHHHHHHHHEHHFHHHHHHHHHHHFHHEHHFHHFHHHHFHHHHFGGG<FEFFEHHCEEGEE?FEGFEA
@HWI-ST132_0419:4:43:3310:22349#ACGGAC
GCTATGGGTTGCAGATATATAGTTGTACAGGTATGCTCTCTCAAATATATATACCCTGCTTATTTCATTCAGTAACAGAGAAATTTATGTGACTGAATGA
+
HHHHHHHHHHHHHHHGHHGHHHHHHHHHHHHHHHHHHHHHHHHHHHHHHHHHHHHHHHHHHHHHHHHHHHAA1@@DCDCCHHHHHHHHHFHHHHHHHHHH
@HWI-ST132_0419:4:65:15001:39722#ACGGAC
GCTATGGGTTGCAGATATATAGTTGTACAGGTATGCTCTCTCCAATATATATACCCTGCTTATTTCATTCAGCAACAGAGAAATTTATGTGACTGAATGA
+
HHHHHHHHHHHHHGGHHHHHHHFHHHHHHHHHHHHHHHHHHHHHHHGHGFHHHHHHHHHHHGHHHHHHHHFEECEHHHEHHGFHGHHHHDBFGGGHHEHH
@HWI-ST132_0419:4:43:14078:107275#ACGGAC
GGGTTGCAGATATATAGTTGTACAGGTATCTTTTCAGGAACTCTGACTCGACCAGCGAATTTTGTCGCGGGGGAAGCAGAAGCCCATCCTCTTGCTTTAG
+
HHHHHHHHHHHHHHHHHHGHFHHHHHFHHHHHHHHHHHHHHHHHHHHDHHHHHHGHHHHHHHHHHHHHHHHHH9HHHHEHHHFHHBBCEDHCHHHHHH9E
@HWI-ST132_0419:4:7:10691:23134#ACGGAC
TTGCAGATATATAGTTGTACAGGTATCTTTTCAGGAACTCTGACTCGACCAGCGAATTTTGTCGCGGGGGAAGCAGAAGCCCATCCTCTTGCTTTAGGTA
+
HHHHHHEHGHGHHHHHHHHHHHHHGHHHHHHHFHHHDGHHFHGGHGG@FHHHHGGEGHHHHFHHHHDHHH:.?BDBDDDDCE9E?E?EEDBGFGGB.ECE
@HWI-ST132_0419:4:43:2129:150845#ACGGAC
TGCAGATATATAGTTGTACAGGTATCTTTTCAGGAACTCTGACTCGACCAGCGAATTTTGTCGCGGGGGAAGCAGAAGCCCATCCTCTTGCTTTAGGTAG
+
HHHHHHHHHHHHHHHGHHHGHHEFHHHHHHHHHHHHHHHHHHHHHHHHHHHHHHFHHHFHHHHHHHFEHECEEDDEEBFFFHEFHFFEECFFDFDA=9BC
@HWI-ST132_0419:4:3:20955:35782#ACGGAC
CAGATATATAGTTGTACAGGTATCTTTTCAGGAACTCTGACTCGACCAGCGAATTTTGTCGCGGGGGAAGCAGAAGCCCATCCTCTTGCTTTAGGTAGTT
+
HHHHHHHGHHHHHHHHHHHHHHHHHHHHHHHHHHHHHGHHHHHHHHHHHHHHFHHHHGHHHHHFHHH:CHCCBCCEDAEBFFHHHHHFHCFDEFF@?FFF
@HWI-ST132_0419:4:45:12896:54269#ACGGAC
TAGTTGTACAGGTATGCTCTCTCCAATATATATACCCTGCTTATTTCATTCAGCAACAGAGAAATTTATGTGACTGAATGATTGATAAGGTACCTCCTCC
+
HHHHHHHHHHHHHHHHHHHHHHHHHHHHHHHHHHHHHHHHHHHHHHHHHHHFHHHHHHHFHFHFHHHHHHFHFHHHHHHHHHHHFHFHHHHHHHHEFHHH
@HWI-ST132_0419:4:23:10475:61647#ACGGAC
GTTTTTTTAACTACCTAAAGCAAGAGGATGGGCTTCTGCTTCCCCCGCGACAAAATTCGCTGGTCGAGTCAGAGTTCCTGAAAAGATACCTGTACAACTA
+
HHHHHHHHHHHHHHHHHHHHHHFHHHHHFHHHHHHHFHHHHEEEHEHHHEHFFFEHEEEHEEFBEE@E@EDDBE?FEHFFBHEEHEEEEHHHEBEBEEED
@HWI-ST132_0419:4:63:18822:146319#ACGGAC
TGTACAGGTATCTTTTCAGGAACTCTGACTCGACCAGCGAATTTTGTCGCGGGGGAAGCAGAAGCCCATCCTCTTGCTTTAGGTAGTTAAAAAAACTCCA
+
HHHGHHHHHHHHHHHHHHGHHHHHHHHHHHHHFHHHHGHHFHHHGFHHHHHHHEHCFFBEFEHEEGC<CEFEGEEHHHHHGEHEGGFGFFABDB</@?CC
@HWI-ST132_0419:4:64:8599:136978#ACGGAC
GTACAGGTATCTTTTCAGGAACTCTGACTCGACCAGCGAATTTTGTCGCGGGGGAAGCAGAAGCCCATCCTCTTGCTTTAGGTAGTTAAAAAAACTCCAT
+
HHHHHHHHHHHHHHHHHHHHHHHHHHHHHHHHHHHHHHHHHHHHHHHHHHHHHH4FEEFFFHFEHHCFFHFFFFFHHHHHHHCDHEHEFFEFFGDFFHFF
@HWI-ST132_0419:4:24:9404:120731#ACGGAC
CTCCACTTATGATACTGGGAAAATTAACATAAGAACTCCAAATCTTTTAACAATTGGAGGAGGTACCTTATCAATCATTCAGTCACATAAATTTCTCTGT
+
HHHHHHHHHHHHHHHHHHHHHHHHHHHHHHHHHEHHHHHHHHHCHHHH@FGHHHHHEBFHHFEEHEHHHHHFFEFHHHHGHHHHHGGHHHFHFHEHHEHH
@HWI-ST132_0419:4:3:13514:68955#ACGGAC
GTGGAGATAGGAAATGGACTGGAAGTTTAGCTAGAGCTGCTAGCTATTTTCGTTTTAGACAGCAGTGTTTACTTTGGCTACCTGTAATATACCACAACTA
+
HHHHHHHHHHHHHHHHHHHHHHFHHFHHHHHHHFHHHFHHHFHH?EEEEF@E@FEHEF?HF@E@D?E?EEBC@DCAEDDDCE<A=8A<=<C:CC@@E=?C
@HWI-ST132_0419:4:8:8521:120335#ACGGAC
CCCTCTCTTAACTCATTAGTTGTGGTATATTACAGGTAGCCAAAGTAAACACTGCTGTCTAACACGAAAATAGCTAGCAGCTCTAGCTAAACTTCCAGTC
+
DFEBEDBEEDDCC>CA@CBCFFFD=FEBBD9>=4<7/522;<7)=*+79'*//0+A:692@:,9:=B:B23,<9;9567:047-4DD?CD##########
@HWI-ST132_0419:4:46:18393:182291#ACGGAC
TGCTAGCTATTTTCGTTTTAGACAGCAGTGTTTACTTTGGCTACCTGTAATATACCACAACTAATGAGTTAAGAGAGGGTAGATGCTGGAAATAAACTAG
+
HHHHHHHHHHHHHHHHHHHHHHHHHHHHHHHHHHHHHHHHHHHHHHHFHHHHHHFHHFFFHHHHHHHHHHHHHEBFGGFCGGDFGGHHG:HFFFHHHHHD
@HWI-ST132_0419:4:67:5949:95253#ACGGAC
CTAATCACCAATAAACAGAAAAAAAAGGTACTAGTTTATTTCCAGCATCTACCCTCTCTTAACTCATTAGTTGTGGTATATTACAGGTAGCCAAAGTAAA
+
HHHHHHHHHHHHHHHHGHHHHHHHHHHHEHGGGHFHHHHHHHHHHHHHHHHHHHHHHHHHHHHHHFHHHHHHHEHHHHHHHHHHHHHFHHFHHFHFBEFF
@HWI-ST132_0419:4:5:18993:69456#ACGGAC
GGACTAATCACCAATAAACAGAAAAAAGGTACTAGTTTATTTCCAGCATCTACCCTCTCTTAACTCATTAGTTGTGGTATATTACAGGTAGCCAAAGTAA
+
HHHHHHHHHHHHHHHHHHHHGFGGHHHHHEHHHHHHHHHHHHHHHFHHHHHHHFHHHHHHHHHHHHFHHHFEFFEGFFGGBHHHGGFHFHHAHFBFBDFF
@HWI-ST132_0419:4:66:14556:143489#ACGGAC
GCTTTGTGCAAAATCACATCTAGGGTGTAAAGGCAAAGGACTAATCACCAATAAACAGAAAAAAGGTACTAGTTTATTTCCAGCATCTACCCTCTCTTAA
+
HHHHHHHHHHHHGHHHHHGHHHHHHE<GGGFHHHHHHHHGGHHFHHHHFGFBBEEHHHHHHH?FHE>GEFEE@DDGGGGGHGHFHHHDEHFHEHHHGEHH
@HWI-ST132_0419:4:41:13681:168177#ACGGAC
CTGGAAATAAACTAGTACCTTTTTTTCTGTTTATTGGTGATTAGTCCTTTGCCTTTACACCCTAGATGTGATTTTGCACAAAGCCCACGGTGAACTATGT
+
HHHHHHHHGHHHHHHHHHHHHHHHHHHHHHHHHHHHHFHHHHHHHHHHHHHHHHHHFHHFHHHHDFHHHHHHHFHHHHHHHGGCHHDHHHFHHHHHHHHH
@HWI-ST132_0419:4:48:14689:185553#ACGGAC
CTGGAAATAAACTAGTACCTTTTTTTCTGTTTATTGGTGATTAGTCCTTTGCCTTTACACCCTAGATGTGATTTTGCACAAAGCCCACGGTGAACTATGT
+
HHHHHHHHGHHHHHHHHHHHHHHHHHHHHHHHGHHHHHHHHHHHHHHHHHHHHHHFHFGHHHHHHFHHFHHHHHHHHHEHHHHHHHHHHHFHHFEHEEFH
@HWI-ST132_0419:4:28:10489:158158#ACGGAC
TTTGCCTTTACACCCTAGATGTGATTTTGCACAAAGCCCACGGTGAACTATGTCATAATGAAATTACCAGAACTGCACTATGGATAAGATTTTCTGTTGA
+
HHHHHHHHHHHHHHHHHHHHHHHHHHHHHFHHHHHHHHFHHHHFHFHHHHFHHHGHFHHHGHFHHBHHGDEFHHFFHHHFHFHGGHHH@HHHHHFHHHHG
@HWI-ST132_0419:4:44:12060:52439#ACGGAC
TTTGCCTTTACACCCTAGATGTGATTTTGCACAAAGCCCACGGTGAACTATGTCATAATGAAATTACCAGAACTGCACTATGGATAAGATTTTCTGTTGA
+
HHHHHHHHHHHHHHHHHHHHHHHHHHHHHHHHHHHHHHHHHHHFHHHHHHHHHHHHHHHHHHHHHFHHHEFFHHHGHHHEHHHHHHHFFHHHHGHHHHGH
@HWI-ST132_0419:4:5:4515:88478#ACGGAC
TTTCAACAGAAAATCTTATCCATAGTGCAGTTCTGGTAATTTCATTATGACATAGTTCACCGTGGGCTTTGTGCAAAATCACATCTAGGGTGTAAAGGCA
+
FFFDDAFCEEHHCCFHEHACHDEECDBDDCDFHEF?@DDCDDDDB=DDBE=DD>B;BCBC7B;=;DD6@@7<<@<A.BBEBDDCBEA:@B2>+0?#####
@HWI-ST132_0419:4:48:6860:61521#ACGGAC
TCTACGTGCATTTCAACAGAAAATCTTATCCATAGTGCAGTTCTGGTAATTTCATTATGACATAGTTCACCGTGGGCTTTGTGCAAAATCACATCTAGGG
+
HHHHHHHHHHHHHHHHHHHHHHHHHHHHHHHHHFHHHHHHHHHHHHFHHHHHHHHHHHHHHHHHGFHHHGEECEEHGHHHHHHGFHEHGHGG=DHBG@?F
@HWI-ST132_0419:4:66:7796:56789#ACGGAC
TCTACGTGCATTTCAACAGAAAATCTTATCCATAGTGCAGTTCTGGTAATTTCATTATGACATAGTTCACCGTGGGCTTTGTGCAAAATCACATCTAGGG
+
HHHHHHHHHGHHHHHHHHHHHHHHHHHHHHHGHHHHHHHHHHHHHHFHHHHHHHHHHHHHHHHFHHHHHGHHFHHHHGHHHHHHGGFHGHEGEGGHHHHH
@HWI-ST132_0419:4:41:11740:7933#ACGGAC
TTGAGGTCTACGTGCATTTCAACAGAAAATCTTATCCATAGTGCAGTTCTGGTAATTTCATTATGACATAGTTCACCGTGGGCTTTGTGCAAAATCACAT
+
HHHHHHHHHHHHHHHHHHHHHHHHFHHHHGHHFHGGHHHHGFHFHHHHHHHHEGHEHHHHHHHHHFGHHFHHHHHHHGFHFEHHHHGFHH@EDEEHEGHF
@HWI-ST132_0419:4:21:10790:68377#ACGGAC
CATGCTTGAGGTCTACGTGCATTTCAACAGAAAATCTTATCCATAGTGCAGTTCTGGTAATTTCATTATGACATAGTTCACCGTGGGCTTTGTGCAAAAT
+
HHHHHHHHHHHHHHHHHHHHHHHHFHHHHHHHHHHHHHHHHHHHHHHHHHHFFHEHHFHCHHHHHHHHHHHHFHFHFHHHHHHFHHHHHHHHHFHGFBDB
@HWI-ST132_0419:4:4:2121:198070#ACGGAC
CAGAACTGCACTATGGATAAGATTTTCTGTTGAAATGCACGTAGACCTCAAGCATGACATATTTGACTTCTTATTCTGTAGCTTGGTACTGGCAAAAAAG
+
FBFFBEB=EEEEE>E<48:0DB>@;D;<8>B<224,2*,-4111+34.54?BC??B19=;>>>8>89:?=>9?8><?AB,0>81?13845??:??13%70
@HWI-ST132_0419:4:46:13020:59140#ACGGAC
TTTCTGTTGAAATGCACGTAGACCTCAAGCATGACATATTTGACTTCTTATTCTGTAGCTTGGTACTGGCAAAAAGGGAAAAATGAAATAAAAAAGAAAC
+
CEEEEB@BAAEEEBBBBD@C<<>>@@DDB@CDCDCDDBBC9:@>=C>DCDDDDD?@CD@CC7;>B@>C5@@>C<578346@8BA@EEE@EEDEEEEEEE9
@HWI-ST132_0419:4:6:17731:12452#ACGGAC
GCAGGTTTCTTTTTTATTTCATTTTCCCCTTTTTGCCAGTACCAAGCTACAGAATAAGAAGTCAAATATGTCATGCTTGAGGTCTACGTGCATTTCAACA
+
HHHHHHHHHHHHHHHEHHGEHHHHHGG4GGHHHHHHHHHHHHHHEHHHFHFHHBHHBHFFFHHFHHHHHFHHHFFHHHHFHGHHFEHHFHHGAHEHFEHE
@HWI-ST132_0419:4:48:15426:23313#ACGGAC
CCAGGCTGCAGGTTTCTTTTTTATTTCATTTTTCCCTTTTTGCCAGTACCAAGCTACAGAATAAGAAGTCAAATATGTCATGCTTGAGGTCTACGTGCAT
+
GEGGGEGGG?CCCCCBEEEEBB9BBFFFGGGGGDGFGGGGGFGGDGGGCFGGGGGGFFGEBFDCFCCFFFEEEEEGGFFFGFGGGGGGFFGGBFEFFF5E
@HWI-ST132_0419:4:3:14134:111273#ACGGAC
TGACATATTTGACTTCTTATTCTGTAGCTTGGTACTGGCAAAAAGGGAAAAATGAAATAAAAAAGAAACCTGCAGCCTGGCGTCACATTTATTGGTACAG
+
GHHHHHHHHHHHHGHHHHGHHHHHFHHHHHHHHFHEHHHHHHHFHHHHHHHHHHHHHHHHHHHHHHHHHHHHHHHHHHHGHHFHHHHHHFHBHHHFHFHH
@HWI-ST132_0419:4:25:14398:96556#ACGGAC
CTAGCTGTACCAATAAATGTGACGCCAGGCTGCAGGTTTCTTTTTTATTTCATTTTCCCCTTTTTGCCAGTACCAAGCTACAGAATAAGAAGTCAAATAT
+
HGHFHHEHHHHGHEHHHHHEHDHFEHHHCHHGHDHHEHEGHHHHGHHHE?FHHCFFF?FFEEFEFBEFGBFHFHFEHHHDGEDFGGHHGEHHCHG@FGGG
@HWI-ST132_0419:4:63:15219:185944#ACGGAC
TTTGAATTAATTTGATGCTATAAACATATTCAATTGCTTGTGTATGCTAGCTGTACCAATAAATGTGACGCCAGGCTGCAGGTTTCTTTTTTATTTCATT
+
HHHHHHHHHHHHHHHHHHHHHHHHHHHHHHHGHHHHHHHHHHHHHHHHHHHHHHEHHGHHHHHHHEHHHEEEEEFGFGGFHHEHHHHGEHHHHFHHDAHH
@HWI-ST132_0419:4:7:7528:26270#ACGGAC
CAAAACCCTGTGTACTTTGAATTAATTTGATGCTATAAACATATTCAATTGCTTGTGTATGCTAGCTGTACCAATAAATGTGACGCCAGGCTGCAGGTTT
+
HHHHHHHHHHHHCFGHHHHHHHHHHHHHHBHHHHBHHDHFCBHDEHBEDHFFFEEE?@BEDDCEDDEEBDAEEC?>D?CDFBDHHFFAF5FCCB?AD@D#
@HWI-ST132_0419:4:2:10146:178185#ACGGAC
CGAGGTCAAAACCCTGTGTACTTTGAATTAATTTGATGCTATAAACATATTCAATTGCTTGTGTATGCTAGCTGTACCAATAAATGTGACGCCAGGCTGC
+
HHHHHHHHHHHHHHHHHHHHHHHHHHHHHHHHHHHFHHHHHHHHHGHFGHHHHFHHHHHHHHHFFHHHFHHFHFFHHHHHHHFHHHFHHFHFHDHFHFFF
@HWI-ST132_0419:4:25:21306:122835#ACGGAC
CTCGAGGTCAAAACCCTGTGTACTTTGAATTAATTTGATGCTATAAACATATTCAATTGCTTGTGTATGCTAGCTGTACCAATAAATGTGACGCCAGGCT
+
HHHGEHGEFHHHHHFHHHHGGHHHHHHGDHHHEHHHHFHHCHGHGFFH@GEED>DCFFFBGDFBCEEFFCF=AF;GGFFGFEGCFEDFFFBFCDB<DEBE
@HWI-ST132_0419:4:63:10216:12707#ACGGCC
CCTGGCGTCACATTTATTGGTACAGCTAGCATACACAAGCAATTGAATATGTTTATAGCATCAAATTAATTCAAAGTACACAGGGTTTTGACCTCGAGCA
+
EEEE@EEEEEGBGFG@@@:@AEEEEB<CB@>5><9FFEE>FBBFFGFFGBB?BBBEFDEBGDGFGFFGDDE>DDDFCFDFEEB?B41:7>D@>C@CDCCD
@HWI-ST132_0419:4:66:12321:29451#ACGGAC
CCTGGCGTCACATTTATTGGTACAGCTAGCATACACAAGCAATTGAATATGTTTATAGCATCAAATTAATTCAAAGTACACAGGGTTTTGACCTCGAGCA
+
HHGFHHHHHHHHHHHHHHHHHHHHHHHHHHHHHHHHHHHHHHHBHHHHHHHBHHHHHHHHHHHHHHHHHHHHHHHHFHHHHHHHH@HHDEGEFFGHHHHH
@HWI-ST132_0419:4:5:12643:69148#ACGGAC
AAGCAATTGAATATGTTTATAGCATCAAATTAATTCAAAGTACACAGGGTTTTGACCTCGAGCATACGCCCTTCATTTTGGGTGGTAAAATGTCTGTTGA
+
HHHHHHHHHHHHHHHHHHHHGHHHHHHHHHHHHHHHHHHHFHHHHHHHHHHFHHHHHHHHFHFHHFHBHHHHHHHHHHHHHHDHHEGHFHEHHHHHHHBH
@HWI-ST132_0419:4:21:5881:178363#ACGGAC
CAATTGAATATGTTTATAGCATCAAATTAATTCAAAGTACACAGGGTTTTGACCTCGAGCATACGCCCTTCATTTTGGGTGGTAAAATGTCTGTTGAGCT
+
HHHHHHHHHHHHHHHHHHHHHHHHHHHHHHHHHHHHHFHHHHHHHHFHHHHHHHHHHHHHHHFHHHHHHHHHHFHHHHHFHHHHHEDFFFGGGEG<=DED
@HWI-ST132_0419:4:47:10726:52658#ACGGAC
TGTTAGCTCAACAGACATTTTACCACCCAAAATGAAGGGCGTATGCTCGAGGTCAAAACCCTGTGTACTTTGAATTAATTTGATGCTATAAACATATTCA
+
EDEEEEFFFFBDDC=F@FFFFFFEBFFEEFFEDEFFFBEFB?EEEEFFF;DDADDBFFEDFFFCEEFBFFBFCBFEE=EEFFFEFEFFF4FEFFFEFF@F
@HWI-ST132_0419:4:6:7868:99671#ACGGAC
TGAAATTGTTAGCTCAACAGACATTTTACCACCCAAAATGAAGGGCGTATGCTCGAGGTCAAAACCCTGTGTACTTTGAATTAATTTGATGCTATAAACA
+
GGGGEGGDGGGGGGGGGGGGEGGFGGGGGFGGGGGFGFGGGGGGGFFEFGGGGGFECFFGDGEGGCDFEDDA6AEGGGGGGGEGGGGGGGGGGGGGFBGD
@HWI-ST132_0419:4:4:4382:96021#ACGGAC
ATCACGTGAAATTGTTAGCTCAACAGACATTTTACCACCCAAAATGAAGGGCGTATGCTCGAGGTCAAAACCCTGTGTACTTTGAATTAATTTGATGCTA
+
GGHGHHHHGHHDFHHHGHHHHHHFGHGHHHHHDHHHHHHHFGHHHHHHFHHGHFFHGGGHHHHH?HHHFFEHHFFHGGHGDGGGGGDHHGHGHHHGHGFF
@HWI-ST132_0419:4:48:14980:191963#ACGTAC
CGCCTATCACGTGAAATTGTTAGCTCAACAGACATTTTACCACCCAAAATGAAGGGCGTATGCTCGAGGTCAAAACCCTGTGTACTTTGAATTAATTTGA
+
FEGGGGGEEGFDFDEDFGGGFGGGGDGDGEGFGEGEBDDEBGGGGGEFGFFGFGGGFGFEBFEFFE5@B@DEEEDGGGBFGGEFEGGGGG@/DDD=FEF8
@HWI-ST132_0419:4:61:1745:86377#ACGGAC
ATTAATTCAAAGTACACAGGGTTTTGACCTCGAGCATACGCCCTTCATTTTGGGTGGTAAAATGTCTGTTGAGCTAACAATTTCACGTGATAGGCGTCGT
+
HHHHHHHHHHHHHHHHHFHHHEHHHHHHHHHHHHHFHHHHHHHHHHHHHHHFFHEHFEHHEEHHECHHEEBBDDFEGFFFCFHFEHHEFHE><F@E@BE=
@HWI-ST132_0419:4:46:21022:30544#ACGGAC
CACAGAGAAATATACGACGCCTATCACGTGAAATTGTTAGCTCAACAGACATTTTACCACCCAAAATGAAGGGCGTATGCTCGAGGTCAAAACCCTGTGT
+
GGGFGGGGGGDGGGGGGFGGEF:FFGFGEGGFFGGGFBGGGGGEFGFGGGEGDEDFFFGBEFBFFFEFEFGCEGGGGGGGGGGGFBBF@5=::>?GGDGF
@HWI-ST132_0419:4:42:19223:52878#ACGGAC
AGGGTTTTGACCTCGAGCATACGCCCTTCATTTTGGGTGGTAAAATGTCTGTTGAGCTAACAATTTCACGTGATAGGCGTCGTATATTTCTCTGTGTCAT
+
HHHHHHHHHHHHHHHHHHHHHHHHHHH8HHHHHHHHHHHHHHHHHHHHHHHHHFHHHHHHHHHHHHHHHHEHHFHHHHHFHHFHBFHHHHHHHHHHHHHH
@HWI-ST132_0419:4:41:11337:16358#ACGGAC
TTTTGACCTCGAGCATACGCCCTTCATTTTGGGTGGTAAAATGTCTGTTGAGCTAACAATTTCACGTGATAGGCGTCGTATATTTCTCTGTGTCATTATT
+
HHHHHHHHHHHHHHHGHHHHHHHHHEHHHHHEGEHGEGGGHHHFHHHEFFFDHHHHHHHHHFHHHHEFHHFFBEFEEFEDEHHEHHHECDFGGEFHFFGH
@HWI-ST132_0419:4:46:15039:147968#ACGGAC
CAATAATGACACAGAGAAATATACGACGCCTATCACGTGAAATTGTTAGCTCAACAGACATTTTACCACCCAAAATGAAGGGCGTATGCTCGAGGTCAAA
+
HHHHHFHHHHHHHHFHHGHHHHDHHHHHHHFHFHHHHHHHHHHHFHHHFCHHHHHGFHHHHFHHHEHHHHHDEEFHGHFHFCHHFHHHFFFHFHFDGCAE
@HWI-ST132_0419:4:61:14075:36814#ACGGAC
CCTCGAGCATACGCCCTTCATTTTGGGTGGTAAAATGTCTGTTGAGCTAACAATTTCACGTGATAGGCGTCGTATATTTCTCTGTGTCATTATTGTGAGG
+
<;7;9)//024:8:@<<;==9563018/60*353205.018:@>=.63;5358*5/3.'0*0-'0/5306CC=C<8*054996<5.64689@><:C4@CC
@HWI-ST132_0419:4:2:8365:105553#ACGGAC
CTCGAGCATACGCCCTTCATTTTGGGTGGTAAAATGTCTGTTGAGCTAACAATTTCACGTGATAGGCGTCGTATATTTCTCTGTGTCATTATTGTGAGGT
+
HHHHHHHHHHHHHHHHHHHHHHHHGHEH?FHHHEHGHHEHFHBCFEFCFFHDHFHEDHHEFE@FBF?DEEHDEEEHGHFHHGFHBFGFBFEFF;CFAEGE
@HWI-ST132_0419:4:26:11958:84491#ACGGAC
CTCGAGCATACGCCCTTCATTTTGGGTGGTAAAATGTCTGTTGAGCTAACAATTTCACGTGATAGGCGTCGTATATTTCTCTGTGTCATTATTGTGAGGT
+
HHHHHHHHHHHHGHHHHHHHHHHHHGFGHHHHHHHGHHHHHDGBGHHGHHHFGHHHFHHEHFDFB@BFBFD<DCCGEGGGHHFHHGHHHHBGGGE@DE@A
@HWI-ST132_0419:4:3:11576:7800#ACGGAC
ATCAATTATAACCTCACAATAATGACACAGAGAAATATACGACGCCTATCACGTGAAATTGTTAGCTCAACAGACATTTTACCACCCAAAATGAAGGGCG
+
HHHHHHHHHHHHHHHHHHHHHHHHHHHHHHHHHHHHHHHHHHHHHHHBHHFHHHHFHFHHHHFHHHFHHHHHHHHHHHHHHHFGHHHHHHFHHHDHHHGF
@HWI-ST132_0419:4:21:7786:198096#ACGGAC
CAGAAACTTGAATGGAGTGGAGATGATCAATTATAACCTCACAATAATGACACAGAGAAATATACGACGCCTATCACGTGAAATTGTTAGCTCAACAGAC
+
HHHHHHHHHHHHHHHHHFHHGHHHHHHHHHHHHHHHHHHHHHGHHHHHHHHHHHHHHHHHHHHHHHHHHHFFFFHHHHHHHHGHHHHHHHHHHEHHGHHH
@HWI-ST132_0419:4:45:11841:28378#ACGGAC
AACAATTTCACGTGATAGGCGTCGTATATTTCTCTGTGTCATTATTGTGAGGTTATAATTGATCATCTCCACTCCATTCAAGTTTCTGTGACTCCATTTG
+
GGGFGGGGGGGGFGFFFFF;FDEF=EEEEEGGGGGGFGFGEGGGGGFEGCCDAEEGEGFAGEGGFFGFBGF7DE?DDDDDEFEEEGGGFFGGGBFFBGFF
@HWI-ST132_0419:4:68:15124:159698#ACGGAC
AACAATTTCACGTGATAGGCGTCGTATATTTCTCTGTGTCATTATTGTGAGGTTATAATTGATCATCTCCACTCCATTCAAGTTTCTGTGACTCCATTTG
+
HHHHHHHHHHHHHHHCHHHHHFHHHHHHHHHHHHHHHHHHEHFFHHFFHHHFEHHHHEHFFFFHCDFFFFHEBHHGGHHHHGFHHHEHFHHDHHHFHFFH
@HWI-ST132_0419:4:22:5185:72419#ACGGAC
CAACAAGCAAATGGAGTCACAGAAACTTGAATGGAGTGGAGATGATCAATTATAACCTCACAATAATGACACAGAGAAATATACGACGCCTATCACGTGA
+
HHHHHHHHHHHHHHHHEHHHHHHHHHDHHHHFHHHHEHFHHHHHEHHHHHHEHGEHHHHHHEHEHHHFBFHHHHHHEHHHGHHHFHHDEHEBEFFHFHHH
@HWI-ST132_0419:4:24:3030:121276#ACGGAC
TGCCAACAAGCAAATGGAGTCACAGAAACTTGAATGGAGTGGAGATGATCAATTATAACCTCACAATAATGACACAGAGAATTATACGACGCCTATCACG
+
HHHHHHHHHHHHHHHHHHHHHHHHHHHHHHHHHHHHHHHFHHHHHHHHHHHHHHHHHHHHHHHHHHHHHFHHHHHFHHHHHHHFGHHFHGHEHHGFHDGG
@HWI-ST132_0419:4:26:13536:145962#ACGGAC
TGCCAACAAGCAAATGGAGTCACAGAAACTTGAATGGAGTGGAGATGATCAATTATAACCTCACAATAATGACACAGAGAAATATACGACGCCTATCACG
+
HHHHFEHHGHHEHGHHGGHFHHHHHFHHHGHGHHCHGFHEHHHGHHHEHHHFBHHFHHFHGFHHEHHFHHHHHFGHHEHHHHHGHGEGHFCHHHHDHHHD
@HWI-ST132_0419:4:7:10406:90896#ACGGAC
ATATTTCTCTGTGTCATTATTGTGAGGTTATAATTGATCATCTCCACTCCATTCAAGTTTCTGTGACTCCATTTGCTTGTTGGCAGGTATCTTTTCAGGA
+
HHHHHHHHHHHHHHHHHHHHHHHHGHHHHHHHHHHHHHHHHHHHHHHHHHHHHHHDHHHHHHHFHHHHHHEEFFEHHHHHHHHHHEE4DACDEEE?=:D@
@HWI-ST132_0419:4:66:18021:26402#ACGGAC
TGTGTCATTATTGTGAGGTTATAATTGATCATCTCCACTCCATTCAAGTTTCTGTGACTCCATTTGCTTGTTGGCAGGTATCTTTTCAGGAACTCTGACT
+
HHHHHHHHHHHHHHHHHHHHFHHFHHHHHHHGHHHHHHHHHHHHHHHHFHHHHHHHHGHHHHHHHHFHHHHFFHHEEE9CDBEEEC7?AD1C>ABD?5AD
@HWI-ST132_0419:4:28:17515:82704#ACGGAC
CCCCGCGACAAAATTCGCTGGTCGAGTCAGAGTTCCTGAAAAGATACCTGCCAACAAGCAAATGGAGTCACAGAAACTTGAATGGAGTGGAGATGATCAA
+
GGGGGGGGGGG6=EGGGFGEE@EEEEAECEGGFGGE8EE;EEE@E@GFGGGFF5GFBFGEEEGGCDCCADEDEE<FEFBFDEBD<B@<@+DD?@AFFGFG
@HWI-ST132_0419:4:48:3717:96714#ATGGAC
CCCCGCGACAAAATTCGCTGGTCGAGTCAGAGTTCCTGAAAAGATACCTGCCAACAAGCAAATGGAGTCACAGAAACTTGAATGGAGTGGAGATGATCAA
+
HFHHHHHHFEHHEHHHHHHHHHFHBEEBBEFFEFEFGE@EGBGGGHHAHF@>;@CC@DDBEGGGGGGBGGGEHHHGHFEFFEDFGBBDDDGGG?GFEF=E
@HWI-ST132_0419:4:21:5113:128375#ACGGAC
GATCATCTCCACTCCATTCAAGTTTCTGTGACTCCATTTGCTTGTTGGCAGGTATCTTTTCAGGAACTCTGACTCGACCAGCGAATTTTGTCGCGGGGGG
+
HHHHHHHHHHHHHHHHHHHHHHHHHHHHHHHHHHHHHHHHHHHHHHHHHHHH=FFEEGFE??EE?HHFHC?CCCC2?>B=DDBDDDFHH9CDEFBEFEE#
@HWI-ST132_0419:4:8:9125:141389#ACGGAC
CTCCACTCCATTCAAGTTTCTGTGACTCCATTTGCTTGTTGGCAGGTATCTTTTCAGGAACTCTGACTCGACCAGCGAATTTTGTCGCGGGGGAAGCAGA
+
HHHHHHHHHHHHHHGHHGHHHHHHGHHHHEHHHHHHHHHHHBHHHFCFGEHEHFEHFFFHEHFFEEEFECEDFBDFGGFFHFFFDHCHEFGFD,?<18<;
@HWI-ST132_0419:4:26:19358:144598#ACGGAC
CTCCACTCCATTCAAGTTTCTGTGACTCCATTTGCTTGTTGGCAGGTATCTTTTCAGGAACTCTGACTCGACCAGCGAATTTTGTCGCGGGGGAAGCCGA
+
HHHHHHHHHHHHHHGHHHHHHGEHHHHHHFHHGHHHHHEEEFFHFF=EEEBDFCCHHF:HHCEHEAFFDD;A>D>EGEFEFFG<7=A@BB##########
@HWI-ST132_0419:4:28:14813:165074#ACGGAC
CTCCACTCCATTCAAGTTTCTGTGACTCCATTTGCTTGTTGGCAGGTATCTTTTCAGGAACTCTGACTCGACCAGCGAATTTTGTCGCGGGGGAAGCAGA
+
HHHHHHHHHHHHHHHHHHHHHGHGGHHHHGHHHGHHHHHCHHHHFHEGFFHHHHDHFHFFBFGGFDFFFFHHHHHHFHBHHHHHEHHGHHGGG5D4<><5
@HWI-ST132_0419:4:65:13335:80695#ACGGAC
TGGGCTTCTGCTTCCCCCGCGACAAAATTCGCTGGTCGAGTCAGAGTTCCTGAAAAGATACCTGCCAACAAGCAAATGGAGTCACAGAAACTTGAATGGA
+
HHHHHHHHHHHHHHHHHHHHHEHHHHHHHHHHHHHHHHHHFHHHHHHHHHHHHHHHHHHHHHHHHHH?HHHHHHHHHHHGHHHHHFGHHHHDHGHHHEHH
@HWI-ST132_0419:4:5:20119:27799#ACGGAC
TTTTTTAACTACCTAAAGCAAGAGGATGGGCTTCTGCTTCCCCCGCGACAAAATTCGCTGGTCGAGTCAGAGTTCCTGAAAAGATACCTGCCAACAAGCA
+
GGHFGHHHHHHHHGHHHHGHFGGHGHBHFBGEGGFHHEHHHHHHDDEGGGFHF<CHBGFFF@HB.DAEE@AD>CDFFFCEHFEHBHEHDEGF<FFEBFBA
@HWI-ST132_0419:4:44:21060:106109#ACGGAC
GTTTTTTTAACTACCTAAAGCAAGAGGATGGGCTTCTGCTTCCCCCGCGACAAAATTCGCTGGTCGAGTCAGAGTTCCTGAAAAGATACCTGCCAACAAG
+
HHHHGHHHHHHHBGHHHFHHHFDHEHFFBFFBFFFFHCDHF@FEDFCCFDHEFEC?E@EBEEABFEBF@DBEBC;FFFFFCEADE@?FEE<=@D>E;EEE
@HWI-ST132_0419:4:6:11720:51468#ACGGAC
CATGGAGTTTTTTTAACTACCTAAAGCAAGAGGATGGGCTTCTGCTTCCCCCGCGACAAAATTCGCTGGTCGAGTCAGAGTTCCTGAAAAGATACCTGCC
+
HHHHHHHHHHHHHHHHHHHHHHHHHHHHHHHHHHFHHHHHHHFHHHHHHFHHHHHFHHHHHHHHFHHHHEFFEFBGFGFFFHFHHHFHFHH:HFHHHHHH
@HWI-ST132_0419:4:45:4609:168305#ACGGAC
CTTTTCAGGAACTCTGACTCGACCAGCGAATTTTGTCGCGGGGGAAGCAGAAGCCCATCCTCTTGCTTTAGGTAGTTAAAAAAACTCCATGACACTCTCA
+
HHHHHHHGHHHHHHHHHHHHHHHHHHHHHHHHHHHHHHHHGHHHCFEFEEFCF?FE<EEFEHCEEFFFFFEHEEHFHEHHHHHHFFHECDDFHFC6;982
@HWI-ST132_0419:4:48:15957:145934#ACGGAC
CTTTTCAGGAACTCTGACTCGACCAGCGAATTTTGTCGCGGGGGAAGCAGAAGCCCATCCTCTTGCTTTAGGTAGTTAAAAAAACTCCATGACACTCTCA
+
GGGGGGGGGGGGGGGGGGGGGFGG6GGGGGGGGGGDGGGGGGGGFFFDBGE?GFFBFDGFGGGCGGEFGGFEDDFGGGBEGFE@GGGGFCGFGGFFGAGF
@HWI-ST132_0419:4:45:15128:182121#ACGGAC
ATGAGAGTGTCATGGAGTTTTTTTAACTACCTAAAGCAAGAGGATGGGCTTCTGCTTCCCCCGCGACAAAATTCGCTGGTCGAGTCAGAGTTCCTGAAAA
+
A@>A@7;1<:@@@AABD?CDBB<@@FEFFFFFFDFFFFCFEEEAEEEE<EEDDEEFFFDDFFFEDFFFFCEECDDEEEEDFEBFDDCD9DBFFFFEFFFE
@HWI-ST132_0419:4:47:12943:108580#ACGGAC
GATGAGAGTGTCATGGAGTTTTTTTAACTACCTAAAGCAAGAGGATGGGCTTCTGCTTCCCCCGCGACAAAATTCGCTGGTCGAGTCAGAGTTCCTGAAA
+
HHHHFGEFBGEGEGGGBGAGFHHHHHHHHHHDHFHBFBFEF?FE<EEEEEHFHHHCFBFEFHFHDBHHFFCCFCF>EBDEFHHFH:EDEBC>CCFE9EFC
@HWI-ST132_0419:4:27:7073:38459#ACGGAC
TTCAGGAACTCTGACTCGACCAGCGAATTTTGTCGCGGGGGAAGCAGAAGCCCATCCTCTTGCTTTAGGTAGTTAAAAAAACTCCATGACACTCTCATCG
+
HHHHHHHHHHHHHHHHHHHHHDHHHHHHHHHHHHHHHHGHH@EEECCEDEFBHCFEHFHFFFFCHF@EEBEEBFDHHHFHHHFHHBFFHFFCHHFHHHFA
@HWI-ST132_0419:4:61:4363:4773#ACGGAC
CAGGAACTCTGACTCGACCAGCGAATTTTGTCGCGGGGGCAGCAGAAGCCCATCCTCTTGCTTTAGGTAGTTAAAAAAACTCCATGACACTCTCATCGGA
+
EFFFBFFFFEEFFEBCAAADCCEEEFCFFFDEEFFB@3;%-;/<3>>>?AFF<C9DF<AAB?C9?C????-5442<7175>BD,?>>@?@FEFBCEE?4E
@HWI-ST132_0419:4:65:7782:123586#ACGGAC
TCTGACTCGACCAGCGAATTTTGTCGCGGGGGAAGCAGAAGCCCATCCTCTTGCTTTAGGTAGTTAAAAAAACTCCATGACACTCTCATCGGACGAGTGC
+
HHHHHHHHHHHHHHHHHHHHHHHHHHHHHHHHEHHEFEFCFFHHHHHHHHFH?HHHFHHFEFFFHFHFFHFFFFEHHHHHHHHHHHHHFFFHFFF476>C
@HWI-ST132_0419:4:65:2812:25318#ACGGAC
CTGACTCGACCAGCGAATTTTGTCGCGGGGGAAGCAGAAGCCCATCCTCTTGCTTTAGGTAGTTAAAAAAACTCCATGACACTCTCATCGGACGAGTGCA
+
GGGGGGGGFFF>F>BEEDGGFF?EEEGGF764><::>@?CBCE+?DDEE?EFF>FBECBC?ECBA?94>87;A?>BEEBEFDFFFGF?E.D=A;?D>C?D
@HWI-ST132_0419:4:3:20125:155368#ACGGAC
CGACCAGCGAATTTTGTCGCGGGGGAAGCAGAAGCCCATCCTCTTGCTTTAGGTAGTTAAAAAAACTCCATGACACTCTCATCGGACGAGTGCAAAGTCT
+
HFHHHHHHHHHHHHDHFHFHHHHHHFC=FBAFFEFFHHCHHEHDDFFEEFDDDDDE=DECEE@BC2@C>B@BCEBHCHEFHEHFHBEFBE>EEC>>;,B>
@HWI-ST132_0419:4:23:9375:91003#ACGGAC
CGACCAGCGAATTTTGTCGCGGGGGAAGCAGAAGCCCATCCTCTTGCTTTAGGTAGTTAAAAAAACTCCATGACACTCTCATCGGACGAGTGCAAAGTCT
+
HHHHHHHHHHHHHHHHHHHHHHHHHFFFEHFHFFFFFHHHHFHFHHHHHHHHHEHHFHFHHAHEH?HCHHFF?CDHHHHHHHHHHHHHFHBFFFBA?@DD
@HWI-ST132_0419:4:67:17259:131917#ACGGAC
GCGAATTTTGTCGCGGGGGAAGCAGAAGCCCATCCTCTTGCTTTAGGTAGTTAAAAAAACTCCATGACACTCTCATCGGACGAGTGCAAAGTCTTAGTGT
+
GGGGFGEFGGGGGGGGGGGGFFGGBF@FFFF?FGG:B?:AGGGGFGEBDECDBFFFBEDDFGGFFGE?EGEFEE;FFEGG?>:61@=AA6BCFDFCF<?C
@HWI-ST132_0419:4:25:8212:155598#ACGGAC
CTTTACACTAAGACTTTGCACTCGTCCGATGAGAGTGTCATGGAGTTTTTTTAACTACCTAAAGCAAGAGGATGGGCTTCTGCTTCCCCCGCGACAAAAT
+
HHHHHHHHHHHHHHHHHHHGHHHHHHHHHGHHHDGEGFGGGGGGGHHHHHHHHHGHHHHHFHHHHHHHFFFFFFDHGHHHHHHFHHHHHFBCBDFHFFBF
@HWI-ST132_0419:4:67:19853:112680#ACGGAC
CTTTACACTAAGACTTTGCACTCGTCCGATGAGAGTGTCATGGAGTTTTTTTAACTACCTAAAGCAAGAGGATGGGCTTCTGCTTCCCCCGCGACAAAAT
+
HHHHHHHHHFHHHHHHHHHHHHHHHHGHHHHHHFHCGDGGDDCADEBFFGHHHHFHHHHHHHHBFGCFFFDDBFBGHGHHHFHFGHHHHHEGBEGDF?>4
@HWI-ST132_0419:4:47:1443:90400#ACGGAC
TTTGTCGCGGGGGAAGCAGAAGCCCATCCTCTTGCTTTAGGTAGTTAAAAAAACTCCATGACACTCTCATCGGACGAGTGCAAAGTCTTAGTGTAAAGCT
+
HHHHHHHGHHHHH9HFFFBGEFBHHHFHHFGHHHEHHHFHHDFHHFFFEFBDHHHHHF?FEB?EEFEEC9?A?==CAA0CDD:ED4EDDC:<:6=HEEE?
@HWI-ST132_0419:4:62:5327:18095#ACGGAC
TGTCGCGGGGGAAGCAGAAGCCCATCCTCTTGCTTTAGGTAGTTAAAAAAACTCCATGACACTCTCATCGGACGAGTGCAAAGTCTTAGTGTAAAGCTCC
+
HHHHHHHHGHHCHGFHHGHHFFHHDHHHHHGEGHHHHHHFHHDHHHHHHHHHHHHHFHHHHHHHHHFHFFHEFHEEBF?FFFFDGHHDFFHFFF7EBEED
@HWI-ST132_0419:4:6:19424:161857#ACGGAC
CGGAGCTTTACACTAAGACTTTGCACTCGTCCGATGAGAGTGTCATGGAGTTTTTTTAACTACCTAAAGCAAGAGGATGGGCTTCTGCTTCCCCCGCGAC
+
HHHHHHHHHHHGHHHHFHHHHHHGHGEHHHHHHEHGFHFHDHEHHHHHFHDBEFHHHHHFHGHHHFHDFFFHFHFHGFHCHHHHHHF?HHHEFHFFFFBH
@HWI-ST132_0419:4:26:7493:175558#ACGGAC
CGGAGCTTTACACTAAGACTTTGCACTCGTCCGATGAGAGTGTCATGGAGTTTTTTTAACTACCTAAAGCAAGAGGATGGGCTTCTGCTTCCCCCGCGAC
+
HHHHHHHGHHHHHHHHHHHHHHFHHHHHHHHHHHHHHHHHEHHHHHHHCHFHFHHHHHHHHHHHHFFFCDFFHHHHHHFHHGHHHHFFHHHFHHHHHCHH
@HWI-ST132_0419:4:8:12057:111044#ACGGAC
CGCGGGGGAAGCAGAAGCCCATCCTCTTGCTTTAGGTAGTTAAAAAAACTCCATGACACTCTCATCGGACGAGTGCAAAGTCTTAGTGTAAAGCTCCGAG
+
HHHHHHHHHHHFHHHHHGHHHHHHHHHHHHHHHFHHFGGHHHFHHHEEHHHHHHHHHHGHFGHHFHHFBHFBFBFGGDFGFGHHHHEHFHBFGGBHHGHF
@HWI-ST132_0419:4:43:5941:72568#ACGGAC
CGCGGGGGAAGCAGAAGCCCATCCTCTTGCTTTAGGTAGTTAAAAAAACTCCATGACACTCTCATCGGACGAGTGCAAAGTCTTAGTGTAAAGCTCCGAG
+
HHHHHHHHEHHFHHHHHHHHHHHHHHHHHHHHHHHHEFHHHFEEFH?HHHHHFFFFFFHHFHHEHHHFEFCAB<CEBDCCDHHFAFEHEHE2EEEFHHAF
@HWI-ST132_0419:4:3:19327:172579#ACGGAC
GCACGGAGCTTTACACTAAGACTTTGCACTCGTCCGATGAGAGTGTCATGGAGTTTTTTTAACTACCTAAAGCAAGAGGATGGGCTTCTGCTTCCCCCGC
+
HHHHHHHHHHHHHHHHHHHHHHHHHHHHHHHHHHHHHHHHHHHHHHHHHHGFHEFHHHHHHFHHHHHHEHEGFGFHHGHHHHHHFHHHHFCHHHHHHHGH
@HWI-ST132_0419:4:68:2495:102258#ACGGAC
GCACGGAGCTTTACACTAAGACTTTGCACTCGTCCGATGAGAGTGTCATGGAGGTTTTTTAACTACCTAAAGCAAGAGGATGGGCTTCTGCTTCCCCCGC
+
D=CDD@D?DDD@CDCFFFE8EEDEEBD@=DBDCBD<+8;<=?A0?@9>?A95<)036855EFFFBEE=;:=A?A>7<<><<=9>+D8CDDFFFFBE;A>E
@HWI-ST132_0419:4:45:8873:139168#ACGGAC
CGGGGGAAGCAGAAGCCCATCCTCTTGCTTTAGGTAGTTAAAAAAACTCCATGACACTCTCATCGGACGAGTGCAAAGTCTTAGTGTAAAGCTCCGTGCG
+
HHHHHHHHHHHEHHFHHHHHHHHHFHHHHHFHHHFHEHHHHHHHHHHHFHHHHHHHHDHHHHHHFHHHFDF@FFFBCFBGHFHFEFCHFFEFEAHHEHHE
@HWI-ST132_0419:4:64:3167:66623#ACGGAC
CGCACGGAGCTTTACACTAAGACTTTGCACTCGTCCGATGAGAGTGTCATGGAGTTTTTTTAACTACCTAAAGCAAGAGGATGGGCTTCTGCTTCCCCCG
+
HHHHHHHHHHHHHHHHHHHHHHHHHHHHHHHHHHHHHHHHFHEIDHFHFHHHFHDFFHHHHEHHHHHEHHHHHHHHHHHHHFHHHHHHHHHHFHHFHHHF
@HWI-ST132_0419:4:65:8378:171800#ACGGAC
GGGGGAAGCAGAAGCCCATCCTCTTGCTTTAGGTAGTTAAAAAAACTCCATGACACTCTCATCGGACGAGTGCAAAGTCTTAGTGTAAAGCTCCGTGCGG
+
HHHHHHHHHHHHHHHHHHHHHHHHHHHHHHHHHEHHHHHHHHFHHHHHHFHHHHHHHHHFFHHHHFHHEFDFFFDHHGHHHHHHHFFHHHHBHHHEHHHH
@HWI-ST132_0419:4:21:5877:103510#ACGGAC
GAAGCAGAAGCCCATCCTCTTGCTTTAGGTAGTTAAAAAAACTCCATGACACTCTCATCGGACGAGTGCAAAGTCTTAGTGTAAAGCTCCGTGCGGTTAT
+
HHHHHHHHHHHHHHHHHHHHHHHHHHHHHFHHHHHHHHHHHHHHHHHHHHHHHHHHHHHHHFHHEHDHEH?DC<DHHHHEHHHHHHHHHHFHHHHHEBHH
@HWI-ST132_0419:4:1:9542:9177#ACGGAC
AGCAGAAGCCCATCCTCTTGCTTTAGGTAGTTAAAAAAACTCCATGACACTCTCATCGGACGAGTGCAAAGTCTTAGTGTAAAGCTCCGTGCGGTTATGT
+
HHHHHHHHHHHFHHHHHHHHHHHHHGGEHHHHGHHHHHHHGHHHHHHHHHHHGHHHHHHEHHFF=FEE>FHHHHHGHHHHHHHHHGHHGHHHHHHEFGHH
@HWI-ST132_0419:4:5:3181:189499#ACGGAC
CCAACATAACCGCACGGAGCTTTACACTAAGACTTTGCACTCGTCCGATGAGAGTGTCATGGAGTTTTTTTAACTACCTAAAGCAAGAGGATGGGCTTCT
+
HHHHHHHHHHHHHHHHHDHHHHHHHHHHHHHHHHHHH?HHHHHHHHHHFHCFEG=FEGEGGEEGBEEEEDDHEFEHEHEEGFGGEHHHGBFEFGE?BGEF
@HWI-ST132_0419:4:64:4862:108744#ACGGAC
CCAACATAACCGCACGGAGCTTTACACTAAGACTTTGCACTCGTCCGATGAGAGTGTCATGGAGTTTTTTTAACTACCTAAAGCAAGAGGATGGGCTTCT
+
HHHHHHHHHHHHHHHHHHHHHHHHHHHHHHHHHHHHHHHHHHHHHHHFHHFHDHBHFHFHHHEHDFHHHHFFFFHEIGHGHHGHHHHHHHHEFFFEC;@<
@HWI-ST132_0419:4:1:9515:21946#ACGGAC
AGCCCATCCTCTTGCTTTAGGTAGTTAAAAAAACTCCATGACACTCTCATCGGACGAGTGCAAAGTCTTAGTGTAAAGCTCCGTGCGGTTATGTTGGTTT
+
HHHHHHHHHHHHHHHHHHHHHHHHHHHHHHHHHHHHHEHHHHHHHHHHHHHHGHHHFHDHHFFHHHHHHBGEHEEGHHHHHHHEGHHHHHHHHHHHHFHH
@HWI-ST132_0419:4:66:8221:26575#ACGGAC
AGCCCATCCTCTTGCTTTAGGTAGTTAAAAAAACTCCATGACACTCTCATCGGACGAGTGCAAAGTCTTAGTGTAAAGCTCCGTGCGGTTATGTTGGTTT
+
HHHGHHHHHHHHHHGHHHHHGHHHGHHHHHHHHHGHFHHHEHFHHHHHHHHHCHHHFHFHFFEHFHHBHHFEHFHHHGHHHHGHGHHFHHHGGHHHFFFH
@HWI-ST132_0419:4:47:6417:18187#ACGGAC
GCCCATCCTCTTGCTTTAGGTAGTTAAAAAAACTCCATGACACTCTCATCGGACGAGTGCAAAGTCTTAGTGTAAAGCTCCGTGCGGTTATGTTGGTTTT
+
HHHHGHHHHHHHHHHHHHHHHHHHHHHHHHHHHHHHHHHHHHHHHHHHHHHHHHHHHEHHDFEHEHHHCHFHHHHHHHHHHFFHHHGFHHCHHHHHBHHH
@HWI-ST132_0419:4:5:9798:189800#ACGGAC
CCCATCCTCTTGCTTTAGGTAGTTAAAAAAACTCCATGACACTCTCATCGGACGAGTGCAAAGTCTTAGTGTAAAGCTCCGTGCGGTTATGTTGGTTTTC
+
GGDGGHHGHHHFDHHHHHHEGGFEGGGDEEGEEFGHGEHHEHHHHHHGHHGHHGHGEEGGHHGFHGGGFEGFGFGGFGBGFHGDGFHHHGHEHHHFGH=D
@HWI-ST132_0419:4:44:5282:109125#ACGGAC
CCATCCTCTTGCTTTAGGTAGTTAAAAAAACTCCATGACACTCTCATCGGACGAGTGCAAAGTCTTAGTGTAAAGCTCCGTGCGGTTATGTTGGTTTTCC
+
HHHGHHHHHHHHHHHHHHHHHHHHHHHHGGHHHHHHHGHHHHGCHHHHEHEHHHH=FFEFEFDFFFFHFHEHFEEFFFFEBGGGGFH=FHEGEGEFFFED
@HWI-ST132_0419:4:2:15402:60320#ACGGAC
GGAAAACCAACATAACCGCACGGAGCTTTACACTAAGACTTTGCACTCGTCCGATGAGAGTGTCATGGAGTTTTTTTAACTACCTAAAGCAAGAGGATGG
+
HGHHHHHHHHHHHEGHHFHFGHGHHHGHEHFHHHEFHFH@FGGDGHEHHFHHH?HECECD@FCFDEDEAFAA><DGGGGGHHHHHEHHHHHDEHH?DADA
@HWI-ST132_0419:4:6:9123:150984#ACGGAC
GGAAAACCAACATAACCGCACGGAGCTTTACACTAAGACTTTGCACTCGTCCGATGAGAGTGTCATGGAGTTTTTTTAACTACCTAAAGCAAGAGGATGG
+
HHHHHHHHHHHHHHHHHHHHHHHHHHHHHHHHGHHHHHHHHHHHHHHHHHHHHFHHFHHFDHEHFHHFEGBEBEFHHHHHHHHHHCHHEHHFEHFHHHHH
@HWI-ST132_0419:4:24:17087:138558#ACGGAC
GGAAAACCAACATAACCGCACGGAGCTTTACACTAAGACTTTGCACTCGTCCGATGAGAGTGTCATGGAGTTTTTTTAACTACCTAAAGCAAGAGGATGG
+
FFFEFEECEDABB6D=@:>@BAA5AD@D@DFFFF=FFFBD??:?=?B@C?D:8?=BA?63.97@@CDB?D>?>CC>>>A3@BC@BD=CD8C@=>DDD/BD
@HWI-ST132_0419:4:68:16069:172589#ACGGAC
GGAAAACCAACATAACCGCACGGAGCTTTACACTAAGACTTTGCACTCGTCCGATGAGAGTGTCATGGAGTTTTTTTAACTACCTAAAGCAAGAGGATGG
+
HHHHHHHHHHHHHHHHHHHHHHHFHHHHHHHHHHHHHHHGHHHHHHHHHHHHHFHHFHFFDFEHEHHFEHDEEAEEDFFDGHGHHHFHHFEBDDFEFEFF
@HWI-ST132_0419:4:27:16899:119045#ACGGAC
CATCCTCTTGCTTTAGGTAGTTAAAAAAACTCCATGACACTCTCATCGGACGAGTGCAAAGTCTTAGTGTAAAGCTCCGTGCGGTTATGTTGGTTTTCCA
+
GGHHGHHGHHGHGEHGHHHGHHGGHHHGHGFHEHEHHDHEHHCHHGHHHFHGFHFHHHAFHDHFEEBBFAFDDF9DDDDDHHHHHGFEHFHHGHHFDHHF
@HWI-ST132_0419:4:66:6130:2554#ACGGAC
TGGAAAACCAACATAACCGCACGGAGCTTTACACTAAGACTTTGCACTCGTCCGATGAGAGTGTCATGGAGTTTTTTTAACTACCTAAAGCAAGAGGATG
+
HHHHHHHHHHHHHHHHHHHHHHHHHHHHHHHHHGHHHHHHHHHHHHHHHHHHHHHHHFHEHBHEHBFFEEHBDCEHHHGHHHFHHHFHHFHFHHHHHHHF
@HWI-ST132_0419:4:68:12035:68951#ACGGAC
TGGAAAACCAACATAACCGCACGGAGCTTTACACTAAGACTTTGCACTCGTCCGATGAGAGTGTCATGGAGTTTTTTTAACTACCTAAAGCAAGAGGATG
+
HHHHHHHHHHHHHHHHHHHHHHHHHHHHHHGHHGGHHHHHHHHHHHHHHHHHHHFHHFHEHDHEHCEGFFGEEFFHHHHGDHHHGHEHHEBFEGEHHFAH
@HWI-ST132_0419:4:45:2378:24277#ACGGAC
TCTTGCTTTAGGTAGTTAAAAAAACTCCATGACACTCTCATCGGACGAGTGCAAAGTCTTAGTGTAAAGCTCCGTGCGGTTATGTTGGTTTTCCAGACAT
+
HHHHHHHHHHHHHHHHHHHHHHHHHHHHGHHGHHHHHHHHHHHHFHHHHEHHHHHHHHHHHHHHEHEEHFFHHHFGGGGFHHHHFHHHBHGGEGFFBFEF
@HWI-ST132_0419:4:46:10247:138330#ACGGAC
TCTTGCTTTAGGTAGTTAAAAAAACTCCATGACACTCTCATCGGACGAGTGCAAAGTCTTAGTGTAAAGCTCCGTGCGGTTATGTTGGTTTTCCAGACAT
+
HHHHHHHHHHHHHHHHHHHGHHHHHHHHHGHHHHHHHHHGHHHHHHHFFDHHHHHHFHFHHHFHFGFFEFFHHHHHHHHHHHHHHHHHHHHHHHGFHHHH
@HWI-ST132_0419:4:46:12190:78994#ACGGAC
GCAGATATAAAATGTCTGGAAAACCAACATAACCGCACGGAGCTTTACACTAAGACTTTGCACTCGTCCGATGAGAGTGTCATGGAGTTTTTTTAACTAC
+
HHHHHHHHHHHHHHHHHHHHHHHHHHHHHHHGHHHHFHHHHHHFHHHHFHHHHHHHHHHHHHHHHHFHHHCHEBEFHEHHHGHHHHHEHHHHHHHHFGHH
@HWI-ST132_0419:4:63:20674:119032#ACGGAC
AGCAGATATAAAATGTCTGGAAAACCAACATAACCGCACGGAGCTTTACACTAAGACTTTGCACTCGTCCGATGAGAGTGTCATGGAGTTTTTTTAACTA
+
BFFDFFEG?G7,06<@?>===D9AB@:<@=@9=:?ACB@C95@2@EFFFDEDFFFDEDEF6<<?<>B@CD;>98,7<4<9DECE@>:@@@@<;><B=@=B
@HWI-ST132_0419:4:42:18070:147284#ACGGAC
ATCAGCAGATATAAAATGTCTGGAAAAGCAACATAACCGCACGGAGCTTTACACTAAGACTTTGCACTCGTCCGATGAGAGTGTCATGGAGTTTTTTTAA
+
HHHHHHHHHHGHHHHHHHHHHHHHHEE7EEEEEEEGHHHHHHHHHHFHHHHHHHHHHHHHHHHHEFHHHHHHHFHHGEHHHAHFHGGBG?G?FFGHGGEE
@HWI-ST132_0419:4:41:2937:23908#ACGGAC
TATCAGCAGATATAAAATGTCTGGAAAACCAACATAACCGCACGGAGCTTTACACTAAGACTTTGCACTCGTCCGATGAGAGTGTCATGGAGTTTTTTTA
+
HHHHHHHHHGHGHHHHHHHHHHHHFHHHHHHHHHDHHHHHHHHHGHHBHHHHFHHHEHHFHFFHHBHHHHHEHFHEFGCFCFCFCEBEEA.B:A>BFGDD
@HWI-ST132_0419:4:22:7850:140586#ACGGAC
TCTATCAGCAGATATAAAATGTCTGGAAAACCAACATAACCGCACGGAGCTTTACACTAAGACTTTGCACTCGTCCGATGAGAGTGTCATGGAGTTTTTT
+
HHHHHHHHHHHFHHHHHHHHHHHHHHHHGHHHHHHHHHHHHHHHHHHFHHHHHFHHHHHHHFHFHHHFHHHHHFFHHFHHFHDHBGEF?GGFEGBEFFHH
@HWI-ST132_0419:4:4:14906:43393#ACGGAC
CTCTCATCGGACGAGTGCAAAGTCTTAGTGTAAAGCTCCGTGCGGTTATGTTGGTTTTCCAGACATTTTATATCTGCTGATAGACTGTTGTTTGATGTTT
+
HHHHHHHHHHFHHEHBHHHHHHHHHHFHHHHHGHHHHHHHHGHHHHHFHHHHHHCHHHFHHFHHEHHHHHHFBHHHHHFFFEFBGFG@F?AEE<A?ECCE
@HWI-ST132_0419:4:42:17320:164381#ACGGAC
CTCTCATCGGACGAGTGCAAAGTCTTACTGTAAAGCTCCGTGCGGTTATGTTGGTTTTCCAGACATTTTATATCTGCTGATAGACTGTTGTTTGATGTTT
+
HHHHHHHHHHHHHFHHHHHHHHHHHGG9>GDEEEEHHHHHHHHHHHHHHHHHHHFHHHHHHHHHHHHHHHHHHHHHHHHDHFH<HHGCHDDGGCDADADD
@HWI-ST132_0419:4:24:5120:186896#ACGGAC
TTTGAACAGTTGATTGGAAAAACATCAAACAACAGTCTATCAGCAGATATAAAATGTCTGGAAAACCAACATAACCGCACGGAGCTTTACACTAAGACTT
+
HHHHHHHHHHHHHHHHHHHHHHHHHHHHHHHHHHHHHHHHFHHHHHHHHHHHHHHHFFHHHEHHHHFFHHHHHHEHHH?HHHHHFFHHHHFHHHCHHHHF
@HWI-ST132_0419:4:68:4963:59966#ACGGAC
TTTGAACAGTTGATTGGAAAAACATCAAACAACAGTCTATCAGCAGATATAAAATGTCTGGAAAACCAACATAACCGCACGGAGCTTTACACTAAGACTT
+
HHHHHHHHHHHHHHHHHHHHHHHHHHHHHHHHHHHHHEHHFHHFHHHHHHHHFHHHFHHHHHFHFHFFHHHHHHFFHFHHFGHFHFHFFFFHHHFFCFFF
@HWI-ST132_0419:4:42:17317:114307#ACGGAC
CTTTGAACAGTTGATTGGAAAAACATCAAACAACAGTCTATCAGCAGATATAAAATGTCTGGAAAACCAACATAACCGCACGGAGCTTTACACTAAGACT
+
HHHGHHHHGGFHHFHHHHHHFHHHH?C+CACC??AFBHHHHHHHHHHDHFFHHHCDDBGDFE=EEDEFEFHHFHHBGEFFFEGC?BAEDDGFE9FEEABE
@HWI-ST132_0419:4:68:15924:4701#ACGGAC
CTTTGAACAGTTGATTGGAAAAACATCAAACAACAGTCTATCAGCAGATATAAAATGTCTGGAAAACCAACATAACCGCACGGAGCTTTACACTAAGACT
+
HHHHHHHHHHHHHHHHHHHHHHHHHHHHHHHHHHGHFHHHGHHHHHHHHHHHHHHEHFHFHFDHFEEFFGHFHFHHFHHHHHHFHHHHHDHFHHHCFFFH
@HWI-ST132_0419:4:21:15305:161012#ACGGAC
GCTTTGAACAGTTGATTGGAAAAACATCAAACAACAGTCTATCAGCAGATATAAAATGTCTGGAAAACCAACATAACCGCACGGAGCTTTACACTAAGAC
+
HHHHHHHHHGHHHHHHHHHFHHHFHHHHHHHHHHHHHHHEHHHGEHHHGHHHHHFGGHHHHHHHHHGBHHGEBFFGGGGGHHFHFHHBHHFHAHHHGHHD
@HWI-ST132_0419:4:62:17499:135221#ACGGAC
GCTTTGAACAGTTGATTGGAAAAACATCAAACAACAGTCTATCAGCAGATATAAAATGTCTGGAAAACCAACATAACCGCACGGAGCTTTACACTAAGAC
+
HHHHHHHHHGHHHHHHHHHFHHHHHHHHHHHHHHHHHFHHHHHHHHHHHHHHHHHHEHFHHHHEHHHAHHFHHFHHFHHFHHHFBFFFHHHHCH?EEEF<
@HWI-ST132_0419:4:67:14584:190370#ACGGAC
GCTTTGAACAGTTGATTGGAAAAACATCAAACAACAGTCTATCAGCAGATATAAAATGTCAGGAAAACCAACATAACCGCACGGAGCTTTACACTAAGAC
+
B@DDD@@B@@B5A@@)8552=D=8C>><@6266;6A<BCB5;2):96146>>@>1(4:>;(37=>FCFCD##############################
@HWI-ST132_0419:4:2:3779:140185#ACGGAC
CAGCTTTGAACAGTTGATTGGAAAAACATCAAACAACAGTCTATCAGCAGATATAAAATGTCTGGAAAACCAACATAACCGCACGGAGCTTTACACTAAG
+
HHHGHHHGHFHGHHHHHHHHHEHHHHHGGHHGGHDHHHHFHHHHHEFHFHFHFFHHHFFF>F<EFDEHBCECCECHHFHHFHHDEEEEFEFEHHHF<FFE
@HWI-ST132_0419:4:2:13072:158784#ACGGAC
CAGCTTTGAACAGTTGATTGGAAAAACATCAAACAACAGTCTATCAGCAGATATAAAATGTCTGGAAAACCAACATAACCGCACGGAGCTTTACACTAAG
+
HHHHHHHHHHHHHHHHHHHHHEHHHHHHHHHHHHHEHGHFHHHHHHHHHHHHHHHHFHHHHHHHHHFHHHHHHHFHHHHGHHHHHHFHHHHHEHHHHHHH
@HWI-ST132_0419:4:4:8411:179492#ACGGAC
CTTAGTGTAAAGCTCCGTGCGGTTATGTTGGTTTTCCAGACATTTTATATCTGCTGATAGACTGTTGTTTGATGTTTTTCCAATCAACTGTTCAAAGCTG
+
HHHHHFHHHHHHHHHHHHHHHHHHHHHHHHHHFHHHHHHHHFHHHHFHHFHHHFHHEHEHBEEGBFD@FD7@AE>HEHHDHDFFFHHFFFCHFFDFEDFF
@HWI-ST132_0419:4:42:18930:154789#ACGTAC
CAGCTTTGAACAGTTGATTGGAAAAACATCAAACAACAGTCTATCAGCAGATATAAAATGTCTGGAAAACCAACATAACCGCACGGGGCTTTACACTAAG
+
DBFFEFFEDB@A?=BEFFFDFBEFECD=BDD=CDCBBCBDEEEEEEEFFFDC?FDECAEDE9BA6@;;09::?:<@B?2=66?+<6451<7?########
@HWI-ST132_0419:4:62:14904:151697#ACGGAC
CAGCTTTGAACAGTTGATTGGAAAAACATCAAACAACAGTCTATCAGCAGATATAAAATGTCTGGAAAACCAACATAACCGCACGGAGCTTTACACTAAG
+
HHHHHHHHHHHHHHHHHHHHHHHHHHHHHHHHHHGHHHHHHHHHHHHHHHHHHHHHGHHHHHHHHHHFEHHHHFFGGGAGGHHHHHHGEHHHHHHHHFHF
@HWI-ST132_0419:4:67:8924:3248#ACGGAC
CAGCTTTGAACAGTTGATTGGAAAAACATCAAACAACAGTCTATCAGCAGATATAAAATGTCTGGAAAACCAACATAACCGCACGGAGCTTTACACTAAG
+
HFHHHHHHHHFGGEGHHHGHHHFHHHHGHGHFEFHHHGHAFFGEGEHHEHHHHEHHHEHHCEEFFACEBHECEE?GFFDGFFDBEHFBCEFBFCCEEEBE
@HWI-ST132_0419:4:43:15652:122456#ACGGAC
GCAGCTTTGAACAGTTGATTGGAAAAACATCAAACAACAGTCTATCAGCAGATATAAAATGTCTGGAAAACCAACATAACCGCACGGAGCTTTACACTAA
+
FFEEEEFFDDEGDFEHHCHGHHEHHFHDDEEFBFGHDHFFC<FDFFHHHHHEHHDFFAFFEE@HHFBFCBEEEEEFDDFCECEFG>FCD>FFEFCEAHDE
@HWI-ST132_0419:4:61:3081:190870#ACGGAT
GCAGCTTTGAACAGTTGATTGGAAAAACATCAAACAACAGTCTATCAGCAGATATAAAATGTCTGGAAAACCAACATAACCGCACGGAGCTTTACACTAA
+
HHHHHHHHHHHHHHHHHHHHHHBHHGHHHHHHHHHHGHHHHFHHHHHHHHHHFHHHHHHHHFHFHFFHHFBHHHFGFGGFHHDCGFEFFFHHHHD>AADD
@HWI-ST132_0419:4:1:3097:152691#ACGGAC
GGCAGCTTTGAACAGTTGATTGGAAAAACATCAAACAACAGTCTATCAGCAGATATAAAATGTCTGGAAAACCAACATAACCGCACGGAGCTTTACAATA
+
EGFGGGGDBEFFEFFEEDDEEDE?E<<>99BEEEEGD?GEEDDEEFB=DE@@A;ADBD>=1>7<A?:9@=8.>5>1'19'6:11-:4:68@=CC>C>35C
@HWI-ST132_0419:4:42:2103:17555#ACGGAC
CGGCAGCTTTGAACAGTTGATTGGAAANACATCAAACAACAGTCTATCAGCAGATATAAAATGTCTGGAAAACCAACATAACCGCACGGAGCTTTACACT
+
EEEEEEEEDEEFEFBEBEABBD@D:65#39<>>@9EEE@EFFCFF?EE:DFFFFFF?FE>:7DAA?DE6D?DDD-EEBDEF<ADBDDDA-3(1;1<><=>
@HWI-ST132_0419:4:24:4972:80985#ACGGAC
CAACAATGCAATGGCAGCTTTGAACAGTTGATTGGAAAAACATCAAACAACAGTCTATCAGCAGATATAAAATGTCTGGAAAACCAACATAACCGCACGG
+
GGGGGGGGGGGGGGGGGGFGGFFGEGGFGGFGGGGFGGGGFEGGFGGGFGGFFGFDGGGAGFGGEGGGGFFFDF@GFGG@GFFAG?EB>@DD3DD>>C>C
@HWI-ST132_0419:4:28:12483:25608#ACGGAC
CAACAATGCAATGGCAGCTTTGAACAGTTGATTGGAAAAACATCAAACAACAGTCTATCAGCAGATATAAAATGTCTGGAAAACCAACATAACCGCACGG
+
HHHHHHHHHHHHHGHHHGGHGEGHEHHHHHFBGGGFGHHHHEFHHHHHHHHHHBHFHHHHHHHFFFHHHHFHDHCHHGHEHHGHFHHE?CEE<DB<;=;A
@HWI-ST132_0419:4:28:13342:192917#ACGGAC
AAACAATGCAATGGCAGCTTTGAACAGTTGATTGGAAAAACATCAAACAACAGTCTATCAGCAGATATAAAATGTCTGGAAAACCAACATAACCGCACGG
+
HHHHHHHHHHGHHHHHHHHHHFHHFFHHHHEHHHHFEHHHHEHHHHHHFHHHHHHEF?HHH?FEF?FDGGDD4B=EEEEDEGGFGGGFFDHHHHFHHHDF
@HWI-ST132_0419:4:43:11130:187881#ACGGAC
CAACAATGCAATGGCAGCTTTGAACAGTTGATTGGAAAAACATCAAACAACAGTCTATCAGCAGATATAAAATGTCTGGAAAACCAACATAACCGCACGG
+
GGGGGGGGGGGGGGGGGFGGGCFGEFFFFFFGGFGFGGGGDFEFFGGDGGGFFGGFGGE?FFFFEEFEFGGDBFDGGGG>GGGBGFGBDCFFCDFB>@,C
@HWI-ST132_0419:4:43:15107:200489#ACGGAT
CAACAATGCAATGGCAGCTTTGAACAGTTGATTGGAAAAACATCAAACAACAGTCTATCAGCAGATATAAAATGTCTGGAAAACCAACATAACCGCACGG
+
BEBE@DEEEEFFFFFEEF8EDB@DB9?AA@;DDCDCFFFFFEHFAFFFF<;?=>ABEBE;EEDE?BDBEEA<=@9DDDD-EEEEE5@#############
@HWI-ST132_0419:4:47:4063:4190#ACGGAC
AAACAATGCAATGGCAGCTTTGAACAGTTGATTGGAAAAACATCAAACAACAGTCTATCAGCAGATATAAAATGTCTGGAAAACCAACATAACCGCACGG
+
HHHHHHHHHHHHHHHFHEFHHDFHHFFEHFDHHFHFHHHHDHHFHHHHHHHHHDEFFFFHFFFECCFAFFHFCCBHFCF>GFF7DDF=CA?EBD>FED?C
@HWI-ST132_0419:4:63:18896:179506#ACGGAC
CGGTTATGTTGGTTTTCCAGACATTTTATATCTGCTGATAGACTGTTGTTTGATGTTTTTCCAATCAACTGTTCAAAGCTGCCATTGCATTGTTTGCTCA
+
GGGGGGGGFGGDDBGEEEBEFEBFFGGEGGGGGGEGG>FCGDGFFCFFDFECEEF>CEB@?CBFDEEFEBGBFCFEEEC=?BEDDFFFFFG=EFA2.>?<
@HWI-ST132_0419:4:23:20322:110626#ACGGAC
GGAGATCATGAGCAACAATGCAATGGCAGCTTTGAACAGTTGATTGGAAAAACATCAAACAACAGTCTATCAGCAGATATAAAATGTCTGGAAAACCAAC
+
HHHHHHHHHFHHHHHHHHHHHHHHHHHHHHFHHCHHFHHHHEFHHFHAGHGFHFDHHHEHEFDFDDHEEEHHBHHGEFGFBCDB5>>;?@GDGFDFEBGD
@HWI-ST132_0419:4:68:4478:169823#ACGGAC
TGTTTTTCCAATCAACTGTTCAAAGCTGCCATTGCATTGTTGCTCATGATCTCCTTTTTGCTGTCCTCTTTACAATAGTTTTTGAATACGGATTTGCAGA
+
GGFCGHHHGHHGHHHHFHHHGHFBFHFHHHEHHHH>FGGFEEFHHBDEDAGAFEGFHHEDHFHFFEFHBFFEFBCGGGFGHHHHHHHHGD>EEEEHGEGH
@HWI-ST132_0419:4:43:2132:193935#ACGGAC
ATGGCAAGGTCAGTCTGCAAATCCGTATTCAAAAACTATTGTAAAGAGGACAGCAAAAAGGAGATCATGAGCAACAATGCAATGGCAGCTTTGAACAGTT
+
HHHHHHHHHHHHGHHHHGHHHHHHHHHHHHHHHHHHHHHHHHHGHHHHHHHGHHFHHFHHFEHFFFHHFFHHHHHHHHGHGHGGHGGHECFFEBB?DD7B

@HWI-ST132_0419:3:3:17767:48913#CAAAAT
TTTTCATTTAAGGGTTTGATATCCAAGTGAGATATTACAAGTATGGTGGGTTCAGCGAAGCACTTAAACACGAGTATTTTGGTGTAAAATAAAAGCCAAA
+
HHHHHHHHHHHHHHHHHHHHGHHHHHHHHHHHHHHHHHHHHHHHHGCHFE6DA@ABE>EACCDCF9FECEAA@9(?6?B@?ECEAEFFFCDFGHDEG>FG
@HWI-ST132_0419:3:7:17871:191249#CAAAAT
TTTGGCTTTTATTTTACACCAAAATACTCGTGTTTAAGTGCTTCGCTGAACCCACCATACTTGTAATATCTCACTTGGATATCAAACCCTTAAATGAAAA
+
HHHHHHHHHHHHHHHHHHHHHHHHHHHHHHHHHHHHHHHGHHHHHHHHHHHHHHHHHHHHHHHHHHHHFHHHHHFHHHHHHGHHHHFHHHDFFGEHGFHF
@HWI-ST132_0419:3:28:3099:154996#CAAAAT
GCCTTCTACTTATATACTTTTGGCTTTTATTTTACACCAAAATACTCGTGTTTAAGTGCTTCGCTGAACCCACCATACTTGTAATATCTCACTTGGATAT
+
HHHFHHHGHHHHHEHHHHHHGHHHHHHHHHHHHHHHHHHHHHHHHHHHHHHGHHGGFHHGHGEHHHHGCHHFEHEFDGGGGFHGGFGFGEHGGHHHGEEH
@HWI-ST132_0419:3:65:17304:5672#CAAAAT
CGGCCTTCTACTTATATACTTTTGGCTTTTATTTTACACCAAAATACTCGTGTTTAAGTGCTTCGCTGAACCCACCATACTTGTAATATCTCACTTGGAT
+
GGGFGDHHHHHHHHHHHHHHHHFHHHHHHHHHHHHGHHHHHHHHHHHHHHHHHHHHEHEGHFHHHHHHFHHHFEHHHFHHHHHHDFHGHEHFHGGHHFHE
@HWI-ST132_0419:3:43:14921:172497#CAAAAT
GAGATATTACAAGTATGGTGGGTTCAGCGAAGCACTTAAACACGAGTATTTTGGTGTAAAATAAAAGCCAAAAGTATATAAGTAGAAGGCCCCATATAGA
+
GGGGGGGGGGGGGGFGGGFGFF0ED>@8A>FF?EFFFCGFDFFCDD@DDFFGDFCFCDFEFB;FFF?>FFFCFC<FFFFFGF?FFBFCFBEFGCFGGC?F
@HWI-ST132_0419:3:3:19929:87721#CAAAAT
GTTCAGCGAAGCACTTAAACACGAGTATTTTGGTGTAAAATAAAAGCCAAAAGTATATAAGTAGAAGGCCCCATATAGAGAGAGAGAGAGAGAGAGAGAG
+
HHHHHHHHHHHHHHHHHHHHHHHFHEHHHHHHHFHHHHHGHHHHFHHHGCFHHFDHHHGHHFHH>HGHHFEHEEHDFFFFEGFGGGFGBGBGFGFHHHHH
@HWI-ST132_0419:3:1:13686:30087#CAAAAT
CCCATATAGAGAGAGAGAGAGAGAGAGAGAGAGTTTTGTGCTTTGGGAGGCGTGGCTTGATGGAAACTGATGGGGGGTTTCTTTCCTGGGTTTCTCGGCA
+
HHHHHHHGHFHHHHHFHFF?GFGEFFHFHFGDF<FDF?D><FDDC?F<BBDE@?9:=A1169@919*5676:671?########################
@HWI-ST132_0419:3:25:19699:49245#CAAAAT
CCCATATAGAGAGAGAGAGAGAGAGAGAGAGAGTTTTGTGCTTTGGGAGGCGTGGCTTGATGGAAACTGAGGGGGGTTTTCTTTCCTGGGTTTCTCGGCA
+
HHHHHHHGHHHFHFHFGFGFGEGCGEHEHEE9ECED@A;?9DA>?CE9D>9EAD##############################################
@HWI-ST132_0419:3:44:19542:169150#CAAAAT
GTTTTGTGCTTTGGGAGGCGTGGCTTGATGGAAACTGATGGGGGTTTTCTTTCCTGGGTTTCTCGGCAAGAGAAAGGAAATAAAAACCTCCTCCTTCCTA
+
HHHHHHHHHHHHHHHHHHHHFHHHHHCBDFHDHHFHHFCFFEEE/CCD>AHHHHFEFF9EFCCC@HDCEEBC?CCEE9EE?FEEGE?DCCFCDHEFDF:@
@HWI-ST132_0419:3:63:7516:13516#CAAAAT
TTGATGGAAACTGATGGGGGTTTTCTTTCCTGGGTTTCTCGGCAAGAGAAAGGAAATAAAAACCTCCTCCTTCCTACATTAGGATTGGCCTTCCTCACAG
+
HHHHHHHHHHHHHHHHHHHHFHHHHHHHHHHHHHHHGHHHHHHHHFHHHFFHHHHHHHHHHHHHHHHHHHHHHHHFGFGGHHGHHHHHFHHFFHHHFHHH
@HWI-ST132_0419:3:43:7606:173408#CAAAAT
ATGGAAACTGATGGGGGTTTTCTTTCCTGGGTTTCTCGGCAAGAGAAAGGAAATAAAAACCTCCTCCTTCCTACATTAGGATTGGCCTTCCTCACAGTGA
+
GHHHHHHHHHHHHHHHHEHHHHHHHHHHHHHEHHHHHHFHHFHHHHHHFHEHHHHHHFHEHHFFFHHHHHHHFHHHHHHHFHHHHFFHHEHFHFHBFED>
@HWI-ST132_0419:3:68:11033:110440#CATAAT
TGGAAACTGATGGGGGTTTTCTTTCCTGGGTTTCTCGGCAAGAGAAAGGAAATAAAAACCTCCTCCTTCCTACATTAGGATTGGCCTTCCTCACAGTGAC
+
B@:<?CDCC@DCBBD<+<><>=BBBFBFFECEE?D>C>??7:3A8>>??9?:B>87:;;?EC@CCCEEFB???.BEDEEBDBECCFCFEBFECF?E@DAC
@HWI-ST132_0419:3:68:6386:125581#CAAAAT
AACTGATGGGGGTTTTCTTTCCTGGGTTTCTCGGCAAGAGAAAGGAAATAAAAACCTCCTCCTTCCTACATTAGGATTGGCCTTCCTCACAGTGACTTTT
+
HHHHHHHHHHHHHHHHHHHHHHHHHHHHHHHHHHHHHHHHFHHHHHHHHGHHHHHHHGHHHHHHFHHHHFGEEFHHHHHEHHHHHHHHGFHHHHHHHHHH
@HWI-ST132_0419:3:1:8685:69653#CAAAAT
CAAAAAGTCACTGTGAGGAAGGCCAATCCTAATGTAGGAAGGAGGAGGTTTTTATTTCCTTTCTCTTGCCGAGAAACCCAGGAAAGAAAACCCCCATCAG
+
HHGGGHGFHHGGEEFHHHCEGEEGGFDGFGCFBFDHHHHHHDEHBFEF7CDDCFDCDCFHEEHEECF?FF=EEECHHHHFHHGBHHE@C@?CFFGHEHFH
@HWI-ST132_0419:3:46:16594:114447#CAAAAT
CAAAAAGTCACTGTGAGGAAGGCCAATCCTAATGTAGGAAGGAGGAGGTTTTTATTTCCTTTCTCTTGCCGAGAAACCCAGGAAAGAAAACCCCCATCAG
+
HHHHHHHHHHHHHHHHHHHHHHHHHHHHHHHHHHHHHHHHHHHHHFHH@FHHHHHHHEHHHHHFHHHFHHCHBFFFHHFFHHHHHFHHF@FHHHHHHHHF
@HWI-ST132_0419:3:63:9973:172026#CAAAAT
CAAAAAGTCACTGTGAGGAAGGCCAATCCTAATGTAGGAAGGAGGAGGTTTTTATTTCCTTTCTCTTGCCGAGAAACCCAGGAAAGAAAACCCCCATCAG
+
HHHHHHHHHHHHHHHHHHHHHHHHHHHHHHHFHHHHHHHHHHHHHHHH@HHHHHHHHFEHHHHHHHHCFHEFHEEFHHHEHHHHHHHF?@FFHFHHFHFH
@HWI-ST132_0419:3:43:10191:7882#CAAAAT
TGGGGACACAAGAAAGAATCCAAAAGATCAGAGCCTGCAAAAAGTCACTGTGAGGAAGGCCAATCCTAATGTAGGAAGGAGGAGGTTTTTATTTCCTTTC
+
HHHHHHHFHHHHHHHHHHHHHHHHHHHHHFGGHGHGFHHHHFGHHHHHHHHHHHHDHHHHHH?GHHHGHHHFFHFHEHHHGFDFGCBFGFE?EEAFHFHD
@HWI-ST132_0419:3:23:7205:46858#CAAAAT
GCTGGGGACACAAGAAAGAATCCAAAAGATCAGAGCCTGCAAAAAGTCACTGTGAGGAAGGCCAATCCTAATGTAGGAAGGAGGAGGTTTTTATTTCCTT
+
HHHHHHHCHHHHHHHHGHHHHHHHHHHHHHHHHHHHHHHHHHFHHHHHHHFHFHHHHHHHHFHHHHFHHHGHHFHHHHHBHHHHBHHDCHHHHHGGFHHE
@HWI-ST132_0419:3:61:14574:78296#CAAAAT
CGGAGCTGGGGACACAAGAAAGAATCCAAAAGATCAGAGCCTGCAAAAAGTCACTGTGAGGAAGGCCAATCCTAATGTAGGAAGGAGGAGGTTTTTATTT
+
HHHHHHHHHHHHHHHHGHHHHHHHHHHHHHHHHHHHHHHHHFHHGHHHHHFHHHHGEEFGHCHHEFHHFFHHHCHHGHHEHHBFHFFDBFF?C<EEEED>
@HWI-ST132_0419:3:45:11227:127908#CAAAAT
ATAAAAACCTCCTCCTTCCTACATTAGGATTGGCCTTCCTCACAGTGACTTTTTGCAGGCTCTGATCTTTTGGATTCTTTCTTGTGTCCCCAGCTCCGGT
+
HHHHHHHHHHHHHHHHHHHHHHHHHHHHHHHHHHHHHHHHHHHHGFHHHHHHHHHHDEHHHHHHHFHHHHHFFCFGHHHHHHHHHGHHHHHEHHFHHFHH
@HWI-ST132_0419:3:65:6341:79144#CAAAAT
CAACCGGAGCTGGGGACACAAGAAAGAATCCAAAAGATCAGAGCCTGCAAAAAGTCACTGTGAGGAAGGCCAATCCTAATGTAGGAAGGAGGAGGTTTTT
+
HHHHHHHHHHHHHHHFHHHHHHHGHHHHHHHHHHGHHHGHHHHHHHHHHHHHHHFHEHHHHGFHHFHHHFEEEEHHHHGHHFHHHHHHHHFHFFHB?EFE
@HWI-ST132_0419:3:46:9486:96405#CAAAAT
GTTGTGTTGTATGGAACTCTCACATTCCAAAATCGAAGAAAAGACAACCGGAGCTGGGGACACAAGAAAGAATCCAAAAGATCAGAGCCTGCAAAAAGTC
+
HHHHHHHHHHHHHHFHHHHHHHHGHHHHHHHHHHHHHHHHHHHHHHHHHHHHHHEHHHHFHFHHFFFFHHHHHHHHHGHHEFGEGEHFFGHHGBEEFGEB
@HWI-ST132_0419:3:63:7824:99215#CAAAAT
CTTTTGGATTCTTTCTTGTGTCCCCAGCTCCGGTTGTCTTTTCTTCGATTTTGGAATGTGAGAGTTCCATACAACACAACCCAACACACAGACAGATGGA
+
GFDHFHHHHHHHHHHHHGHBHHHHHHHHFHHHGHHHHGHHHHHGHHHHHHHHHHHHHHHEFDFFCFGGGGHFHHHHHGHHHHHHFHHHGHHFHBEEB=EB
@HWI-ST132_0419:3:64:19240:112354#CAAAAT
CTTTTGGATTCTTTCTTGTGTCCCCAGCTCCGGTTGTCTTTTCTTCGATTTTGGAATGTGAGAGTTCCATACAACACAACCCAACACACAGACAGATGGA
+
HHHHHGFFHHFHHHHHHHGEEGHHHHHHGHFHHFGHDHHHHGHHGHHHCFGHDHHCHFFEBEDE>GFFFCHHDHHHEHEGHHCHHHHFHGHBHFHDFFD#
@HWI-ST132_0419:3:1:9114:178500#CAAAAT
TCCATCTGTCTGTGTGTTGGGTTGTGTTGTATGGAACTCTCACATTCCAAAATCGAAGAAAAGACAACCGGAGCTGGGGACACAAGAAAGAATCCAAAAG
+
HHHHHHHHHHHHDHGHHGHHHHGHGHHHHHHFHHEGHGHHHHHGHHHHHHHGGHHHHH?GHHGDHFCFGGFBFGGGHGHBHFHGGHCHHFHGEBFGG6GG
@HWI-ST132_0419:3:21:14020:48383#CAAAAT
ATTCTTTCTTGTGTCCCCAGCTCCGGTTGTCTTTTCTTCGATTTTGGAATGTGAGAGTTCCATACAACACAACCCAACACACAGACAGATGGACAGACGG
+
HHHHHHHHGHHEHHHHHHHGHHHHHGHHHHHHHHEGHHGGEFEHFHHHHHHHFFHCHEHHHHHHHFHFCHFFGDFHHHHHGHHHFHGHDHHDEFHBFFEC
@HWI-ST132_0419:3:3:13771:31954#CAAAAT
CCCAGCTCCGGTTGTCTTTTCTTCGATTTTGGAATGTGAGAGTTCCATACAACACAACCCAACACACAGACAGATGGACAGACGGACAGTCGGCAATTCC
+
HHHGHHHHHHHHHEHHHHHHHHHHGHHHHHGHHHHHHEFHEGDFFHHHHHHHHHHHHHHHHEHHHFHHEHGEHEEHFHHGFDGFHFF6GBDFFCDA?EDF
@HWI-ST132_0419:3:26:14889:155452#CAAAAT
TTTTCTTCGATTTTGGAATGTGAGAGTTCCATACAACACAACCCAACACACAGACAGATGGACAGACGGACAGTCGGCAATTCCTAATTTTTGTCATCCT
+
HHHGHHHHHHEHHHHHHGHHHHHHEGEGGGFGGGFFHGHGGHHHFHGHHHHGGFHFHFFHFEFFHFHHFHGBFDFGEGAGHGCFFHHHFHHHB=4?C?CB
@HWI-ST132_0419:3:5:21002:142491#CAAAAT
GGAGGATGACAAAAATTAGGAATTGCCGACTGTCCGTCTGTCCATCTGTCTGTGTGTTGGGTTGTGTTGTATGGAACTCTCACATTCCAAAATCGAAGAA
+
HHHHHHHHHHHFHHHHHHHHHHEHHHHHHHHHHHHFFHHFHEHEHFHHFFHHEFBFBEFDFDHFEC@EEBA<BCACFFCDFHHFBFCHFFC09CDEDCCD
@HWI-ST132_0419:3:24:17721:142433#CAAAAT
GGAAGTGACATATCAGCATGTCCCTTGGGGAAAATAAGGAGGAGGATGACAAAAATTAGGAATTGCCGACTGTCCGTCTGTCCATCTGTCTGTGTGTTGG
+
GGFGGFHHHHHHHHHHHGHHHHHHHHHHGGHHHHHGDHHFHHBHEHFHFFFEEEDHHHHFHCHFEHH>HHFEEF=HFHHHFHHFHHHHHHEHFFBFHDBC
@HWI-ST132_0419:3:22:17232:67199#CAAAAT
AACACACAGACAGATGGACAGACGGACAGTCGGCAATTCCTAATTTTTGTCATCCTCCTCCTTATTTCCCCCAAGGGACATGCTGATATGTCACTTCCTC
+
HHHHHHHHHHHHHHHHGHHHHBGHHGHHHHHHHHHHGHHHHG>HHHHGFEHFHFHHHHHFHFHDHHEEHHHFHHHBGHHHHEHHECGGGGFHHFHDFGGG
@HWI-ST132_0419:3:68:9303:136864#CAAAAT
ACGGACAGTCGGCAATTCCTAATTTTTGTCATCCTCCTCCTTATTTCCCCCAAGGGACATGCTGATATGTCACTTCCTCGGTTCGGTTGGTGCGTGATGA
+
HHHHEHGHHHHHHGHFHGHHEHHHHHHHHHFEHHHHHHFHHHHGHHHHHHHHHHHFEGHHEHHHEHHHHEHEHHHGHHHHGHHHHHEHHHEFFHFFFEFB
@HWI-ST132_0419:3:44:9242:76169#CAAAAT
TTTTCATCACGCACCAACCGAACCGAGGAAGTGACATATCAGCATGTCCCTTGGGGGAAATAAGGAGGAGGATGACAAAAATTAGGAATTGCCGACTGTC
+
HHHHHHHHHHHHHHHHHHHHHHHHHHHHHHHFHHHHHHHHHHFHHHHHHHHHHHHHHEEHHFFEHFHHFHFEEHEHHGEHEHHHHHHEHFHFFHHFHHFH
@HWI-ST132_0419:3:25:11772:120267#CAAAAT
ATTTTTGTCATCCTCCTCCTTATTTTCCCCAAGGGACATGCTGATATGTCACTTCCTCGGTTCGGTTGGTGCGTGATGAAAAGAGAGAAGAACGTTCTTG
+
HHHHHHHHHHHHHHHHHHHHHHHHHHHHHHHHHHHFHHHHHHHHHHHHHHHHHHHHHHHHHHHHHHHHDBFFFFFHHHHHFFHFEEHEFFEHHFBHFFHH
@HWI-ST132_0419:3:41:2657:184256#CAAAAT
CACCGGCAGAAAAACCCAAGAACGTTCTTCTCTCTTTTCATCACGCACCAACCGAACCGAGGAAGTGACATATCAGCATGTCCCTTGGGGAAAATAAGGA
+
HGHHHHHHHGHHHHHHHFHEDHHHHHHHHHHHHHHHHHHFHHHHHHEHHHHHHFFDEHFEEFBEE@FEFEFFFDEHGHHFFFHEFGEFFE>DCDECDCHB
@HWI-ST132_0419:3:22:18224:145260#CAAAAT
TCTTAGTCCTCCACCGGCAGAAAAACCCAAGAACGTTCTTCTCTCTTTTCATCACGCACCAACCGAACCGAGGAAGTGACATATCAGCATGTCCCTTGGG
+
FFFFFCDDEEGAGGBFFGFGEF>C;0@@CD=ED<DCCFFEGFFECFDD7FF?FFCED?>E<C@EA?DACB5<8',7*(:8>=68?BEFC.@>9@A=><;A
@HWI-ST132_0419:3:65:9317:62943#CAAAAT
TCTTAGTCCTCCACCGGCAGAAAAACCCAAGAACGTTCTTCTCTCTTTTCATCACGCACCAACCGAACCGAGGAAGTGACATATCAGCATGTCCCTTGGG
+
HHHHHHHHHHHHHHHHHHHHHHHHHHHHHHHHFHFHHHHHHHHHHHHHHHHHHHHHHGGHFHHHHAFHHHDFFEFGCGHGHHHGHHHHHHHFHHHHDHHH
@HWI-ST132_0419:3:21:9711:125991#CAAAAT
TCCCATTCTTAGTCCTCCACCGGCAGAAAAACCCAAGAACGTTCTTCTCTCTATTCATCACGAACCAACCGAACCGACGAAGTGACATATCAGCATGTCC
+
HHHHHHHHHHHHHHHHHHHHHHHHHHHHHHHHHHHHFHDHHHHHEHHHHEHHHFHHHFHHHHEFHEGFHEFEFHEEFGGFHBEHGHHCHHFGFHHFH?HH
@HWI-ST132_0419:3:63:3404:142573#CAAAAT
GAAATCAAATGGTCCCATTCTTAGTCCTCCACCGGCAGAAAAACCCAAGAACGTTCTTCTCTCTTTTCATCACGCACCAACCGAACCGAGGAAGTGACAT
+
HHHHHHHHHHHHHHHHHHHHHHHHHHHHHHHHHHHHHHHHHHHHFHHFHHFHHHHHHHHHHHHHHHFHHHHFHHFHHHHHHHHHHHHHEHFAGFEHHHHH
@HWI-ST132_0419:3:3:16635:83923#CAAAAT
CAGAAATCAAATGGTCCCATTCTTAGTCCTCCACCGGCAGAAAAACCCAAGAACGTTCTTCTCTCTTTTCATCACGCACCAACCGAACCGAGGAAGTGAC
+
HEHHHHHHHHHHHHHHHHHHHHHHHHHHHHHHHHHHFHHHHHHHHHFHFHHHHHHDFEHHHHHBHHEHHHHHHFFHGHHHHHHHEBGGGGEGF7GGCGGG
@HWI-ST132_0419:3:68:1605:143314#CAAAAT
CAGAAATCAAATGGTCCCATTCTTAGTCCTCCACCGGCAGAAAAACCCAAGAACGTTCTTCTCTCTTTTCATCACGCACCAACCGAACCGAGGAAGTGAC
+
HFHHHHHHHFHHHHHHHHHHHHHHHHHHHHHHHGHHFHEHFHHBFHHHHCHHEHHDFHHHFHFFHBHHF9FHFHFHHFHHFBHHHFCHHHAF@=EC>CCD
@HWI-ST132_0419:3:66:4928:19733#CAAAAT
AAAAGAGAGAAGAACGTTCTTGGGTTTTTCTGCCGGTGGAGGACTAAGAATGGGACCATTTGATTTCTGGGTTTTGGTCTAAGAGTACAAAATGACGGGT
+
HHGEHHHFHFFHFHHHHHHHHHHHHHHHHHEHHHGHEHHBGFBGGHHHHDHHHHDHHHFHHHFHHHHHHHD@FFFHHHHHHHFHEFHHF?EFHHFGFGG@
@HWI-ST132_0419:3:5:7280:70383#CAAAAT
AAAGAAACAACCCGTCATTTTGTACTCTTAGACCAAAACCCAGAAATCAAATGGTCCCATTCTTAGTCCTCCACCGGCAGAAAAACCCAAGAACGTTCTT
+
DHHHHFHHHHHHHGHGGHHFHHHHHFHHEHHHGHGHHHGHHDHHHFHHGDFFFHFEHHHHHHHBHGHHHDHHEDFGGEGGFHHHEHHEE?EEEEAEGGGG
@HWI-ST132_0419:3:27:5201:197602#CAAAAT
CCCAACTTAAAGAAACAACCCGTCATTTTGTACTCTTAGACCAAAACCCAGAAATCAAATGGTCCCATTCTTAGTCCTCCACCGGCAGAAAAACCCAAGA
+
HHHHHHHHHHHHHHGHHHHHHHHHHHHHHHHHHHHHHHHEGHHHHHGHHGHFHHGDHFHFHHCHHHHHHHFFFEEHHFHHGFHGHDGGHHF=FHHFHBCF
@HWI-ST132_0419:3:45:14369:134576#CAAAAT
CCCAACTTAAAGAAACAACCCGTCATTTTGTACTCTTAGACCAAAACCCAGAAATCAAATGGTCCCATTCTTAGTCCTCCACCGGCAGAAAAACCCAAGA
+
HHHHHHHHHHGDGGGBHGHHGFFFGHHHHHCEHHHHHFFEHHGFFHHFHFHHHDHCHEHHDCCHFEFDHBECDCCGGGGFEG<EFAD@AD@FDB?EFFEE
@HWI-ST132_0419:3:43:5351:110151#CAAAAT
GGGTTTTTCTGCCGGTGGAGGACTAAGAATGGGACCATTTGATTTCTGGGTTTTGGTCTAAGAGTACAAAATGACGGGTTGTTTCTTTAAGTTGGGGTGG
+
DDD>CBDDDAFFFFFEFF@F@3??=?C=;CEEE?EDADDDC-AABFFABFCBFBFDCFF???DAACE<<<CEFCFBEEBEBEEAE;BB0?DAD=DEEAE#
@HWI-ST132_0419:3:48:2025:62899#CAAAAT
TGCCGGTGGAGGACTAAGAATGGGACCATTTGATTTCTGGGTTTTGGTCTAAGAGTACAAAATGACGGGTTGTTTCTTTAAGTTGGGGTGGTAGAAGTAG
+
<<<>8>@?:B>:3A67<<<<@B;@5>?>:?@@,?BEEEDE@DEE@EEDAEDAD8BDEEEEFBEFEEB?ED9<4>87B8>?,1?<:(,(*2,.+06EE=EB
@HWI-ST132_0419:3:1:18531:108096#CAAAAT
CCTGCCTCTCTCTACTTCTACCACCCCAACTTAAAGAAACAACCCGTCATTTTGTACTCTTAGACCAAAACCCAGAAATCAAATGGTCCCATTCTTAGTC
+
HHHHHHHHHHHHHHHHHHHHHHFHHHHHHHHHHHHHHHHHHHHHHHHHHHHHHHHHHGHHHGGHGHGGFHHHHGHEHHHHHHHHHEHHHHHHHHHHGHHH
@HWI-ST132_0419:3:27:19890:72509#CAAAAT
AAGAATGGGACCATTTGATTTCTGGGTTTTGGTCTAAGAGTACAAAATGACGGGTTGTTTCTTTAAGTTGGGGTGGTAGAAGTAGAGAGAGGCAGGGATA
+
HGEHHHHEAFHHHHHHGFGHHHHHHHHHHHHHHHHHFGGGBGHF?CDGFEFEFFCHHHFEFDHF=BECFBDAD;AE=BEDCEC=78=<>=GDDBGA?###
@HWI-ST132_0419:3:63:1267:14632#CAAAAT
AAGAATGGGACCATTTGATTTCTGGGTTTTGGTCTAAGAGTACAAAATGACGGGTTGTTTCTTTAAGTTGGGGTGGTAGAAGTAGAGAGAGGCAGGGGGA
+
GHHFGHGHHFGHGHHHHCHHHHGEHGDGGGGEHHGHHGHG?GGGEF?GGFHHGEFHHEHHEHHH?EAFEFFFF:EF?FFEDDD=E<EAB@FGFEEEE###
@HWI-ST132_0419:3:68:11260:27707#CAAAAT
AAGAATGGGACCATTTGATTTCTGGGTTTTGGTCTAAGAGTACAAAATGACGGGTTGTTTCTTTAAGTTGGGGTGGTAGAAGTAGAGAGAGGCAGGGGTA
+
HHHHGHHHHHHHFHHHHDHGHHHHHGEFHGHHEHGGGEGF@GGFDEDEFDFFFF?EHEFFHEHHFFFEFHFEFBHGGGGCHGFFHFH?FCHDHEHDE###
@HWI-ST132_0419:3:25:12691:59590#CAAAAT
TGGGACCATTTGATTTCTGGGTTTTGGTCTAAGAGTACAAAATGACGGGTTGTTTCTTTAAGTTGGGGTGGTAGAAGTAGAGAGAGGCAGGGATAGAGAG
+
HHHHHHHHHHHGHHHHHHHHHHHHHHHHHHHHHHHFHHFHHHHHDHHGEDGGEGGHGHHBEHHHHHFFDHEDCG?GGFGGCHFEBBFFDFDD########
@HWI-ST132_0419:3:46:13842:197336#CAAAAT
ACTCTCTATCCCTGCCTCTCTCTACTTCTACCACCCCAACTTAAAGAAACAACCCGTCATTTTGTACTCTTAGACCAAAACCCAGAAATCAAATGGTCCC
+
HHHHHHHHHHHHHHHEGEHGHHHHHGHHHHHHHHHHHHHHHHHHHHHHGHHHHHHHGHGHHHHHGHHDHHHHHEHHDHHGFFHFHHEHGHGHFHHHHHHH
@HWI-ST132_0419:3:41:7697:23238#CAAAAT
CTATTCTCTCTCTAACTCTCTATCCCTGCCTCTCTCTACTTCTACCACCCCAACTTAAAGAAACAACCCGTCATTTTGTACTCTTAGACCAACACCCAGA
+
HHEHHHHHHHHHHHHHHHHHHHHHHHHHFEHHHFGHHHHHHHHHHHHHHHHHGHHFGHGH<EGEGEGGFHEHFFCGGEGDGGGGHFBEFDB@.ABEED8E
@HWI-ST132_0419:3:42:16280:27846#CAAAAT
CTATTCTCTCTCTAACTCTCTATCCCTGCCTCTCTCTACTTCTACCACCCCAACTTAAAGAAACAACCCGTCATTTTGTACTCTTAGACCAAAACCCAGA
+
HHFHHHHHHHHHHHHHHHHHHHHHHHHHCFHDHHHHHHHHHHHGHHFHHHHHHHHHHEHGHHHHGEHHFHHHHHHHHHHHHFHGHGHGGH@GDEGHHGFC
@HWI-ST132_0419:3:24:5234:133457#CAAAAT
TCTAAGAGTACAAAATGACGGGTTGTTTCTTTAAGTTGGGGTGGTAGAAGTAGAGAGAGGCAGGGGTAGAGAGTTAGAGAGAGGATAGAGAGAGAAGCAA
+
HHHHHGHHFHHHHHHHHHHHHHFHHHHHHHHHHFHHHHGHFBGG?FGCDFFEHFHFFEHHDDEFF###################################
@HWI-ST132_0419:3:48:3129:32962#CAAAAT
CTTTGCTTCTCTCTCTATTCTCTCTCTAACTCTCTATCCCTGCCTCTCTCTACTTCTACCACCCCAACTTAAAGAAACAACCCGTCATTTTGTACTCTTA
+
HHHHHEGGEGEGGFFGEFFFHHHHFHHGGFHHHHGHHHHHHHFHHHGHHGHHHHHHGHHHGFHHHGHHHHHGHDECED@FHHHHHHGHHFGGG?GD>EGG
@HWI-ST132_0419:3:25:12671:33938#CAAAAT
TGACGGGTTGTTTCTTTAAGTTGGGGTGGTAGAAGTAGAGAGAGGCAGGGATAGAGAGTTAGAGAGAGAATAGAGAGAGAAGCAAAGAGATGGGGTCTTC
+
HHHHHGHHHGFHHGHHHHGHHFHHHGBGBEGGGFGHGHHBCEAEEGFGGF##################################################
@HWI-ST132_0419:3:64:4332:113657#CAAAAT
CAGAAGAACCCATCTCTTTGCTTCTCTCTCTATTCTCTCTCTAACTCTCTATCCCTGCCTCTCTCTACTTCTACCACCCCAACTTAAAGAAACAACCCGT
+
HGHHHHHGFHHFEHHHHHGFCF?CEAGGGFHHHHHHHHHHHHGHHHHHFHGFFBEDCA<D@CCFFHHHHFHHFFFGHHHHDGHHHEE>EG=HHHGF?FFE
@HWI-ST132_0419:3:7:16800:109648#CAAAAT
TCCCTCTGCAGAAGAACCCATCTCTTTGCTTCTCTCTCTATTCTCTCTCTAACTCTCTATCCCTGCCTCTCTCTACTTCTACCACCCCAACTTAAAGAAA
+
HHHHHHHHHHHFHHHHHHHFHFFEHHFFDHHHHDHFHF?DHHHHFHHHHHH9HHHHHHHHDDD@=99B;CEFFEEHHHHHGHFDGHHGHHGGFH:FFF?C
@HWI-ST132_0419:3:23:3000:173404#CAAAAT
GCTTCCCTCTGCAGAAGAACCCATCTCTTTGCTTCTCTCTCTATTCTCTCTCTAACTCTCTATCCCTGCCTATCTCTACTTCTACCACCCCAACTTAAAG
+
HHHHHHHHHHHHHHEDFC;B;C?A?F>EE<E<EE=C6CCDBD9CDCEDHFBEFEEBFHBHEEFDFFDDDB>+<6@DCACCHHHGHGEHGFHHHHHFCFEC
@HWI-ST132_0419:3:1:6419:108525#CAAAAT
GGGTGGTAGAAGTAGAGAGAGGCAGGGATAGAGAGGTAGAGAGAGAATAGAGAGAGAAGCAAAGAGATGGGTTCTTCTGCAGAGGGAAGCATCAAGACTG
+
FFFCFGGGGGHHHHHGHHG@DEEEEFE*A#######################################################################
@HWI-ST132_0419:3:61:7379:52567#CAAAAT
CCAGTCTTGATGCTTCCCTCTGCAGAAGAACCCATCTCTTTGCTTCTCTCTCTATTCTCTCTCTAACTCTCTATCCCTGCCTCTCTCTACTTCTACCACC
+
HHHHHHHHHGHHHHHHHHHHHGHFHHHHHHHHHHHHHHHHHFDEFDHBFFHFFBHHHHHHHHHHHHHHHFHHHFEFFEE=AC:DCGFFEFHHHHHFFHHH
@HWI-ST132_0419:3:47:12517:134756#CAAAAT
CTCCAGTCTTGATGCTTCCCTCTGCAGAAGAACCCATCTCTTTGCTTCTCTCTCTATTCTCTCTCTAACTCTCTATCCCTGCCTCTCTCTACTTCTACCA
+
HHHHGGHHHHGHHHHHHHHHHHHHHHHHFHHDHHH@FFFEFFCC>CC:D;CEEEF:FFEHHEHHHHHCEHHHFHDHEFHFHFEHHHDHHHHHHHHHEFHH
@HWI-ST132_0419:3:66:1268:193580#CAAAAT
GAGGCAGGGATAGAGAGTTAGAGAGAGAATAGAGAGAGAAGCAAAGAGATGGGTTCTTCTGCAGAGGGAAGCATCAAGACTGGAGGGCCTGGGACTGTGA
+
G=GGGGGFDGEGGFEFFD@FDBDB@@@AB@CC8D@=EEEEGFEFGD@4FB5<:7<FF>D6?@>>B7?=8@@8>:>@5:>9B>DEDFCEFE##########
@HWI-ST132_0419:3:23:3586:168431#CAAAAT
CAGGGATAGAGAGTTAGAGAGAGAATAGAGAGAGAAGCAAAGAGATGGGTTCTTCTGCAGAGGGAAGCATCAAGACTGGAGGGCCTGTGACTGTGACTCT
+
HHHHHFHHHEGBGEGGGEGEHHHFHHHHEHHHHHHHHFHHEHFHEEHGHDFHFFHHHHHHHHHHEHHFHFEEFFFHHHGHFFHFHEHEHEFDFDFH?HHC
@HWI-ST132_0419:3:43:10005:128036#CAAAAT
CAGGGATAGAGAGTTAGAGAGAGAATAGAGAGAGAAGCAAAGAGATGGGTTCTTCTGCAGAGGGAAGCATCAAGACTGGAGGGCCTGTGACTGTGACTCT
+
HHHHHBHDHFHBHEFHHEHBHFHHHHFBHHBHFHHHHEHFHHEHFHHHFDEDFFFFHHCFFHF?EHFDDCCBCCBG=FFDFEF;CCFBCA?CDCABDD??
@HWI-ST132_0419:3:6:14456:167867#CCAAAT
TAGAGTCACAGTCACAGGCCCTCCAGTCTTGATGCTTCCCTCTGCAGAAGAACCCATCTCTTTGCTTCTCTCTCTCTTCTCTCTCTAACTCTCTATCCCT
+
CDD@CDDDDB>9>4<EABCE@?@<3<7>9>EE@E:DDDCB4;@@;490.1?53<?.7740?54.3(;/16:=BAC)<<><<@B@A@B-CAEEE@A#####
@HWI-ST132_0419:3:28:17909:18528#CAAAAT
CTTCATTTCTTCAAGAAGAGTAGGCTGCGGTAGAGTCACAGTCACAGGCCCTCCAGTCTTGATGCTTCCCTCTGCAGAAGAACCCATCTCTTTGCTTCTC
+
HHHHHHHHHHHHEHHHHFHHHHHHHGHGHGEEGGGEGBGF@;C@?>DEEFH?HEDHFFHHD.FFFHHHHHEE?EFGDFGDC9@EEC=FFFC8CCDCEGGG
@HWI-ST132_0419:3:22:20679:74631#CAAAAT
AAGCAAAGAGATGGGTTCTTCTGCAGAGGGAAGCATCAAGACTGGAGGGCCTGTGACTGTGACTCTACCGCAGCCTACTCTTCTTGAAGAAATGAAGCTG
+
F@FFFF@FDF@=DDD4DEEEFEFFFFFDEFDFFFEFAFBFFFFFAEFADEA?D<C6@,?<DD9CCDDC=?8-99.';0'%4>>@>BBEDED2C@######
@HWI-ST132_0419:3:4:3734:23048#CAAAAT
CAAAGAGATGGGTTCTTCTGCAGAGGGAAGCATCAAGACTGGAGGGCCTGTGACTGTGACTCTACCGCAGCCTACTCTTCTTGAAGAAATGAAGCTGTTG
+
FFFFDECDEEBC<BCGGGGDGDFGGEE?BCFCFEFBFBF>FEB<D;;D=DAD<A?D?A@EAD>A96781:ECD?EBEBEEC@/>>;'@11<;5:=+4.53
@HWI-ST132_0419:3:68:17447:157508#CAAAAT
CTTCTGCAGAGGGAAGCATCAAGACTGGCGGGCCTGTGACTGTGACTCTACCGCAGCCTACTCTTCTTGAAGAAATGAAGCTGTTGAAAGAAATTCAAGA
+
EEEEEFCDEFGBGBFBGBGEFGFFFEGF.DA8???D<DACBB<?E>DD@AD?D?<CCF=9EEE?ECD?D?<;052=DAADDEDCF<>@A<;<<:;?ADA<
@HWI-ST132_0419:3:63:6247:161912#CAAAAT
TGCAGAGGGAAGCATCAAGACTGGAGGGCCTGTGACTGTGACTCTACCGCAGCCTACTCTTCTTGAAGAAATGAAGCTGTTGAAAGAAATTCAAGATCAG
+
HHGHGGFHHDEDDFFHHHBHGGGG=GGEBGCFBEBGEG>FGF?GFGD?G?ED.E::>@?CFAFFE5EF><DCGFDFGEDBEB?EE8BBBBGCG@B;3;:A
@HWI-ST132_0419:3:6:19878:94247#CAAAAT
CTGATCTTGAATTTCTTTCAACAGCTTCATTTCTTCAAGAAGAGTAGGCTGCGGTAGAGTCACAGTCACAGGCCCTCCAGTCTTGATGCTTCCCTCTGCA
+
HHHHHHHHHHFHHHHHGHHHHHHHHHHHFHHEHHHHHHFFFDEEBFEFHFBFFFEAEEABCEFEE=CCDD@C@BDDFF?FCGEF?FDCF=FEEEAA?>?=
@HWI-ST132_0419:3:44:13763:103488#CAAAAT
CAGAGGGAAGCATCAAGACTGGAGGGCCTGTGACTGTGACTCTACCGCAGCCTACTCTTCTTGAAGAAATGAAGCTGTTGAAAGAAATTCAAGATCAGTC
+
HHHHHHHHHHHHHHHHHHHHHHHHHHHHHHHHHHHFEFFHHHFFHFFHHEEHHHFBDCEFFFEDFE?FHF@EHEFCFEHEABGDDEE7EECD=A9FCACF
@HWI-ST132_0419:3:1:14135:156126#CAAAAT
CTTGAGGGAAATAATACACCAGACTTCCAACCTGAGGCAATGTGACAAGCGGACCCGCACAAGCGTGCCATAACTCTGAACTTATTGTCTTCCGAGCTCC
+
HHHHHHHHHHHHHHHHHHHHHHFHHHHHHGHHGHHHHHHHHHFHEGHHHHHHHHHHHHFHEFHGFEFHHFEFEFDHHHFHHHHHBHHFGHHHFHHEHFHG
@HWI-ST132_0419:3:1:12608:184662#CAAAAT
TCGGAAGACAATAAGTTCAGAGTTATGGCACGCTTGTGCGGGTCCGCTTGTCACATTGCCTCAGGTTGGAAGTCTGGTGTATTATTTCCCTCAAGGACAC
+
DGGEGGGGGGGDGGGGGGGGEDDFFBEEEEGEGGGEFFBFGGEGFGGCGGCCFFDFCAFGGEBEGEFGBFCFDFFGGGGEGGGEDFGEGGGE?EGFEGGG
@HWI-ST132_0419:3:68:6382:68794#CAAAAT
TCGGAAGACAATAAGTTCAGAGTTATGGCACGCTTGTGCGGGTCCGCTTGTCACATTGCCTCAGGTTGGAAGTCTGGTGTATTATTTCCCTCAAGGACAC
+
HHHHHHGHHHHHHHHHHHHHHHHHHHHHGHHHHHHHHGHHHHHHHHHHHHHHFGHHHHHHHHHHHFHHHEEHDHHHHHHHHHGHHHHHHHHHGHHHHGHH
@HWI-ST132_0419:3:23:18411:188184#CAAAAT
CAATAAGTTCAGAGTTATGGCACGCTTGTGCGGGTCCGCTTGTCACATTGCCTCAGGTTGGAAGTCTGGTGTATTATTTCCCTCAAGGACACAGTGAACA
+
GGGGGGGEGFFGFGGGFAGEGEGGFEFFC=DCCDAEDE@EFDFFBFCFFFGFFGGGGGFGFDBDEGEFF?GEDF>EEEEEB@DFGDD?DEFGFFBB6ABA
@HWI-ST132_0419:3:7:15568:110815#CAAAAT
TAAGTTCAGAGTTATGGCACGCTTGTGCGGGTCCGCTTGTCACATTGCCTCAGGTTGGAAGTCTGGTGTATTATTTCCCTCAAGGACACAGTGAACAGGT
+
GGGCFFD=GDFGGGFBGEFFG>GGEEBEGDBFCFFGGGFGFEFFFDGFF?FC?ECEFDC@F:DFFD@C@5?<>A<FFFFFDB@EBFG?:AFEFECFFFCB
@HWI-ST132_0419:3:48:11978:166195#CAAAAT
TAAGTTCAGAGTTATGGCACGCTTGTGCGGGTCCGCTTGTCACATTGCCTCAGGTTGGAAGTCTGGTGTATTATTTCCCTCAAGGACACAGTGAACAGGT
+
HHHHHHHHHHHHHHHHHHHHHHHHHHHHHHHHHHHHHHHHHGHHHHHHHHHHHHFHHHFFHFHHHHFHFFFHHFHHHHHHHHHEHHGFHHGFHHFGHHFH
@HWI-ST132_0419:3:25:8161:165639#CAAAAT
AACCTGTTCACTGTGTCCTTGAGGGAAATAATACACCAGACTTCCAACCTGAGGCAATGTGACAAGCGGACCCGCACAAGCGTGCCATAACTCTGAACTT
+
HHHHHHHHHHHHHGHHHHHHHHHHHHHHHHHHHHHHHHHHHHHHHEHHHHHHHHHEFHHDHHHHDHFHHHHHHHHEGGGG;GFGGHHHFHHHEHHHHHHH
@HWI-ST132_0419:3:43:19949:96143#CAAAAT
CAGAGTTATGGCACGCTTGTGCGGGTCCGCTTGTCACATTGCCTCAGGTTGGAAGTCTGGTGTATTATTTCCCTCAAGGACACAGTGAACAGGTTGCAGT
+
HHHHHHHFHHHHHHHHHHHHHHHHHHHHHHHHHHHHHHHHHHHHHHHHHHHHEFHEGGGGFHFFHHFHHHHFHHHGHHHDFHHHHFGDGHHHHEHHHFGF
@HWI-ST132_0419:3:63:8589:182914#CAAAAT
CAGAGTTATGGCACGCTTGTGCGGGTCCGCTTGTCACATTGCCTCAGGTTGGAAGTCTGGTGTATTATTTCCCTCAAGGACACAGTGAACAGGTTGCAGT
+
HHHHHHHHHHHHHHHHHHHFHHHHHEHHHHHHHHHHHHHHHHHHHFHHEHHHEHHFHHHHEHEHFHHHHHHEHHHHHHHHHEHHHHHFHHGFGDFHGEHE
@HWI-ST132_0419:3:44:12045:45423#CAAAAT
CGCTTGTGCGGGTCCGCTTGTCACATTGCCTCAGGTTGGAAGTCTGGTGTATTATTTCCCTCAAGGACACAGTGAACAGGTTGCAGTCTCTACTAAAAGA
+
FBFFFFFFECFBFFFFF@DFEEE@ECDDCBEE?CD?DDC?:CADD?B7?6AD@CDE@@EDEE9CBFBBBDDDCE<?B?@B=EEEEFFFFFEBDAADD>?#
@HWI-ST132_0419:3:25:12284:72988#CAAAAT
CGGGTCCGCTTGTCACATTGCCTCAGGTTGGAAGTCTGGTGTATTATTTCCCTCAAGGACACAGTGAACAGGTTGCAGTCTCTACTAAAAGAACGGCTAC
+
GGGGFGGGGGGGFGGGGGGGGGCGCGGFGGGEFGFGEGGFGFFFFBFFDEEGGGBFFFFFCFEFEFFFDFEE@EFGFGDGFGFFGGFBGGE@FFECDAB#
@HWI-ST132_0419:3:6:2066:150411#CAAAAT
TTGTCACATTGCCTCAGGTTGGAAGTCTGGTGTATTATTTCCCTCAAGGACACAGTGAACAGGTTGCAGTCTCTACTAAAAGAACGGCTAATTCACACAT
+
HGHHHHHHHGHHHFHEGHEHGG?=GFGGGGDGDDGGFGGAFEFHHDEHGDEFFHHFGE?FFHHFDFCE;BECBCECEFEGHHFEHFF?FE##########
@HWI-ST132_0419:3:41:16998:19105#CAAAAT
TTGTCACATTGCCTCAGGTTGGAAGTCTGGTGTATTATTTCCCTCAAGGACACAGTGAACAGGTTGCAGTCTCTACTAAAAGAACGGCTACCTCAAAAAT
+
GGEEGGFEEEEEEDEFBBFFDD?DDCEEEC;A<B?D?EFCGECEFGEGDAGFGGGBFBABADA=<AC?E@EBDEBFFBFDDD9=??>CB###########
@HWI-ST132_0419:3:48:19723:6296#CAAAAT
ATTATTTCCCTCAAGGACACAGTGAACAGGTTGCAGTCTCTACTAAAAGAACGGCTACTTCACAAATTCCAAATTATCCAAATCTCCCATCACAGCTTAT
+
HHHHHHHHHHGHHFGGHHGHGHFHFHHHHHFHHHHHHHHHHHHCHBFFFDHEFHGEE,,A031,2?.<,>@A>*@#########################
@HWI-ST132_0419:3:25:17954:70900#CAAAAT
TTGGCACATAAGCTGTGATGGGAGATTTGGATAATTTGGAATTTGTGAAGTAGCCGTTCTTTTAGTAGAGACTGCAACCTGTTCACTGTGTCCTTGAGGG
+
GGGGGGGDGEFFFF@BEEEEFF?FDCEEBEBGGEGGGFBGFE=F=9C?@C5CBCAGCFFFEA<:DECAFEFCCF?B@C@?@6DDAE?E>EBEE?EEBAGF
@HWI-ST132_0419:3:7:14782:189686#CAAAAT
CTTGGCACATAAGCTGTGATGGGAGATTTGGATAATTTGGAATTTGTGAAGTAGCCGTTCTTTTAGTAGAGACTGCAACCTGTTCACTGTGTCCTTGAGG
+
GEEGGGGGGGGGGGGGDGBB@AC@CDFFEFDBGGGGGG=FGGF>FFBFGCFEFFE:D=;AE>EEEFEBE3;ABBCDGGEGGFFGGGGGG6EEEEEGFGE6
@HWI-ST132_0419:3:23:20725:174930#CAAAAT
TGAACTTGGCACATAAGCTGTGATGGGAGATTTGGATAATTTGGAATTTGTGAAGTAGCCGTTCTTTTAGTAGAGACTGCAACCTGTTCACTGTGTCCTT
+
HHHHHHHHHHHHEHHHHFHHHHHFHGHDHEHHHHHEHHHHHHHHHFHCFHE>FFHEF=FEHFFFHFHHHDE?EBEEGFEFFHFHFGHHHEFAC@AEFGE?
@HWI-ST132_0419:3:46:7574:62786#CAAAAT
TGTGAACTTGGCACATAAGCTGTGATGGGAGATTTGGATAATTTGGAATTTGTGAAGTAGCCGTTCTTTTAGTAGAGACTGCAACCTGTTCACTGTGTCC
+
HHHHHHHHHHHHHHHHHHHHHHHHHHHHHHHHHHHHHHGHHHHHHHHHHHHHHGHHHHHHHHHEFEHHFHEHFEHHHHHHHHHHHHHHHHHHHHHFHFHH
@HWI-ST132_0419:3:65:9642:71183#CAAAAT
TGTGAACTTGGCACATAAGCTGTGATGGGAGATTTGGATAATTTGGAATTTGTGAAGTAGCCGTTCTTTTAGTAGAGACTGCAACCTGTTCACTGTGTCC
+
HHHHHHGGHHHHHHHFHHGHHHFHH@GGGGGFHHEHHHHHFEEHDDFFEECGFHFHHFHFDHGHHHFEHEEHFFHGHGHFHEGHGHHBEHGHEFHCEDDE
@HWI-ST132_0419:3:8:6199:54443#CAAAAT
GTGAACAGGTTGCAGTCTCTACTAAAAGAACGGCTACTTTACAAATTCCAAATTATCCAAATCTCCCATCACAGCTTATGTGCCAAGTTCACAACGTGAC
+
HHHHHGHHHFHHHEHHHHHHGHHHHGFHHHHHHHHD9AD*6128826597DD3A527;<<B81=7B;9<?AD<;4:@<<:BB;DEED5D;>=@@;;688:
@HWI-ST132_0419:3:3:21198:117464#CAAAAT
TTGACAATTACAGATCGCCTGCTGATTTTCTAGATAGGAACTTCTAGCGAGCTTTATTTCTCCATACTTAAAGTTTCACAAATATGTGGGTACTACGGAA
+
GEGGFG?GFGGGFEEEFDF@GEEG=EEBEABA@ADBDDDDCBGEG?DADDD<DA>EDE@EA<DBAEECDEAB<>6??=>=E4AEEDCD8C##########
@HWI-ST132_0419:3:63:15795:12752#CAAAAT
AGGTTGCAGTCTCTACTAAAAGAACGGCTAATTCACAAATTCCAAATTATCCAAATCTCCCATCACAGCTTATGTGCCAAGTTCACAACGTGACTCTCCA
+
GFFFGGGGGGHHHHGHHGHGHHGHHGGHHH######################################################################
@HWI-ST132_0419:3:63:15073:73696#CAAAAT
TGGAGAGTCACGTTGTGAACTTGGCACATAAGCTGTGATGGGAGATTTGGATAATTTGGAATTTGTGAAGTAGCCGTTCTTTTAGTAGAGACTGCAACCT
+
HHHHHHHHGGHHFHHHBFHHGBGFGGHGGGHHEHHHHFEHCEDFAF>FGFFHGHFBDE6AFFEDGCBADA@??>?EDEEEGDGEFEGE?9AABEADHDHE
@HWI-ST132_0419:3:48:10741:50196#CAAAAT
GTTGCAGTCTCTACTAAAAGAACGGCTACTTCACAAATTCCAATTATCCAAATCTCCCATCACAGCTTATGTGCCAAGTTCACAACGTGACTCTCCATGC
+
FCGHHHHHGHHHHHHGHHHHEHHHHHFH:FD>D>>CD,C5?A@>A>B>?5ED4<AAADA?9?9>.A@A?A>3>;?<<<<<=BEDE5<8<<;=:;>E8@DC
@HWI-ST132_0419:3:23:10012:155397#CAAAAT
CTCTACTAAAAGAACGGCTACTTCACAAATTCCAAATTATCCAAATCTCCCATCACAGCTTATGTGCCAAGTTCACAACGTGACTCTCCATGCCGACAGA
+
EEEEEEEEEEEEDDDEEEEE)0>7*:9>:+A2C=AC4@4;<=1A?;9<;=D<=A69:37*@1<999;A5=33:7)22811;A<AA<<=C<474@:9C=87
@HWI-ST132_0419:3:25:13102:113489#CAAAAT
CTCTACTAAAAGAACGGCTACTTCACAAATTCCAAATTATCCAAATCTCCCATCACAGCTTATGTGCCAAGTTCACAACGTGACTCTCCATGCCGACAGA
+
FFFFFFFFFFFFFFFFFFFF9:A=>D<DD<@>B?CF?E;EBC=ED5895@D0>A?A@@9@E=C=@=??6A<5><.?<><>?AC=9487>)99>@;AC?=C
@HWI-ST132_0419:3:65:11086:73815#CAAAAT
CTCTACTAAAAGAACGGCTACTTCACAAATTCCAAATTATCCAAATCTCCCATCACAGCTTATGTGCCCAGTTCACAACGTGACTCTCCATGCCGACAGA
+
F=FEFFEFFEFFFFEFFFEF+955899<@:1+1:4;/450)8?98FBFFE=)7*=@<<B39)8/,*%/'4:<=2:D<DBD?DEE;@B@@<:3?#######
@HWI-ST132_0419:3:68:7365:88769#CAAAAT
TCTCTCTGTCGGCATGGAGAGTCACGTTGTGAACTTGGCACATAAGCTGTGATGGGAGATTTGGATAATTTGGAATTTGTGAAGTAGCCGTTCTTTTAGT
+
HHHHHHHHHHHHHHHHHHHHHHHHHHHHHHHHHHHHHHHHHHHHHHHHHFHFHHHFCGEEHHHEHHGHGFHHHFFGHHFHHHGGCGGG?EEFFFFHGEHH
@HWI-ST132_0419:3:62:16120:2730#CAAAAT
TAAAAGAACGGCTACTTCACAAATTCCAAATTATCCAAATCTCCCATCACAGCTTATGTGCCAAGTTCACAACGTGACTCTCCATGCCGACAGAGAGACA
+
FFFFFFEEFFFFFF@+;+76@@?+@;C;@B/;1<'1343()6423'--/72580>/6-*+%3/3,DACDBFC<-C8>=A=8A=3?###############
@HWI-ST132_0419:3:26:13382:125274#CAAAAT
TTCTGTCTCTCTGTCGGCATGGAGAGTCACGTTGTGAACTTGGCACATAAGCTGTGATGGGAGATTTGGATAATTTGGAATTTGTGAAGTAGCCGTTCTT
+
HHHHHHHHHHHHHHHHHHHHHHHFHHHHHHHHHFHHHHHHHHHFFHHHHCHHHHFHHHFHHEHEFFFHHEHFFEFHHHFHHHHHHFFHFF?FBFGCFEEF
@HWI-ST132_0419:3:26:9265:136408#CAAAAT
TTCTGTCTCTCTGTCGGCATGGAGAGTCACGTTGTGAACTTGGCACATAAGCTGTGATGGGAGATTTGGATAATTTGGAATTTGTGAAGTAGCCGTTCTT
+
HHHHHHHHHHHHHHHHHHHHHHGGHHFHHHHHHFHCHHHHHHHHHHFHHHHHHHHHHFHHHHHFHHHHHHFFHFHGHFHGHHHHHFHHEBEGGFGBFFHH
@HWI-ST132_0419:3:4:14618:119701#CAAAAT
CATCTGTCTCTCTGTCGGCATGGAGAGTCACGTTGTGAACTTGGCACATAAGCTGTGATGGGAGATTTGGATAATTTGGAATTTGTGAAGTAGCCGTTCT
+
GFGGGGEFFEGGFGEGEGGGFEGBFFFCGEEEADDAEDADG?FCFDEBEFFGFGFEFGCGFCBE<CC7CC@@CD@@DDDDBDDAAEGEEBC<D?DECA@A
@HWI-ST132_0419:3:8:20045:60217#CAAAAT
CATCTGTCTCTCTGTCGGCATGGAGAGTCACGTTGTGAACTTGGCACATAAGCTGTGATGGGAGATTTGGATAATTTGGAATTTGTGAAGTAGCCGTTCT
+
HGGHHGHHHGHHHHCHHEHGHHHHHHHCHHHHHHHDHHBHFGEFGHHHHHHHFHHEHHHHFEFHHBEHHFEFFEEHHHHCEGGFAEFGEBEFFGEGEECG
@HWI-ST132_0419:3:23:9869:157704#CAAAAT
AATACATCTTTTTCAGAATTAACAGGTTGAAGACACATCTGAGCATATATTTCATCTGTCTCTCTGTCGGCATGGAGAGTCACGTTGTGAACTTGGCACA
+
HHHHHHHHHHHHHHBHHHHHHHHHHHHHHHHHHHHHHHHHHHHHHHHHHHHFHHHHFHHHGHFHHHHHHFHHHHHGGFHFHHHHHHHHHGEHHHHHHHHG
@HWI-ST132_0419:3:66:2517:124702#CAAAAT
AATACATCTTTTTCAGAATTAACAGGTTGAAGACACATCTGAGCATATATTTCATCTGTCTCTCTGTCGGCATGGAGAGTCACGTTGTGAACTTGGCACA
+
HHHHHHHHHHHHHHFHHHHHHHHHHHHHGHFHGHHHHHHHHHHHGHHGHHHHHEHHHHHFHHHGHHHHHFHHHHHGHFHHHFHHHHHFHHHHHHHHHHHH
@HWI-ST132_0419:3:44:15705:89696#CAAAAT
CCTTAGTCCAAAGTCAGGTACCGGAAATACATAGAATTAACAGGTTGAAGACACATCTGAGCATATATTTCATCTGTCTCTCTGTCGGCATGGAGAGTCA
+
GHHFHHHHHGHFGHHGHHHHHHHHGGHGHGHHEGHGHHHHHGHHHGEEFGHFFHHGHHHHHHHHHGHHGGHHHHHHHGHHHHGFHHH=HHHHHFGFHEFH
@HWI-ST132_0419:3:21:5103:161863#CAAAAT
CTTAGTCCAAAGTCAGGTACCGGAAATACATCTTTTTCAGAATTAACAGGTTGAAGACACATCTGAGCATATATTTCATCTGTCTCTCTGTCGGCATGGA
+
HHHHHHHHHHHHHHHHHBFHHHHFHEHHHGHHHHHHHHGHHGHHGHHFHHFHHHFHHHHHHHHHHHHHHHBFCHEEHHHHHHEHGHHHHHHHHHHFHFEA
@HWI-ST132_0419:3:47:19458:124121#CAAAAT
CTTAGTCCAAAGTCAGGTACCGGAAATACATCTTTTTCAGAATTAACAGGTTGAAGACACATCTGAGCATATATTTCATCTGTCTCTCTGTCGGCATGGA
+
HHHHHHHHHHHHHHHHHGHHHHHHHHHHHHGHHHHHHHDHHHHHHHHHHHHHHHHHFHHHHHHHHHHFHHHHFHHHHHHHEHHHGFGHHHHHHHHHHHHF
@HWI-ST132_0419:3:65:19599:187288#CAAAAT
CTTAGTCCAAAGTCAGGTACCGGAAATACATCTTTTTCAGAATTAACAGGTTGAAGACACATCTGAGCATATATTTCATCTGTCTCTCTGTCGGCATGGA
+
GGGGGEGGGGEGDGGGECFGGGGBGGFGGGGGGGGGDGEGGFGGFGGDFGE=FDEFFCEFGGGCBGF<FEGFFFEGFEGGFFFGGGBGEFCEDEEFFFBB
@HWI-ST132_0419:3:28:1864:118860#CAAAAT
CATGCCGACAGAGAGACAGATGAAATATATGCTCAGATGTGTCTCCAACCTGTTAATTCTGAAAAAGATGTATTTCCGGTACCTGACTTTGGACTAAGGC
+
E?EEEEADD@D@DBD?EDCEFFBF?<ADD@EFEEFC;F?BDC<D@FFBECECEE<CF?DF0>>?9C8;;C@<CD=;=>C2=:??:DEED###########
@HWI-ST132_0419:3:66:20466:147407#CAAAAT
CGCCGACAGAGAGACAGATGAAATATATGCTCAGATGTGTCTTCAACCTGTTAATTCTGAAAAAGATGTATTTCCGGTACCTGACTTTGGACTAAGGCCA
+
FGGGGGGFDGECEEEGGGGFGGGDFFD@E7EEBEB8A=?=;DBAD@EE/EEEEFEGGDAGFGGEE?@DEF;C@??C=@DCCB8@.DCC@8DDADDBEEDE
@HWI-ST132_0419:3:66:20466:147407#CAAAAT
CGCCGACAGAGAGACAGATGAAATATATGCTCAGATGTGTCTTCAACCTGTTAATTCTGAAAAAGATGTATTTCCGGTACCTGACTTTGGACTAAGGCCA
+
FGGGGGGFDGECEEEGGGGFGGGDFFD@E7EEBEB8A=?=;DBAD@EE/EEEEFEGGDAGFGGEE?@DEF;C@??C=@DCCB8@.DCC@8DDADDBEEDE
@HWI-ST132_0419:3:44:19804:47949#CAAAAT
TTGGCCTTAGTCCAAAGTCAGGTACCGGAAATACATCTTTTTCAGAATTAACAGGTTGAGGACACATCTGAGCATATATTTCATCTGTCTCTCTGTCGGC
+
HHHHHHHHHHHHHHHHHHHHHHEFHHHHHHHHHHHHHHHHHHHFHHHHHHHHHHHFHHE*GFGGGFHHHHHFHHHGGHHHHHEHHHHHHHHHHHHHHGGH
@HWI-ST132_0419:3:47:18955:21491#CAAAAT
TTGGCCTTAGTCCAAAGTCAGGTACCGGAAATACATCTTTTTCAGAATTAACAGGTTGAAGACACATCTGAGCATATATTTCATCTGTCTCTCTGTCGGC
+
HHHHHHHHHHHHHHHHHHHGHHFHHHHHHHHHHHHGHHHHG3<CBD>C5C<<2@;A?9B?52878:<>556.+88B??BB53:6=56*78@??=<;<A##
@HWI-ST132_0419:3:61:13473:67168#CAAAAT
TTGGCCTTAGTCCAAAGTCAGGTACCGGAAATACATCTTTTTCAGAATTAACAGGTTGAAGACACATCTGAGCATATATTTCATCTGTCTCTCTGTCGGC
+
HHHHHHHHHHHHHHHHHHHHHHEHHHHHHHHHHHHHHHHHHHHHHHGHHHHHEHHFHHHHHHHHHHHHHHHFHHHHHHHHHHHHHHHHHHHHHHGHFHFH
@HWI-ST132_0419:3:68:9733:184457#CAAAAT
TTGGCCTTAGTCCAAAGTCAGGTACCGGAAATACATCTTTTTCAGAATTAACAGGTTGAAGACACATCTGAGCATATATTTCATCTGTCTCTCTGTCGGC
+
GGGBEFGGEFFGGGGFGCFG@DDDDFFFBFGGEGGDGFGGGGGC8EEEEEDGGGGFGFB?FGFFFGGGGGFGGGEFGGDGBEDFFGGGFDDFEDDEGBGG
@HWI-ST132_0419:3:27:11382:149218#CAAAAT
CTTGGATGTTTGCTTGGCCTTAGTCCAAAGTCAGGTACCGGAAATACATCTTTTTCAGAATTAACAGGTTGAAGACACATCTGAGCATATATTTCATCTG
+
HHHHHHHHHHHGHGHFEHHHHHHFHHHHHHEHFHEEEGGGGCFFGEHHHHHHHHHHHHHHHHEHEFHHEFHHHEHHHHHHGHHHHHGHHFGGHFHFHH@E
@HWI-ST132_0419:3:41:5578:150728#CAAAAT
CTTGGATGTTTGCTTGGCCTTAGTCCAAAGTCAGGTACCGGAAATACATCTTTTTCAGAATTAACAGGTTGAAGACACATCTGAGCATATATTTCATCTG
+
HHHHHHHHHHHHHHHFHHHHHHHHHHHHHHHHHHHBEHHHGDDFDGHHHHHHHHHHHFHHHHHHHHFHFHFHFHFHHHHHHFHHHHDBHFEFGHFFHGHF
@HWI-ST132_0419:3:64:7795:14056#CAAAAT
CTCAGATGTGTCTTCAACCTGTTAATTCTGAAAAAGATGTATTTCCGGTACCTGACTTTGGACTAAGGCCAAGCAAACATCCAAGTGAGTTCTATTGCAA
+
HHHHHHHHHHHHHHHHHHHHHHHHHHHHHHHHHHHHHHHHHHHHHHHHHHHHHHHHHFHHFFHHHHHHHHGHHHFHHHHHHHGGHEHHHEFFF/FHGHHH
@HWI-ST132_0419:3:66:10580:192647#CAAAAT
TGTGTCTTCAACCTGTTAATTCTATGTATTTCCGGTACCTGACTTTGGACTAAGGCCAAGCAAACATCCAAGTGAGTTCTTTTGCAAGACTTTGACGGCG
+
HHHHHHHHCGHHHHEHHHHHHHHEHHFHGHHHHHEHHHHGDHHHHFGEHGHHEHHCHHHGGEHEHFHHHCGGDGFGDGF.EEEEEHGHHHGHHHHF@8GB
@HWI-ST132_0419:3:22:2111:33301#CAAAAT
GTGTCTTCAACCTGTTAATTCTGAAAAAGATGTATTTCCGGTACCTGACTTTGGACTAAGGCCAAGCAAACATCCAAGTGAGTTCTTTTGCAAGACTTTG
+
HHHHHHHHHHHHHGHHHHHHGHGFHHHHHHHHHFGHHHHHGHHHHHHHHHHHHHFHHHGFHEHHHHHHFEFHEHHHHHFHFGDEEFGGGGFCEFDHHHHF
@HWI-ST132_0419:3:61:13044:184004#CAAAAT
TCGCCGTCAAAGTCTTGCAAAAGAACTCACTTGGATGTTTGCTTGGCCTTAGTCCAAAGTCAGGTACCGGAAATACATCTTTTTCAGAATTAACAGGTTG
+
HHHHHHHHHHHHHHHHHHHHHHHHHHHHHHHHHHHHHHHHHHFHFHHHHHHHHHHGHHHHHHHHEEGFHGHHFHHHHGHHHHHHHEGGGGHHHHGGHFHB
@HWI-ST132_0419:3:46:11976:172754#CAAAAT
GAAAAAGATGTATTTCCGGTACCTGACTTTGGACTAAGGCCAAGCAAACATCCAAGTGAGTTCTTTTGCAAGACTTTGACGGCGAGTGATACAAGTACAC
+
HHHHHHHHHHFHHHHHHHHHHHHHHHHHHHHHHHHHHHHHHHHHHHFEHHHHHFFHDHEHDFFHFHHHHFFF@HHHHHHHHEFFHFDEECFHFFFEHHHH
@HWI-ST132_0419:3:64:6203:67534#CAAAAT
CTGACTTTGGACTAAGGCCAAGCAAACATCCAAGTGAGTTCTTTTGCAAGACTTTGACGGCGAGTGATACAAGTACACATGGTGGCTTCTCAGTGCCACG
+
HHHHHHGHHHHHHHHHHHHHFHHHHBHFHHBFGGEHFHCCHCHHHHFEHFFFHHHFEFHAHEAE@CCCDDEEE@BEEEFDFHF7FDDD;C##########
@HWI-ST132_0419:3:45:10101:30198#CAAAAT
CTTTTGCAAGACTTTGACGGCGAGTGATACAAGTACACATGGTGGCTTCTCAGTGCCACGGAGAGCAGCAGAAAAGCTCTTCCCTCCATTGGATTTTGCA
+
HHHHHHHHHHHHHHHHHHHHHHHGCHHHHHFHHHHHHHHHHHDHHFHHFECACBFEFCEDF:DCF?ADACFBBFHE9DDDHDEHFHHHBHFHB?HFG>=D
@HWI-ST132_0419:3:26:15065:45838#CAAAAT
TTTTGCAAGACTTTGACGGCGAGTGATACAAGTACACATGGTGGCTTCTCAGTGCCACGGAGAGCAGCAGAAAAGCTCTTCCCTCCATTGGATTTTGCAA
+
HHHHHHHHHFHHHHHHHHHHFGF<GGHHHHGHHHHHHHHHHHHHHDFEEFCCC<BECCDE=C<C59AAAA*>>:-A?>AC9CCB@C8AD.A8>>>A>;;A
@HWI-ST132_0419:3:26:10291:186356#CAAAAT
CGGTTGCATTGCAAAATCCAATGGAGGGAAGAGCTTTTCTGCTGCTCTCCGTGGCACTGAGAAGCCACCATGTGTACTTGTATCACTCGCCGTCAAAGTC
+
GDEGDGGFGGGGDF@?EEEEAEEEE=CB1C@4C7B?B=96/>5:;?>CABD@.DE9DD@=;9;:9>AB??EFECE@C@C>BEBEE9FGDBA;5C@@,@;@
@HWI-ST132_0419:3:22:8734:49604#CAAAAT
CTTTGACGGCGAGTGATACAAGTACACATGGTGGCTTCTCAGTGCCACGGAGAGCAGCAGAAAAGCTCTTCCCTCCATTGGATTTTGCAATGCAACCACC
+
HHHHHHHFHHHHFBHHHHHHHHDEHHHHFFHDHHHHFAEF5?=>>EBCAD<D@CCBCB@D=CC?3=:;@@:CC8@GDDGDE4?EFEBFEFEFFFFFHBEH
@HWI-ST132_0419:3:21:18033:137571#CAAAAT
CGGCGAGTGATACAAGTACACATGGTGGCTTCTCAGTGCCACGGAGAGCAGCAGAAAAGCTCTTCCCTCCATTGGATTTTGCAATGCAACCACCAACTCA
+
HHHHHHHEHHHHHHHHFHHHHHHFFCHHHHHEEEEE?FHFCEDE@EBEDEFCCEBFFB@=@BBEBEF@EE;BECC;CDEEDFECDEEFFFHBFH?FEEHB
@HWI-ST132_0419:3:24:5861:175729#CAAAAT
CGAGTGATACAAGTACACATGGTGGCTTCTCAGTGCCACGGAGAGCAGCAGAAAAGCTCTTCCCTCCATTGGATTTTGCAATGCAACCACCAACTCAAGA
+
HEHHHHGHGGHEDFGGGGGGFHEEHEGGDFDDCDGHHBGEHEFCEFBFEFAB<EB2<?=>DADDAEF3BFAC=@AEEEEBGFFBBHEA?HF?GBBCBDDA
@HWI-ST132_0419:3:5:19407:44318#CAAAAT
AGTACACATGGTGGCTTCTCAGTGCCACGGAGAGCAGCAGAAAAGCTCTTCCCTCCATTGGATTTTGCAATGCAACCACCAACTCAAGAGCTTGTTGTTC
+
FFFFFFFFFEFFFFFFFFFFBD?DCFDEEFAEDE=CADDDFFEE:5AADDCFFFFHEFFAFEFFFFF>FFB@EEFBFFFFFFFFEFFFFFEFFEFE8EE=
@HWI-ST132_0419:3:41:3346:67909#CAAAAT
AGTACACATGGTGGCTTCTCAGTGCCACGGAGAGCAGCAGAAAAGCTCTTCCCTCCATTGGATTTTGCAATGCAACCACCAACTCAAGAGCTTGTTGTTC
+
FFDFFFFFFFF;FFEFFBFF9D6CDFFFEE?FFFFFBEFFBFFFBA5D<BDCBDD-33>:C,?@AD>A5AA-D-DBBD>B4>>;4ADA06A@B<5EDB-E
@HWI-ST132_0419:3:48:20602:38674#CAAAAT
CTCAGTGCCACGGAGAGCAGCAGAAAAGCTCTTCCCTCCATTGGATTTTGCAATGCAACCACCAACTCAAGAGCTTGTTGTTCGAGATTTACATGATAAC
+
HHHFHHHFHHHHHHHBGFGGGEHFHHHHGGHHHHHHHHHHHHFHHHHHHHHHHHHHHHHHEHHGFEHHFHFDHHHHHHGHGFHFHHFFHHDGFGGHHHFH
@HWI-ST132_0419:3:26:4865:196526#CAAAAT
CAGCAGAAAAGCTCTTCCCTCCATTGGATTTTGCAATGCAACCACCAACTCAAGAGCTTGTTGTTCGAGATTTACATGATAACACCTGGACATTCCGCCA
+
FHHEHGHGHHHHHHHHHHHDHHHGHHHHHHGGHHHHHHGHHHHHHGHHGHHHHH>HGHHEHHHHHHGHHFHHHFHHHHHHDGEDFGHHHHGHHHHGHEHF
@HWI-ST132_0419:3:4:4764:51028#CAAAAT
CCCCTGTATATATGGCGGAATGTCCAGGTGTTATCATGTAAATCTCGAACAACAAGCTCTTGAGTTGGTGGTTGCATTGCAAAATCCAATGGAGGGAAGA
+
HHHHHHHHHHGHGHHGHHHGBDDGGHHH@HHFHHHGHHFHEFFHHHHHHHHHHBHHHAHHHEFHDHHHEHFBDEAGEGFF>G@FFFHBHFFGEBGE7F5?
@HWI-ST132_0419:3:4:4764:51028#CAAAAT
CCCCTGTATATATGGCGGAATGTCCAGGTGTTATCATGTAAATCTCGAACAACAAGCTCTTGAGTTGGTGGTTGCATTGCAAAATCCAATGGAGGGAAGA
+
HHHHHHHHHHGHGHHGHHHGBDDGGHHH@HHFHHHGHHFHEFFHHHHHHHHHHBHHHAHHHEFHDHHHEHFBDEAGEGFF>G@FFFHBHFFGEBGE7F5?
@HWI-ST132_0419:3:62:17824:11192#CAAAAT
CTTCCCTCCATTGGATTTTGCAATGCAACCACCAACTCAAGAGCTTGTTGTTCGAGATTTACATGATAACACCTGGACATTCCGCCATATATACAGGGGA
+
HHHHHHHHHHHGHHHHHHHHHGHHHHGHHHGHHHHHHHHHHHHHHHHHHHHHHGBHBGHHHHGGHHHHHHHHHHFHHHHHHGHHHHGHBHHHGHHHH9HD
@HWI-ST132_0419:3:63:15337:106987#CAAAAT
GCTGTCCCCTGTATATATGGCGGAATGTCCAGGTGTTATCATGTAAATCTCGAACAACAAGCTCTTGAGTTGGTGGTTGCATTGCAAAATCCAATGGAGG
+
HHFFHHHHHHHHHHHHHHH@HGHHGEGBGGHEHFEHHBHFD=CCFHHEFEHHHHDDFE:FGDEGEFFCEEFFDBFHEHHEFHF@B?@;CCCD:ECG@D;G
@HWI-ST132_0419:3:5:19536:12513#CAAAAT
TGGCTGTCCCCTGTATATATGGCGGAATGTCCAGGTGTTATCATGTAAATCTCGAACAACAAGCTCTTGAGTTGGTGGTTGCATTGCAAAATCCAATGGA
+
HHGGHHFHFHHHHHGHHHGGHHHHHGHHEFHHHHFDGFGDEGFGBDHHHFHFHHHHHFHHAHEBDHFHHEHDHDFCGGEGGCGBF?FFGFEDGG?EBFFB
@HWI-ST132_0419:3:67:3172:105234#CAAAAT
TGGCTGTCCCCTGTATATATGGCGGAATGTCCAGGTGTTATCATGTAAATCTCGAACAACAAGCTCTTGAGTTGGTGGTTGCATTGCAAAATCCAATGGA
+
FGGFGGFGGGGGGGEGEGEFFDDDF>CCC@EE>EEFGEGEEEEAEEFFGFGBEGFAEE??5?A>@FFCFAFEGGGGFGEBGGGCFFF=FFGE?GFDEBE/
@HWI-ST132_0419:3:44:5784:104081#CAAAAT
TTTGGCTGTCCCCTGTATATATGGCGGAATGTCCAGGTGTTATCATGTAAATCTCGAACAACAAGCTCTTGAGTTGGTGGTTGCATTGCAAAATCCAATG
+
GFEFGGGFDGGGGGGBBEEEBEEEBEEEE=?EEE@GG5GBE?BBECF9FFE6DEEDBFC;@<7?=F?DFEE=ECB<>;@@8B<B5CD;CCFFFDDC.BC#
@HWI-ST132_0419:3:22:18142:46552#CAAAAT
CGTCGCTTTGGCTGTCCCCTGTATATATGGCGGAATGTCCAGGTGTTATCATGTAAATCTCGAACAACAAGCTCTTGAGTTGGTGGTTGCATTGCAAAAT
+
HHHHHHGHHHHHGHHFFFHBGBECBGBEFFAHHDHEB=EG??A2@;A>?=.>:<<EFCB?FEBEFCD<(F>=AAAEEDD<DBB=<D4D=?<?B>A?D0D:
@HWI-ST132_0419:3:28:5743:158787#CAAAAT
AGAAGATGTCGCTTTGGCTGTCCCCTGTATATATGGCGGCATGTCCAGGTGTTATCATGTAAATCTCGAACAACAAGCTCTTGAGTTGGTGGTTGCATTG
+
DD7=DDDDDDDC@C@2<:8:DDBDB?@93B6034?@B=@,119&0994?*4398:;;9==C=*<+DBD@DDDAA;DDD7@CDD9DDD@D=@@=CB63.46
@HWI-ST132_0419:3:26:18277:155435#CAAAAT
CTCAAGAGCTTGTTGTTCGAGATTTACATGATAACACCTGGACATTCCGCCATATATACAGGGGACAGCCAAAGCGACACCTTCTTACCACTGGGTGGAG
+
HHHHHHHHHHHHHHHHHHHHHHHHHHHHHHHHHHHHHHHHHEHFHFHHHHHHHFHHHFHHHFHHCFEFFHD?DD=BFFFGHDFHHBHHHFHHHFHEHCDG
@HWI-ST132_0419:3:61:18648:110178#CAAAAT
CTCAAGAGCTTGTTGTTCGAGATTTACATGATAACACCTGGACATTCCGCCATATATACAGGGGACAGCCAAAGCGACACCTTCTTACCACTGGGTGGAG
+
HHHHHHHHHHHHHHHHHHHGHFHHHHHHEFGHHHHHHHHHEHHHHHHHFHHHHHHHHHGFHHHHEGHHBHHHFFHHHHHHHHHGHGHHHHHHHHFDEGDF
@HWI-ST132_0419:3:62:3315:86731#CAAAAT
AAACAAGCTCCACCCAGTGGTAAGAAGGTGTCGCTTTGGCTGTCCCCTGTATATATGGCGGAATGTCCAGGTGTTATCATGTAAATCTCGAACAACAAGC
+
HHGHGHHHHHHHHHHEHFHHFGHHHGGGCFFHHHHHHHFHHHCEHHHBHBFDFFDEHHHFE<D@=+0:3.6.4.873879><=BB>A#############
@HWI-ST132_0419:3:8:17573:45926#CAAAAT
GTTCGAGATTTACATGATAACACCTGGACATTCCGCCATATATACAGGGGACAGCCAAAGCGACACCTTCTTACCACTGGGTGGAGCTTGTTTGTTGGTG
+
GFHHGHGFHHHGGHHFGHHGHHHHHHFHGHHHCFGGHHHGFHHBHHHEFHEHFFFHHHHFBFDHFHEHHFBCCFCFFFFEFBGCGFFEFEFFHEEEAFC=
@HWI-ST132_0419:3:7:9194:98667#CAAAAT
TTCGAGATTTACATGATAACACCTGGACATTCCGCCATATATACAGGGGACAGCCAAAGCGACACCTTCTTACCACTGGGTGGAGCTTGTTTGTTGGTGC
+
HHHHHHHHHHHHHHHHHHHHHHHHHHHHHHHHHHHHHHHHHHHHGHHHHHHFHFHHHFCHHHHHHHHHHHDHHFFHHGHHFHHHHHHHGFHHEHHEHFHF
@HWI-ST132_0419:3:8:2216:16254#CAAAAT
TTCGAGATTTACATGATAACACCTGGACATTCCGCCATATATACAGGGGACAGCCAAAGCGACACCTTCTTACCACTGGGTGGAGCTTGTTTGTTGGTGC
+
HHHH@GBGGGHHHHFHFHFEEFGDFGFFFGFCEHHGAFGDFFFFEHB>AE:FFCCHFFC5;::::(AA=A@C>BCDBDDAEEH?HCCFFDE?DBE>1AA7
@HWI-ST132_0419:3:45:7425:106122#CAAAAT
TTTTGCACCAACAAACAAGCTCCACCCAGTGGTAAGAAGATGTCGCTTTGGCTGTCCCCTGTATATATGGCGGAATGTCCAGGTGTTATCATGTAAATCT
+
HHHHHHHHHHHHHHHHHHHHHHHHHHHHHHHHHHGHHHHHHHHHHHHHHHHHHHCDEFFFHEHHFHEFFFHHF7F@D9ADDEE>E<DBEEEBACDFEEED
@HWI-ST132_0419:3:4:7338:26831#CAAAAT
CCTGGACATTCCGCCATATATACAGGGGACAGCCAAAGCGACATCTTCTTACCACTGGGTGGAGCTTGTTTGTTGGTGCAAAAAGGCTCCGAGCAGGCGA
+
HHHHHHHHHHHHHHHHHHHHFHHHHHHHHHHHHHEF<BFFHHHFHBHHHHFHHHHHHHFEHBFF>FDFBFFDDFFFCBGF?DDD-DEFFF4C<DBHHHH<
@HWI-ST132_0419:3:61:17204:109219#CAAAAT
CTGGACATTCCGCCATATATACAGGGCCAAAGCGACATCTTCTTACCACTGGGTGGAGCTTGTTTGTTGGTGCAAAAAGGCTCCGAGCAGGCGATTCTAG
+
HHHHHHHHHHHHHHHHGGHGHHHHHHHHHHHHHFHHDHHHHHHFHGHHHGHCFFFH@BCFFFEEFFDHFFBBD@DEFFFDCHHHECFH?EFEF5BEDD>?
@HWI-ST132_0419:3:8:8271:52418#CAAAAT
TTCCGCCATATATACAGGGGACAGCCAAAGCGACATCTTCTTACCACTGGGTGGAGCTTGTTTGTTGGTGCAAAAAGGCTCCGAGCAGGCGATTCTGTTC
+
HHHHGHHHHHHHHGHGGHHHGHHHHHHHHHHGHHHGHHHGGHFHHGHHHFHFHFHHFHHF?HHHEGG?DFFFFEFHHHHHHHHEFHCHHGHHDHBHHH@C
@HWI-ST132_0419:3:4:4787:90706#CAAAAT
CTGTGACTTCTCATCCCTAATGAATAGAACAGAATCGCCTGCTCGGAGCCTTTTTGCACCAACAAACAAGCTCCACCCAGTGGTAAGAAGATGTCGCTTT
+
HGHHGFHHHHHFGGHGHFHHHDDDFGDEGGDEEEEGCEF=GFDFBGE@EEEFGFGHHFFHBDHFBDD9DEFEEEBEEEEEDFGEFC>,D>=>D9>EF@EF
@HWI-ST132_0419:3:24:10009:180803#CAAAAT
TGCTGTGACTTCTCATCCCTAATGAATAGAACAGAATCGCCTGCTCGGAGCCTTTTTGCACCAACAAACAAGCTCCACCCAGTGGTAAGAAGGTGTCGCT
+
HHHHHHHHHHHHHHFHHHHHHFHHHEHHHGFHHHGHHHHHHHHFHFHHEFHHHHHFHFEHHFAHHDFFFC?8EEEGF?FG>FEFFEFFFFD9E:E>CDEC
@HWI-ST132_0419:3:28:11980:128774#CAAAAA
TCAGCTGTGACTTCTCATCCCTAATGAATAGAACAGAATCGCCTGCTCGGAGCCTTTTTGCACCAACAAACAAGCTCCACCCAGTGGTAAGAAGGTGTCG
+
HHHHHHHHHHHHGGHHHHGHHHFHFHHGHHHHDFHHHHHDHHFHFFHHDC9FFFFBFEFFCHHHDFFBHFDED?EEFF=FGGGFCHH@HFFFFFE<F?GB
@HWI-ST132_0419:3:26:13575:71223#CAAAAT
ACGCCTTACACCCACCATCAGCTGTGACTTCTCATCCCTAATGAATAGAACAGAATCGCCTGCTCGGAGCCTTTTTGCACCAACAAACAAGCTCCACCCA
+
EHHHHHHHHHHHHHHHHHHHHHHHAFFHHHFHHHFFHFFFDFHHHHHHDHHHEAHCFEDF@CD9DBC=8CC:CCCD?A5DECD?8?87>15?.>A#####
@HWI-ST132_0419:3:25:7401:142197#CAAAAT
CTTGTTTGTTGGTGCAAAAAGGCTCCGAGCAGGCGATTCTGTTCTATTCATTAGGGATGAGAAGTCACAGCTGATGGTGGGTGTAAGGCGTGCAAATCGC
+
HHHHHHHHHHHHHHHHHHHHHHHHHHHHHHFHHHHHHHHHHHHHHHHHHHHHHHHHHHHHHFFHFHHHHFHHHHFHHHHHHFHAHHEHHF9FFEGGFEBE
@HWI-ST132_0419:3:45:2229:156752#CAAAAT
GCAAAAAGGCTCCGAGCAGGCGATTCTGTTCTATTCATTAGGGATGAGAAGTCACAGCTGATGGTGGGTGTAAGGCGTGCAAATCGCCAACAAACCACGT
+
DDDD?CEE=EFFFF:EFFFDBE<EED?=DE?EEBEEEEE=@@;8>@1@3;2>94>9B)>@>:?::DB=,AA0:?A#########################
@HWI-ST132_0419:3:21:12398:173876#CAAAAT
CAAAAAGGCTCCGAGCAGGCGATTCTGTTCTATTCATTAGGGATGAGAAGTCACAGCTGATGGTGGGTGTAAGGCGTGCAAATCGCCAACAAACAACGTT
+
HHHHHHHHHHHHHHHHHHHHHHHHGHHHHGHFHGHHHHGGHBEFHFHFHHHHHHDFFHF@EFF@FFFCFDFFEECD>BDBGFBEGHHHFF:B::BFFE?B
@HWI-ST132_0419:3:44:18420:102796#CAAAAT
CAAAAAGGCTCCGAGCAGGCGATTCTGTTCTATTCATTAGGGATGAGAAGTCACAGCTGATGGTGGGTGTAAGGCGTGCAAATCGCCAACAAACAACGTT
+
HHHHHHHHHHHHHFHHHHHHHHHHHHHHHHHHHHHHHHEHHHFHFHHHHHFHHHHHHFHEFEFEGEF9FDEDDEDFCFCFHHHFHFHHHHFFF9E?DB>E
@HWI-ST132_0419:3:68:6875:18308#CAAAAT
AAAAAGGCTCCGAGCAGGCGATTCTGTTCTATTCATTAGGGATGAGAAGTCACAGCTGATGGTGGGTGTAAGGCGTGCAAATCGCCAACAAACAACGTTA
+
HHHHHHHHHHHHHHHHHHHHHHHHGHHHGHHHHHHHHHHHHFHHHHFFHHHHHHHHHHFHHFDHHHEFEFHHFDFHHHHFHHHHHHHHHHA@HFFHFHEF
@HWI-ST132_0419:3:4:4940:60534#CAAAAT
CGAGCAGGCGATTCTGTTCTATTCATTAGGGATGAGAAGTCACAGCTGATGGTGGGTGTAAGGCGTGCAAATCGCCAACAAACAACGTTACCATCGTCGG
+
HHHHHHHHHHHHHGHGHHHHHHHHGHHHBHHFHHHGHHHHHHHHFHHGEEGG=FGF6FBFGFFEFCFHHF@DCFFHHHHBG<DEGDF?BFBEDDF;ACBC
@HWI-ST132_0419:3:67:7073:2650#CAAAAT
CGAGCAGGCGATTCTGTTCTATTCATTAGGGATGAGAAGTCACAGCTGATGGTGGGTGTAAGGCGTGCAAATCGCCAACAAACAACGTTACCATCGTCGG
+
HHHHHHHHHHHHGHHHHHHHFHHHHHHHHHHFHHHHHHHHHHHGHHHHHHHHDHHH@HCFFFFEFCHHHFFHHBFHHHHHF:?FBDFCG?FEEDHHFHHH
@HWI-ST132_0419:3:8:15382:88711#CAAAAT
ATAAAACCGACGATGGTAACGTTGTTTGTTGGCGATTTGCACGCCTTACACCCACCATCAGCTGTGACTTCTCATCCCTAATGAATAGAACAGAATCGCC
+
DDBC=EEEEBFFBEFD:AACDDDDCEEEEBEBEEDFEE?FFEFF?F?FFEEDFFFDEFFBDFEBCDFBDFA?CACCEEEEFDFFFFFDEDF?FBE>:@BC
@HWI-ST132_0419:3:44:19342:195641#CAAAAT
GTTGATAAAACCGACGATGGTAACGTTGTTTGTTGGCGATTTGCACGCCTTACACCCACCATCAGCTGTGACTTCTCATCCCTAATGAATAGAACAGAAT
+
HHHHFHHHGHHHHHHHHHHGFHHHHHHHHHHHFHHHHFHHHHHHHHHFHHDDHHHHHHHHHHHFHHHHFHFHHEFHFHHFFH?BDFDDFFHDEHHF??FA
@HWI-ST132_0419:3:61:10709:37784#CAAAAT
TCTGTTGATAAAACCGACGATGGTAACGTTGTTTGTTGGCGATTTGCACGCCTTACACCCACCATCAGCTGTGACTTCTCATCCCTAATGAATAGAACAG
+
HHHHHGHHHHHHHHHHHGHFBFGCGHHHHHHHHHFHHHEHHHHFHHHFHHHHHHHHHFHFEHHHHHHHHHHFHEFHHHFHBCFFGHFHFDFHFFA@EA?>
@HWI-ST132_0419:3:63:20263:116927#CAAAAT
TCTGTTGATAAAACCGACGATGGTAACGTTGTTTGTTGGCGATTTGCACGCCTTACACCCACCATCAGCTGTGACTTCTCATCCCTAATGAATAGCACAG
+
HHGHHHHGHDHGHGHGGHHHGHHHHFGGFEGHHEHFHHHGHHHHGECFFHHGHFHGHHHFHHHHEHFHHBFCBEFFGGEDCFEFFEFEHFEFDF######
@HWI-ST132_0419:3:46:2988:186015#CAAAAT
TATGCATGCTATCTGTTGATAAAACCGACGATGGTAACGTTGTTTGTTGGCGATTTGCACGCCTTACACCCACCATCAGCTGTGACTTCTCATCCCTCAT
+
GGGGGGGGDGGGGDFGGEGGGGGEDGGGGGDFEFCEEEEEGGDG@CCF@EEECDDEGB?GFFGFFDF<FFF<CE?AD@ADD=@D?E?EDAAD.5A@####
@HWI-ST132_0419:3:61:18510:75347#CAAAAT
AAGGATGCCAATATGCATGCTATCTGTTGATAAAACCGACGATGGTAACGTTGTTTGTTGGCGATTTGCACGCCTTACACCCACCATCAGCTGTGACTTC
+
GHHEHHHHHHHHHHHEHHHHHGEHHFHHHHHGHEEHEFEHHGHHHCGFFGHHGHFEG?DDDBFEEFFFF:FDDDDD@5DD>D@2>=>A>AEDD97:@>@8
@HWI-ST132_0419:3:42:4687:27018#CAAAAT
CTGATGGTGGGTGTAAGGCGTGCAAATCGCCAACAAACAACGTTACCATCGTCGGTTTTATCAACAGATAGCATGCATATTGGCATCCTTGCAGCTGCGG
+
GFGEGEFEGGH@HFHHHGHHFGHHHFHHHHFH?HHH@FDBHFEF=BDDCFEEEFE1?AA>?<CCC>5>>8:?;=?ED=AAF@DC??@DDC##########
@HWI-ST132_0419:3:2:14974:181651#CAAAAT
TGATGGTGGGTGTAAGGCGTGCAAATCGCCAACAAACAACGTTACCATCGTCGGTTTTATCAACAGATAGCATGCATATTGGCATCCTTGCAGCTGCGGC
+
DHHHEF?FFF@EEECDFFFFHHHGHHGHHHHBGGHAAEGDGEBFFD<EEECEEE9ADDA78ABAB?<DBD?=@ABEDEBEAE;6=@C@D>DEE==@A:D#
@HWI-ST132_0419:3:68:14838:180017#CAAAAT
TGGGTGTAAGGCGTGCAAATCGCCAACAAACAACGTTACCATCGTCGGTTTTATCAACAGATAGCATGCATATTGGCATCCTTGCAGCTGCGGCTCATGC
+
GHGHHHHHHHHHHHHHHHHHHHHHHHHHHHHHHHHDHHHDFHHHFGFGEEFCEFECEHFEBEFEEFBCHEBEE=BEHHFHHHEEHFBE@FB@B>AE2A9:
@HWI-ST132_0419:3:26:1610:140967#CAAAAT
GTGTAAGGCGTGCAAATCGCCAACAAACAACGTTACCATCGTCGGTTTTATCAACAGATAGCATGCATATTGGCATCCTTGCAGCTGCGGCTCCTGCTGC
+
HHHHHEHGDHHGHFHHHFHHHHHHHGHHGHHHHH?EEEFHGEFDFBEEE7DDEEEAECFEDE@BBBE?DCC3C=CFFF=F?CAC@9DA7D887-,89897
@HWI-ST132_0419:3:48:21082:80339#CAAAAT
GTGGCAGCATGAGCCGCAGCTGCAAGGATGCCAATATGCATGCTATCTGTTGATAAAACCGACGATGGTAACGTTGTTTGTTGGCGATTTGCACGCCTTA
+
FFFFFFFFFFEBDBFEBC@EA=B@DEEAADFFFF@<A>@@FDEFFFFFFFF>BFDBD@;BEEFECDBB+?>;;<>BEFA?EE2E<@<@>AA?CFDEE8FC
@HWI-ST132_0419:3:68:3365:96581#CAAAAT
GGCGTGCAAATCGCCAACAAACAACGTTACCATCGTCGGTTTTATCAACAGATAGCATGCATATTGGCATCCTTGCAGCTGCGGCTCATGCTGCCACGAG
+
HHHHHHHHDHHHHHHHHHHHHHHHHHHHHFAEFGFEGGGBFHHFFHHHFHHHHHFFHFHFHHHFFEFEHFHHFFEEGGGFGBEGCDDC?D<<<6?#####
@HWI-ST132_0419:3:45:21295:42048#CAAAAT
GTGCAAATCGCCAACAAACAACGTTACCATCGTCGGTTTTATCAACAGATAGCATGCATATTGGCATCCTTGCAGCTGCGGCTCCTGCTGCCACGAGGCG
+
EEEEECGGGGHHHHHHHHHHHHHHHFHHFHHHHGHGCFFGDEEEEHHHFECFCAEFBDFEFHFHEBA?FBD9BCCFBBFCEBCA################
@HWI-ST132_0419:3:24:10069:47259#CAAAAT
TGCAAATCGCCAACAAACAACGTTACCATCGTCGGTTTTATCAACAGATAGCATGCATATTGGCATCCTTGCAGCTGCGGCTCATGCTGCCACGAGTCGA
+
EEED9EEEEEHHHHHHHHHHHHHHHHHFHHHHHHHEFHFAFFFGGFHHHHHHHFHBHHFHHEHH?FCHEC9C@BDEFG@EDBE<??A>A?A#########
@HWI-ST132_0419:3:48:15040:120031#CAAAAT
CAACAAACAACGTTACCATCGTCGGTTTTATCAACAGATAGCATGCATATTGGCATCCTTGCGCTGCGGCTCATGCTGCCACGAGTCGAAGCTCATTCAC
+
HHGHHHHDHHHHHFEHFCHHHHHHHE?GFEHEHHHHFFBHHFHHBHHDHFFFHFHHFDHB=FFFEHHE?HEBHFFFBFDFBGGDF9DE<EEEDEEADD5?
@HWI-ST132_0419:3:68:1729:116308#CAAAAT
CAACAAACAACGTTACCATCGTCGGTTTTATCAACAGATAGCATGCATATTGGCATCCTTGCAGCTGCGGCTCATGCTGCCACGAGTCGAAGCTCATTTA
+
HGGHHHHHHHHHHHFHHHHHHHHHHEFHHEHHHHHFHDBHHEH?HHDBFCHHHFCFEHEEFDCEEECCFF@4@4=<=>8>A###################
@HWI-ST132_0419:3:28:8738:66205#CAAAAT
AGAAAATCGTGAATGAGCTTCGACTCGTGGCAGCATGAGCCGCAGCTGCAAGGATGCCAATATGCATGCTATCTGTTGATAAAACCGACGATGGTAACGT
+
HHHHHEHHHHEHHHHHCFHHHHHHHHHEHFFFDFFCFFHFFBC<ADBBC?FADD5AADA@4>2<AC?=C@BAEBB>BA@@DEBE?FCEECBCCD@CFF:C
@HWI-ST132_0419:3:8:4273:160267#CAAAAT
CTCGGATTGTAGAAAATCGTGAATGAGCTTCGACTCGTGGCAGCATGAGCCGCAGCTGCAAGGATGCCAATATGCATGCTATCTGTTGATAAAACCGCCG
+
EE@8EEEEE;@B;C;CBDDA9==A@=EEEEEEBEEDD?DDD;?D-BE?CEFDFFC:@5A,18//1???2B9A9A?::>??-?B?@BCD<.=3@9:C####
@HWI-ST132_0419:3:43:18044:60088#CAAAAT
CTCGGATTGTAGAAAATCGTGAATGAGCTTCGACTCGTGGCAGCATGAGCCGCAGCTGCAAGGATGCCAATATGCATGCTATCTGTTGATAAAACCGACG
+
HHHHHHHHHHHHHHHHDHHHHHHHHHGGHHHHHHGHHEHHHHHF?EBEEBHFCA?ECBBADAB9@BADCCBA>?@DAB@/;<>:7?E9A;?:A=7F:CC?
@HWI-ST132_0419:3:47:13510:7785#CAAAAT
CTCGGATTGTAGAAAATCGTGAATGAGCTTCGACTCGTGGCAGCATGAGCCGCAGCTGCAAGGATGCCAATATGCATGCTATCTGTTAATAAAACCGACG
+
HHHHHHHHHHGHHHHHHHHHHHHFHFHHHHHHHHHHFHHHHHHDFE?ECEFDEECCAACCFCD=@C?DCCCC:CCECDC?BBEDEEGBGD@FCC3D=C5?
@HWI-ST132_0419:3:67:11871:190355#CAAAAT
CTCGGATTGTAGAAAATCGTGAATGAGCTTCGACTCGTGGCAGCATGAGCCGCAGCTGCAAGGATGCCAATATGCATGCTATCTGTTGATAAAACCGACG
+
HHHHHEHHHHHHGHHHHHEHHHHCHFEDGFHEHHFGGAGF?FFA=EE?CBED<BEEBFBEECE=B<@A;AB@B<9D>ADD>8<3@:>8>AEFFB?DD?9@
@HWI-ST132_0419:3:26:3256:194062#CAAAAT
TATCAACAGATAGCATGCATATTGGCATCCTTGCAGCTGCGGCTCATGCTGCCACGAGTCGAAGCTCATTCACGATTTTCTACAATCCGAGGGCATGCCC
+
HHHHHHHHHHHHHHHHHGGHHHGEFHHHHHHHHHEHHGHGHHGDHFHBGHHEHFHGDF>EGFFGC?F<EF@CCD;BEEEEEGFGGC@FBCFEF@?<EBDE
@HWI-ST132_0419:3:45:14989:166542#CAAAAT
CAACAGATAGCATGCATATTGGCATCCTTGCAGCTGCGGCTCATGCTGCCACGAGTCGAAGCTCATTCACGATTTTCTACAATCCGAGGGCATGCCCGTC
+
HHHHHHHHHHHHHHHHHHHHHHHHHHHHHHHHHHHHHHHHHHHFHHFHFHHHHCFDHFFHE?CECCFEEFEBBEFIFDDEDDDCFCCADE=>CCCDFB=B
@HWI-ST132_0419:3:1:14569:109331#CAAAAT
CGACGGGCATGCCCTCGGATTGTAGAAAATCGTGAATGAGCTTCGACTCGTGGCAGCATGAGCCGCAGCTGCAAGGATGCCAATATGCATGCTATCTGTT
+
HHHHHHHHHHHHHHHHHHGGHFEHGHHHHHHHEHHFFBHFHFHHHHHHHHDCHFEE@=BCC@@C<?<?4=9?9A=A<.A?A>A#################
@HWI-ST132_0419:3:67:20556:48706#CAAAAT
TGCATATTGGCATCCTTGCAGCTGCGGCTCATGCTGCCACGAGTCGAAGCTCATTCACGATTTTCTACAATCCGAGGGCATGCCCGTCGGAATTTGTCAT
+
HHHHHHHHHHGHHHHHHGHHHHFHHHHH=HHFEB=?FGDGFDFBEFFFDCEDA:DDDDD@EFEFD@7C<CA7=A@BEECCHHFHHF===F@ADDAC<BDC
@HWI-ST132_0419:3:61:11188:42120#CAAAAT
CTTTTCTGTATTTAACCAAAGGAATGACAAATTCCGACGGGCATGCCCTCGGATTGTAGAAAATCGTGAATGAGCTTCGACTCGTGGCAGCATGAGCCGC
+
HHHHHHHHHHHHHHHHHHHHHHHHHHHHHHHHHHHHHHHHHHHHHFHHHHHHFHHHHHHHHHHHHHHHHHHHHHCHHHHHHHHHFFGGFF=9=A######
@HWI-ST132_0419:3:62:15985:177246#CAAAAT
CTTTTCTGTATTTAACCAAAGGAATGACAAATTCCGACGGGCATGCCCTCGGATTGTAGAAAATCGTGAATGAGCTTCGACTCGTGGCAGCATGAGCCGC
+
HHHHHHHHHHHHHHHHHHHHHHHHHHHHHHHHHHHHHHHHFHHHHHHHHHHHFHHHFHHFHHHEHHFHHEHFEFFHHHHHHHHHHGFGHH><C?CD2?AC
@HWI-ST132_0419:3:67:20468:94258#CAAAAT
GGCTTTTCTGTATTTAACCAAAGGAATGACAAATTCCGACGGGCATGCCCTCGGATTGTAGAAAATCGTGAATGAGCTTCGACTCGTGGCAGGATGAGGC
+
HHHHHHHHHHHHHHHGHHHEHFGDHHGHBHHHHGHHHHHHHHFHHHGFFHHFHEFHFGFBE<>DEHFHF@CCBC9GGGBFEFCFFGACGFBB.B<A####
@HWI-ST132_0419:3:22:10723:128870#CAAAAT
CCCATATACGGCTTTTCTGTATTTAACCAAAGGAATGACAAATTCCGACGGGCATGCCCTCGGATTGTAGAAAATCGTGAATGAGCTTCGACTCGTGGCA
+
GGGEDGGGGFFGGFGGFGFGCGGFDGGGGFGGFCGEGEGGEGFEFGDEFBGFFBFFFGGGEFE?EFF<BFBDFE?GGFG;EBBBCEDFD;EFEAE;3@?>
@HWI-ST132_0419:3:2:13991:69259#CAAAAT
AGCTCATTCACGATTTTCTACAATCCGAGGGCATGCCCGTCGGAATTTGTCATTCCTTTGGTTAAATACAGAAAAGCCGTATATGGGACTAGGATTTCTG
+
HHHHHHHHEHGHBGHHHHHGHFHGHHHFHHHGEGHHHGHGGBGGFHHHHHGGEGGHGHHHHFDEBHFHHDDC6DBEGGGGEFGHGHHHHHFGFECGGGGF
@HWI-ST132_0419:3:42:4353:163796#CAAAAT
CAGAAATCCTAGTCCCATATACGGCTTTTCTGTATTTAACCAAAGGAATGACAAATTCCGACGGGCATGCCCTCGGATTGTAGAAAATCGTGAATGAGCT
+
GGGGGFGFGGGFGGGGEGGGFGGGFGFGGGFEFFGGFF5FFFFCED9EFF<DED?FFFFEEFDEFD<FFEGEEFEFAGFCEEEEEFCBCFBEEDEEE0>?
@HWI-ST132_0419:3:47:20222:136187#CAAAAT
CGATTTTCTACAATCCGAGGGCATGCCCGTCGGAATTTGTCATTCCTTTGGTTAAATACAGAAAAGCCGTATATGGGACTAGGATTTCTGTTGGCATGAG
+
HHHHHHHHHHHHHHHHHHHHHHHHHHHHHHHHHHHHHHHHHHHHFHHHHHHHHHHHHHHHHHHHHHHHHHHEFHHGHGHHEHHCHGGGGGHHGHHEHHEH
@HWI-ST132_0419:3:1:2052:112981#CAAAAT
GCCGAACCTCATGCCAACAGAAATCCTAGTCCCATATACGGCTTTTCTGTATTTAACCAAAGGAATGACAAATTCCGACGGGCATGCCCTCGGATTGTAG
+
HHHGHHHHHHHHHHGHHHHHFHHHHHHHFGHHHHHHHHGGHHHHHHHHEFHHHHHHHHHGFGGFFHHHHFHHFFFHHHHHFHGFHHHHGGFHGFHHEFFC
@HWI-ST132_0419:3:41:20502:35910#CAAAAT
GCCGAACCTCATGCCAACAGAAATCCTAGTCCCATATACGGCTTTTCTGTATTTAACCAAAGGAATGACAAATTCCGACGGGCATGCCCTCGGATTGTAG
+
HHHHHHHHHHHHHHHHHHHHGHHHHHHHHHHHHHHHHBHHHHHHHHHHHHFHHHHHHHHHHHHHHHHHFHHFHHFHHHFGHHF@HHEHHFHBGFFHHFFH
@HWI-ST132_0419:3:61:14896:80040#CAAAAT
GCCGAACCTCATGCCAACAGAAATCCTAGTCCCATATACGGCTTTTCTGTATTTAACCAAAGGAATGACAAATTCCGACGGGCATGCCCTCGGATTGTAG
+
HHHHHHHHHHHHHHHGHHHHHHHHHHHHHHHHHHHHHHHHHHHHHHHHHHHHHHHHHHGHHHHGFHHHHHHHHHHHHHHHHHHGHHEHHHHHHHHHHHEF
@HWI-ST132_0419:3:67:18974:27843#CAAAAT
GCCGAACCTCATGCCAACAGAAATCCTAGTCCCATATACGGCTTTTCTGTATTTAACCAAAGGAATGACAAATTCCGACGGGCATGCCCTCGGATTGTAG
+
HHHHHHHHHHHHFFHFHHHHHFHFHHFHEHHHHFHHHHFEFHEBEFHDEDEEHEHBEFBHEEEEEBBEE@DE@EDCCFE>;EEECEEEFEEHEE@DB=@B
@HWI-ST132_0419:3:22:19439:175762#CAAAAT
TACAATCCGAGGGCATGCCCGTCGGAATTTGTCATTCCTTTGGTTAAATACAGAAAAGCCGTATATGGGACTAGGATTTCTGTTGGCATGAGGTTCGGCA
+
GHHHHGHHHHFHHFFHFHHHHFHHHGGHHHGFHHHHHHHHHHEHHHBHHHHHHHHHHGHHHFFHHGHF?FGGGCFHGFGHGHHHHGHHHHFH?FDHEHHF
@HWI-ST132_0419:3:6:18323:76991#CAAAAT
TTCAGTTTCAAACATCATGCCGAACCTCATGCCAACAGAAATCCTAGTCCCATATACGGCTTTTCTGTATTTAACCAAAGGAATGACAAATTCCGACGGG
+
HHHHHHHHHHHHHHHHHHHHHHHHHHHHHHHHHHHHHHHHHHHHHHHFHHHGHEHHHHHFHHHHHHHFFFHHFEHHGFGHHHHFEHHHHHHGHHFHFEFF
@HWI-ST132_0419:3:24:20034:89414#CAAAAT
TTCAGTTTCAAACATCATGCCGAACCTCATGCCAACAGAAATCCTAGTCCCATATACGGCTTTTCTGTATTTAACCAAAGGAATGACAAATTCCGACGGG
+
HHHHHHHHHHHHHHHHHHFHHHHHHHHHHHHGHHBHFHHHHHHFHHEEHFHFHHEHH?HBFEHDFFHCFHFBFEFHEH;HGHHFHHHHEFBFGGFFDBD#
@HWI-ST132_0419:3:7:6256:8094#CAAAAT
CTTCAGTTTCAAACATCATGCCGAACCTCATGCCAACAGAAATCCTAGTCCCATATACGGCTTTTCTGTATTTAACCAAAGGAATGACAAATTCCGACGG
+
GEGCGGFGEFGGEG=DGFGFCFFDFGEGGDFFFFFCGGGGFFGFC?EFBECFEGG@FFA?>FFF?A2;<<EB9B@DBEBEGGFBBCFGFFEFGDC#####
@HWI-ST132_0419:3:4:13555:18145#CAAAAT
CTTTTCCTGACTCTTCAGTTTCAAACATCATGCCGAACCTCATGCCAACAGAAATCCTAGTCCCATATACGGCTTTTCTGTATTTAACCAAAGGAATGAC
+
HHHHHHHHHHHHHHHHHHFHHGHHHHHHHHHHHHFHHHFHHFHHEFCHHHEEDFHHFHHEBFEFFBFEEF5FCCCGGGECFGFHGHFHHHHDFH?FFD=G
@HWI-ST132_0419:3:4:9133:104081#CAAAAT
CTTTTCCTGACTCTTCAGTTTCAAACATCATGCCGAACCTCATGCCAACAGAAATCCTAGTCCCATATACGGCTTTTCTGTATTTAACCAAAGGAATGAC
+
HHHHHHHHHHHHGHHHHHFHFHHHHHHHHFHHHGHHFHHHHFHHHFFHHHHHCHFHHEHHCHHHHHHHHH?EFFFHHHHHHHHHHEHHHDGFHBBHHHFH
@HWI-ST132_0419:3:26:13446:80424#CAAAAT
CGTTTTCCTGACTCTTCAGTTTCAAACATCATGCCGAACCTCATGCCAACAGAAATCCTAGTCCCATATACGGCTTTTCTGTATTTAACCAAAGGAATGA
+
HHHHHHHHHHHHHHHHHHHFHHHHHHHHHHHHHHHHHHHHHHHHHHHHHHHHHHHHHHHHFHFHHGDHHFHAFFFHHHHHGHGHHHHHFHHHHFHHHHHH
@HWI-ST132_0419:3:44:5126:46777#CAAAAT
GCGTTTTCCTGACTCTTCAGTTTCAAACATCATGCCGAACCTCATGCCAACAGAAATCCTAGTCCCATATACGGCTTTTCTGTATTTAACCAAAGGAATG
+
HHHHHHHGHHHHHGHHHHEHEHHHHHFHGHHHHHHHHFEHGFHHHHHEHHHHHHDHHHHHHHHFFHHHEGHHHEBHHHHHHGB@HDFFFFGAGHHHFHHG
@HWI-ST132_0419:3:44:5171:60575#CAAAAT
CTGCGTTTTCCTGACTCTTCAGTTTCAAACATCATGCCGAACCTCATGCCAACAGAAATCCTAGTCCCATATACGGCTTTTCTGTATTTAACCAAAGGAA
+
HHHHHHHHHHHHHHHHHHHHHHHHHHHHHHHHHHHHHHHBFHHHHHHHFHFHFHFHHFHHEHFFHFBFFH?D>CCHEFHHHHEEFFHHHHBDFEFEFBCF
@HWI-ST132_0419:3:47:17849:200138#CAAAAT
CTGCGTTTTCCTGACTCTTCAGTTTCAAACATCATGCCGAACCTCATGCCAACAGAAATCCTAGTCCCATATACGGCTTTTCTGTATTTAACCAAAGGAA
+
HHHHHHHHHHHHHHHHHHHHHHHHHHHHHHHHHHHHHHHHHHHHHHGHFHHFHHHFHHHHHFEHHHFHHHHHFHFHHGHGHHHHHHHHHHHGHHHHHFHH
@HWI-ST132_0419:3:48:1423:165194#CAAAAT
CATATATCTGCGTTTTCCTGACTCTTCAGTTTCAAACATCATGCCGAACCTCATGCCAACAGAAATCCTAGTCCCATATACGGCTTTTCTGTATTTAACC
+
GGGGGGFGGGGFGGGECFFFGGGFGGFGGFFEGGCFGEBFFDDCFEFCEDAEDEEEDBCFCBC3EBEEEE==D?AEBEEDCB:CCADCE:=7*<4=<;@4
@HWI-ST132_0419:3:45:20246:117265#CCAAAT
CCCATATATCTGCGTTTTCCTGACTCTTCAGTTTCAAACATCATGCCGAACCTCATGCCAACAGAAATCCTAGTCCCATATACGGCTTTTCTGTATTTAA
+
FGHFHGHGHGHGEHHHHHHGHGHGGHHHHHFFEGGHGHHHHGEHGHEHHGFHHHFHHGHHFHEGHCFGGFHHBEFGGGGEBEE8BGFDGGHGHFHBDGGD
@HWI-ST132_0419:3:24:16205:35684#CAAAAT
ATACAGAAAAGCCGTATATGGGACTAGGATTTCTGTTGGCATGAGGTTCGGCATGATGTTTGAAACTGAAGAGTCAGGAAAACGCAGATATATGGGTACA
+
HHHFGH@HHHHGGEHHEFGHGHAHGHHGCFHGFHHHHFHD;EEEEF?FFFHFHGDHHFC?GFE5<=?C>?EFEECEB;7BEBEBE?DD.AD?4AAF9F?F
@HWI-ST132_0419:3:65:8001:36722#CAAAAT
AGAAAAGCCGTATATGGGACTAGGATTTCTGTTGGCATGAGGTTCGGCATGATGTTTGAAACTGAAGAGTCAGGAAAACGCAGATATATGGGTACAATAA
+
EGHHGGEFFGHHHEEHHEHHFDFGGFFGGGGHHHFFGHHHHHHHHHHHHHFGGGBGGGCFGGGG5EEBEDGFGF;FFFFFGHGHHFDBFF@GFFGHEHHF
@HWI-ST132_0419:3:66:1615:163646#CAAAAT
AATTATTGTACCCATATATCTGCGTTTTCCTGACTCTTCAGTTTCAAACATCATGCCGAACCTTATGCCAACAGAAATCCTAGTCCCATATACGGCTTTT
+
HHHHHHHHHHHHHHHHHHHGHHHGHHHHHHHHFHHHGHHHHHHHHFHGHFHHHHHHHHHHHHHHHHFHEFFHHFFHHHHHHHHFHHHEHHFHHAHFHHHH
@HWI-ST132_0419:3:4:6650:5451#CAAAAT
CAATTATTGTACCCATATATCTGCGTTTTCCTGACTCTTCAGTTTCAAACATCATGCCGAACCTCATGCCAACAGAAATCCTAGTCCCATATACGGCTTT
+
HHHHHHGHHHHHHHHHHHGHHHHHHHHHHHHHHHHHHHHHHHHHHHHHHHGHHHHHHHFFFHHHHFHHHFFEHHFHHHHHHGHHFHHFFHEHHHEHFBHH
@HWI-ST132_0419:3:28:16745:192337#CAAAAT
TGGGACTAGGATTTCTGTTGGCATGAGGTTCGGCATGATGTTTGAAACTGAAGAGTCAGGAAAACGCAGATATATGGGTACAATAATTGGCATTAGTGAC
+
GHHHGHEHHHHHHGHHHHHHHHGHHHGHFGFFHHHGHGGGHEGEHCFHFGBEDEF5GCGGE=EEDBFFACFFCFD@D.?DEEE=/<8@;@GEGGF@BEB5
@HWI-ST132_0419:3:5:3550:102073#CAAAAT
ATCCAAGTCACTAATGCCAATTATTGTACCCATATATCTGCGTTTTCCTGACTCTTCAGTTTCAAACATCATGCCGAACCTCATGCCAACAGAAATCCTA
+
EHHFHHHHHHDFHHHHHHHHEHFHBEFFGFEHHGHHHHEHFHHFHFHFFHFFDH@EEEHEHDBEDDFEFFEEED=GFFFFHHDGFHCG:HHFEA<;DBD:
@HWI-ST132_0419:3:46:11019:83947#CAAAAT
CCGCAGTGGATCCAAGTCACTAATGCCAATTATTGTACCCATATATCTGCGTTTTCCTGACTCTTCAGTTTCAAACATCATGCCGAACCTCATGCCAACA
+
HHHHHHHHHHHHHFHHHHHHHHHEHHHH@HDGGGGEHHHHHHHHHHHHHHHHFHHHFHHEHHHHHHDHEFFFF>FGHHHHGFCHHFFFHHHHHGHEF:HH
@HWI-ST132_0419:3:66:19796:158155#CAAAAT
CCGCAGTGGATCCAAGTCACTAATGCCAATTATTGTACCCATATATCTGCGTTTTCCTGACTCTTCAGTTTCAAACATCATGCCGAACCTCATGCCAACA
+
HHEHHHHFHHGHHHGGHHHHHHHHHHEGHHGGHHCB;EEEGGGGGHHHGGHHGHEFHGHEHHHHFGFE:EGGEEFGGFGFGFGFGHHFHHHGHHHHH@HG
@HWI-ST132_0419:3:41:9068:147621#CAAAAT
GTTGGCATGAGGTTCGGCATGATGTTTGAAACTGAAGAGTCAGGAAAACGCAGATATATGGGTACAATAATTGGCATTAGTGACTTGGATCCACTACGAT
+
HHHHHHHHHHHHHGHHHHHHHEFHHGHHHHFHHHGFFFBDE>EDEHHDFCC?FEECFFEDFF9FFEDCDEC??C@.A>>@;CCDCB.@############
@HWI-ST132_0419:3:41:16934:195060#TAAAAT
GCCATCGTAGTGGATCCAAGTCACTAATGCCAATTATTGTACCCATATATCTGCGTTTTCCTGACTCTTCAGTTTCAAACATCATGCCGAACCTCATGCC
+
HHHHHHHHHHHHHHHHHFHHHHHHHHHHFHHHHHHHHHFFFHHHHHHHHHHHHCHEFHGFHHHFHFFEHEFFDEFGDGGGFFHFHEHHFEDEHFHBFFFE
@HWI-ST132_0419:3:43:14588:5250#CAAAAT
GCATGAGGTTCGGCATGATGTTTGAAACTGAAGAGTCAGGAAAACGCAGATATATGGGTACAATAATTGGCATTAGTGACTTGGATCCACTACGATGGCC
+
HHHHHHHHHHHHHHHHHHHHHHHHHHHHHHHHHHHFHHHHGHHHHHFFHBHHHHHFHHCH?FFCBEEFCGFDFFFFCFEGDF=F=;:?############
@HWI-ST132_0419:3:8:2703:14016#CAAAAT
GCCATTTTGATCCAGGCCATCGTAGTGGATCCAAGTCACTAATGCCAATTATTGTACCCATATATCTGCGTTTTCCTGACTCTTCAGTTTCAAACATCAT
+
GEGHHHHHGHHFFHHHHFHGGGGFGFHG@HFFGGEEEEGFGFHHDEHEEHHHHHEHFFHHGEHEGEHHHBCCFFB=BDDDBGG@DEEDEDBF@BEDGGBF
@HWI-ST132_0419:3:22:6475:125002#CAAAAT
GTTTGAAACTGAAGAGTCAGGAAAACGCAGATATATGGGTACAATAATTGGCATTAGTGACTTGGATCCACTACGATGGCCTGGATCAAAAAGGCGGAAT
+
HHHHHHEHHHHHHHHHHHHHHHHHHHHHHHHHHHFHHHHHFF<HFFHCHBHHHHHFHBEEEEE1E6@@A@C<@C@:8.@#####################
@HWI-ST132_0419:3:42:12878:141958#CAAAAT
GTTTGAAACTGAAGAGTCAGGAAAACGCAGATATATGGGTACAATAATTGGCATTAGTGACTTGGATCCACTACGATGGCCTGGATCAAAATTGCGAAAT
+
HHHHHGFHHHHFGHHHHHGHHEHHHHHHFHDHHGEHFHHFHHHHEHHCH?FFFFGHFHH>DCC.D8.8<8B@:;A>>@C#####################
@HWI-ST132_0419:3:48:3616:26937#CAAAAT
TTTGAAACTGAAGAGTCAGGAAAACGCAGATATATGGGTACAATAATTGGCATTAGTGACTTGGATCCACTACGATGGCCTGGATCAAAATGGCGAAATT
+
HHHHHHHHHHHHHHHHHHHHHHHHHHGEHHGHHHHHHHHHHHHHHHHHHHHHHHHHHHHHFH>G=BAEBE:.7<75:<:?DBGBBEGEEE##########
@HWI-ST132_0419:3:68:20610:110953#CAAAAT
TTGAAACTGAAGAGTCAGGAAAACGCAGATATATGGGTACAATAATTGGCATTAGTGACTTGGATCCACTACGATGGCCTGGATCAAAATGGCGAAATTT
+
HGHEHHHHGHHHFGEHGHHCHHHHHHD?BFEFEBGG<C.9EDEDDFEEDHFFEC<C@C9C.5877,974,98552>>:A>CB<9D>CA############
@HWI-ST132_0419:3:27:15376:122140#CAAAAT
CCACCTGCAAATTTCGCCATTTTGATCCAGGCCATCGTAGTGGATCCAAGTCACTAATGCCAATTATTGTACCCATATATCTGCGTTTTCCTGCCTCTTC
+
F=EFFDDGGFGGEG=GDGG@GGG@EGEGGDEE7EEBD55D<B?@>ED=BD=BDEEFG-@FCDCBEC?>B(5>:A=FE;FFGGEGE1>;?9@><,:@BA=?
@HWI-ST132_0419:3:45:8906:120369#CAGAAT
CTCCACCTGCAAATTTCGCCATTTTGATCCAGGCCATCGTAGTGGATCCAAGTCACTAATGCCAATTATTGTACCCATATATCTGCGTTTTCCTGACTCT
+
HHHHHHHHHHHHHHHHHHHHGHHHHHHHHHHHFHHHHHHHHHHHHHHHHHDHFHHHHHHHCHHHHHHHHHEDEEEHHHHHFHHHHHHHHHHHHHFHHHHH
@HWI-ST132_0419:3:61:12194:83399#CAAAAT
CCCCACTCCACCTGCAAATTTCGCCATTTTAATCCAGGCCATCGTAGTGGATCCAAGTCACTAATGCCAATTATTGTACCCATATATCTGCGTTTTCCTG
+
HHHHHHHHHHHHHHHHHHHHHHGHHFHHHHHFHHHHHHHHHHHGHHGFHHHHHHCFHFHHHHHHHHHHHHHHHFHHHHHHHHHHCHHHHHHHBEHHFHFE
@HWI-ST132_0419:3:25:15800:38807#CAAAAT
GGAAAACGCAGATATATGGGTACAATAATTGGCATTAGTGACTTGGATCCACTACGATGGCCTGGATCAAAATGGCGAAATTTGCAGGTGGGGAGGGATG
+
HGFHHHHHHHHFHHHFHDHHHFHHHDFGFFHHHEHHBHFHFFBD;DA>AD=B@@=@@,9D########################################
@HWI-ST132_0419:3:62:3669:6074#CAAAAT
TCCGGTTCATCCCACTCCACCTGCAAATTTCGCCATTTTGATCCAGGCCATCGTAGTGGATCCAAGTCACTAATGCCAATTATTGTACCCATATATCTGC
+
GGGGGDEHHHHHHHHHEGHGHFHGHGHGHHGHHHHFHHHHHHH?HHBHHCFHHHHHDFH<FFECFFCFE9D@A??@C@B>GGAGFCFFGG@GFGECEGFC
@HWI-ST132_0419:3:68:8875:111991#CAAAAT
CAGATATATGGGTACAATAATTGGCATTAGTGACTTGGATCCACTACGATGGCCTGGATCAAAATGGCGAAATTTGCAGGTGGAGTGGGATGAACCGGGG
+
HHHHHHHHHHHHFHHHHGHHHHHHHHHHHHHHHHHFBHAFFH?FFFFBE?EFDFBCD=9E?AB>26ADA4C@2CC?DADD4>A3=/=@>5@9?B?FADFD
@HWI-ST132_0419:3:68:8875:111991#CAAAAT
CAGATATATGGGTACAATAATTGGCATTAGTGACTTGGATCCACTACGATGGCCTGGATCAAAATGGCGAAATTTGCAGGTGGAGTGGGATGAACCGGGG
+
HHHHHHHHHHHHFHHHHGHHHHHHHHHHHHHHHHHFBHAFFH?FFFFBE?EFDFBCD=9E?AB>26ADA4C@2CC?DADD4>A3=/=@>5@9?B?FADFD
@HWI-ST132_0419:3:24:12763:159646#CAAAAT
CTTATCACCACACCCCGGTTCATCCCACTCCACCTGCAAATTTCGCCATTTTGATCCAGGCCATCGTAGTGGATCCAAGTCACTAATGCCAATTATTGTA
+
HHHHHHHHHHHHGFGGHHHHEGHHHHHHHFFHHHHHHHHHGHHHHHBHHHHHHGHHHDEBFHDHBHCEFECFFHHHHHHHHFHHH:EEFEBEGEEHGBFF
@HWI-ST132_0419:3:67:18713:147802#CAAAAT
CTGCTTATCACCACACCCCGGTTCATCCCACTCCACCTGCAAATTTCGCCATTTTGATCCAGGCCATCGTAGTGGATCCAAGTCACTAATGCCAATTATT
+
HHHHHHHHHHHHHGHGHHHHHHHHFHHHHHHHGFHHHHEHHHEHHCHHFFHHHHHFHFHHHDHFHHHHHDHHEFFHHHFFEHEHHHFFDBCDDEFHFHFH
@HWI-ST132_0419:3:5:20622:67417#CAAAAT
TCTGCTTATCACCACACCCCGGTTCATCCCACTCCACCTGCAAATTTCGCCATTTTGATCCAGGCCATCGTAGTGGATCCAAGTCACTAATGCCAATTAT
+
@>6>>@@@A@<@?>B8CBB=2*;6189<<9ADDDBDDDC?@:@>346:1<D=DDDED/EE..2)8DD?BC.-1..;945;@?A:;.(02.4?886EEEDE
@HWI-ST132_0419:3:67:20276:97585#CAAAAT
TTCTGCTTATCACCACACCCCGGTTCATCCCACTCCACCTGCAAATTTCGCCATTTTGATCCAGGCCATCGTAGTGGATCCAAGTCACTAATGCCAATTA
+
HHHHHHGHHHHHHHHHHHHHHHHHHHHHHHHHHHHHBHHHFHH>FHHHHHHHHGHFHHFEAGGEFHFBFHFEBE@GGFGFHGHHFHGHFB<.>@@HHDGB
@HWI-ST132_0419:3:22:16276:81013#CAAAAT
AATTGGCATTAGTGACTTGGATCCACTACGATGGCCTGGATCAAAATGGCGAAATTTGCAGGTGGAGTGGGATGAACCGGGGGGTGGTGATAAGCAGAAT
+
HHHHHHHHHHFHHHHHHHEHBFGFFHHCFHHHHGHHBHHEFFEFFHAAFF=;@<<GFEE=DE;DE7D4DDD8<A:GGFGGGG(@?;@1?=DECEEEE><C
@HWI-ST132_0419:3:68:19683:8231#CAAAAT
AATTGGCATTAGTGACTTGGATCCACTACGATGGCCTGGATCAAAATGGCGAAATTTGCAGGTGGAGTGGGATGAACCGGGGGGTGGTGATAAGCAGAAT
+
GGFGGGGGGGGGGGGGGGEGBFEGBGFFFFBDFFEFBEFBFE=GGF7CFCF?CCAEFCCCCE6CE3=&=>D7A@@D.DDDA@%9+::->7:<BA?ED-E9
@HWI-ST132_0419:3:4:9067:2527#CAAAAT
CTATTCTGCTTATCACCACACCCCGGTTCATCCCACTCCACCTGCAAATTTCGCCATTTTGATCCAGGCCATCGTAGTGGATCCAAGTCACTAATGCCAA
+
HHHHHHHHHGGHHHHHHHHHHHHHHGFFHHHHHHFHHHHGHHHHHHH?HHFHFHHHHFHHEFHHHHHEFHFDHHEGGEGGFHHHHHFEHHHFHHEEHHHB
@HWI-ST132_0419:3:5:15899:84446#CAAAAT
AGTGACTTGGATCCACTACGATGGCCTGGATCAAAATGGCGAAATTTGCAGGTGGAGTGGGATGAACCGGGGTGTGGTGATAAGCAGAATAGGGTCAGTC
+
HHHHHHHHFHGEGGGHEHHEEFDG?GFGGCHHHHHHADHHG?FGDFGDF?DD.DD3=.AAC7;AAFDGDGEE9A0@B:@=DEDDAGFBFEFFHHAFEF?G
@HWI-ST132_0419:3:2:18930:134104#CAAAAT
GTGACTTGGATCCACTACGATGGCCTGGATCAAAATGGCGAAATTTGCAGGTGGAGTGGGATGAACCGGGGTGTGGTGATAAGCAGAATAGGGTCAGTCC
+
HHHHHHHHHFFHHFGDHHFB@BEEFFFHEFFDHHF<BFFFEFHHHHHHHHF<FFEC<DCF=CDCCCHHDHD4;2CE>EDDFFFHFHEH?HCFFDFEECDH
@HWI-ST132_0419:3:27:15175:170399#CAAAAT
CATGGACTGACCCTATTCTGCTTATCACCACACCCCGGTTCATCCCACTCCACCTGCAAATTTCGCCATTTTGATCCAGGCCATCGTAGTGGATCCAAGT
+
GEGGGGGGEBGGGGGGFEGGEGGDGGGGGGGGGFGGEGEEFGG?FABDEEFGGDFGFDCDGBGCBFEEFDGGBEGCGFDCGFFGFGEDE<D@@DC496<5
@HWI-ST132_0419:3:65:6908:193549#CAAAAT
CATGGACTGACCCTATTCTGCTTATCACCACACCCCGGTTCATCCCACTCCACCTGCAAATTTCGCCATTTTGATCCAGGCCATCGTAGTGGATCCAAGT
+
HHFHHHHHHHGHHHHHHHHHHHHGHHHHHHHHHHHHHGHHHGGHHHFGGGHFGGHHEBDHHHHHHGHHHEHFHEHHHHHGFHHHHHHFHHHGGHHHHHHB
@HWI-ST132_0419:3:5:16230:16434#CAAAAT
TCTCAATATCCCATGGACTGACCCTATTCTGCTTATCACCACACCCCGGTTCATCCCACTCCACCTGCAAATTTCGCCATTTTGATCCAGGCCATCGTAG
+
HHHHHHHGHHHHHHHHHHHHHHHHHHHHHHHHHHHHHHHGHHHHHHHHHFHHHHHHHHHDHFHHHFHHHHHHFHHHHHHHHHHHHHHHHEHHFHHHHHH=
@HWI-ST132_0419:3:62:15653:89591#CAAAAT
TCTCAATATCCCATGGACTGACCCTATTCTGCTTATCACCACACCCCGGTTCATCCCACTCCACCTGCAAATTTCGCCATTTTGATCCAGGCCATCGTAG
+
HHHHHHHHHHHHHHHHHHHHHHHHHHHHHHHHHHHHHHHHHHHHHHHHHFHHHHHHHFHHFFHHHFHHHFFFFEFHHHFHHHFHHHHHFDFHHHHHHCFE
@HWI-ST132_0419:3:28:11977:196788#CAAAAT
AAATGGCGAAATTTGCAGGTGGAGTGGGATGAACCGGGGTGTGGTGATAAGCAGAATAGGGTCAGTCCATGGGATATTGAGACCCCAGAAAGTCTCTTTA
+
GHHHHGHHHHHHHHHHEHHDFEC?9GGGFFHHBHHHHHH>GEGEBFCCF=FDFEFHEHHFEF=FFDHHEEFFD=BGF<FFFFGFFGEGDE<EEGCF?DDF
@HWI-ST132_0419:3:68:14292:188648#CAAAAT
AATTTGCAGGTGGAGTGGGATGAACCGGGGTGTGGTGATAAGCAGAATAGGGTCAGTCCATGGGATATTGAGACCCCAGAAAGTCTCTTTATTTTTCCTT
+
HHHHHHHHHHEHHGHEIHIFHGHHHHHHHHDIDHGEGGFGFHHGHHHHHHHHHHFHFGEEHGHFCFFFHHFD@EEFFEF<EEGEGG?GGAEGDDEFHBHH
@HWI-ST132_0419:3:46:17859:85712#CAAAAT
GGCAGGTGGAGTGGGATGAACCGGGGTGTGGTGATAAGCAGAATAGGGTCAGTCCATGGGATATTGAGACCCCAGAAAGTCTCTTTATTTTTCCTTCTCT
+
HHHGHH@HHHECFFFFGHHHHHHHHF>F@FFAEFFHHHDHEHFEFDHHFHHHEHHFHHHHFHHBFHEEEHHFFFHEGFGEHGFFHFHHHHHHHHHHHHHF
@HWI-ST132_0419:3:8:5213:161817#CAAAAT
GTGGGATGAACCGGGGTGTGGTGATAAGCAGAATAGGGTCAGTCCATGGGATATTGAGACCCCAGAAAGTCTCTTTATTTTTCCTTCTCTGACCTCAGCT
+
HFHHHHHHHHHHHHHGBGDGGCGGBG<FGFHHHFGHHEFEFHEHHFFHFHFHHHCEHHHFHBHHHHFDHB?EFFBFCGGGHHEHHHHHHGF=GFFFEHBH
@HWI-ST132_0419:3:62:2393:130787#CAAAAT
GTGGGATGAACCGGGGTGTGGTGATAAGCAGAATAGGGTCAGTCCATGGGATATTGAGACCCCAGAAAGTCTCTTTATTTTTCCTTCTCTGACCTCAGCT
+
HFHHHGHHHHHHHHHGDGFGGEGGGHGHHFHGHHHHHHHHHHHHHHHHHHHHHHHHHHHHEEHFHFDFHEFFFFHHHHHHHHHHHHHHHHHHFHHHFF?H
@HWI-ST132_0419:3:41:20701:29889#CAAAAT
TGAACCGGGGTGTGGTGATAAGCAGAATAGGGTCAGTCCATGGGATATTGAGACCCCAGAAAGTCTCTTTATTTTTCCTTCTCTGACCTCAGCTCTCAAA
+
HHHHHHHHHHBGDGGFHHHHHGHGHHHEHHHHHHDHHHHGHHGHHHHHHFFHHHHFHGFHFBHBFHEHHHBHFFFHEFHHHGHHHFHHEHHGDHCGGEAF
@HWI-ST132_0419:3:8:16496:167317#CAAAAT
TTTGAGAGCTGAGGTCAGAGAAGGAAAAATAAAGAGACTTTCTGGGGTCTCAATATCCCATGGACTGACCCTATTCTGCTTATCACCACACCCCGGTTCA
+
EGGFEGEGFGCEEEBGGGEEFGFGGGDGGBGGFG@GEEGGGG@GAAB;DDEEEEEAFEAEBFDDGGB5FFFEFFBEGGDGB@FFFFGDGGE?EEEFFFFF
@HWI-ST132_0419:3:4:12059:108287#CAAAAT
CTTTTGAGAGCTGAGGTCAGAGAAGGAAAAATAAAGAGACTTTCTGGGGTCTCAATATCCCATGGACTGACCCTATTCTGCTTATCACCACACCCCGGTT
+
HHHHHHHHHHHHHHHHHHHHFHHHHFHHGHHHHHGHHHHHHHGHFHHHGDHHHFGFHHHHHHHHFFGHHHGHHHHFGHFHHDHHHHGHHGHHHFHHHGFH
@HWI-ST132_0419:3:65:10228:107170#CAAAAT
CTTTTGAGAGCTGAGGTCAGAGAAGGAAAAATAAAGAGACTTTCTGGGGTCTCAATATCCCATGGACTGACCCTATTCTGCTTATCACCACACCCCGGTT
+
HHHHHHHHHHHHHHHHHHHHHHFGHHHHHHHGHHHHHGHHHHHHGHHHHCHHHHHHHHHHHHFHHHHHHHHHHCHHGGHHFHHHHHHHHHHHHHHGHHHF
@HWI-ST132_0419:3:67:20387:192886#CAAAAT
GCCGGGGTGTGGTGATAAGCAGAATAGGGTCAGTCCATGGGATATTGAGACCCCAGAAAGTCTCTTTATTTTTCCTTCTCTGACCTCAGCTCTCAAAAGG
+
HHHHHHHBHDGGDGGGHGHGEHHEDHHHHFFFEFFEFBGGBDEFECB?FFE@CE?CA?7>>CACCE.BD:B;=6CEEDE?BFGGFFCDFBFFEGD<DCEC
@HWI-ST132_0419:3:25:18087:127738#CAAAAT
CCGGGGTGTGGTGATAAGCAGAATAGGGTCAGTCCATGGGATATTGAGACCCCAGAAAGTCTCTTTATTTTTCCTTCTCTGACCTCAGCTCTCAAAAGGC
+
GGHHHHDHFHGDGEGFEEGEHHGHGBGHEEFHFHHFHHGE?FFBEHFFBHHECCEC?DFDFHEHEBFEH@44AADGGGGGEHHBHFCFHEEHDFADFDAF
@HWI-ST132_0419:3:7:7973:35959#CAAAAT
CGGGGTGTGGTGATAAGCAGAATAGGGTCAGTCCATGGGATATTGAGACCCCAGAAAGTCTCTTTATTTTTCCTTCTCTGACCTCAGCTCTCAAAAGGCC
+
EEDEE@E;BB;?3B=B?>@@==2A;AD?D?FFFFEFFBFB>@>>AFEEDA?DBDDCEFDE;ADDDEF=BDDBEFFDFFFDDE3EEF=CDF@DB2>>@:@@
@HWI-ST132_0419:3:48:4563:134754#CAAAAT
CGGGGTGTGGTGATAAGCAGAATAGGGTCAGTCCATGGGATATTGAGACCCCAGAAAGTCTCTTTATTTTTCCTTCTCTGACCTCAGCTCTCAAAAGGCC
+
FFFFF>GEGGFHGHHHHHGHHHFHHHHHFHGFHHHHHHFHFHFFHHHHHFFHHFHHHHEHHHFHHBHHHFDDDGEGGGGFEGHGHHE@HFHHH?FFCEB@
@HWI-ST132_0419:3:65:13768:66822#CAAAAT
GTGATAAGCAGAATAGGGTCAGTCCATGGGATATTGAGACCCCAGAAAGTCTCTTTATTTTTCCTTCTCTGACCTCAGCTCTCAAAAGGCCACTGCATAC
+
HHHHHHHHHHHHHHHHHEFHHHEHHFGHFHEFHHHHHHHHHFHHHFEEFEFFEHHHCHHEHFFHHFFFHHFBFFHHHEHHHHHHHDHFEBFEHHHFDGBH
@HWI-ST132_0419:3:25:11884:70324#CAAAAT
GTATGCAGTGGCCTTTTGAGAGCTGAGGTCAGAGAAGGAAAAATAAAGAGACTTTCTGGGGTCTCAATATCCCATGGACTGACCCTATTCTGCTTATCAC
+
FDFFFEEECEE<DEFFFBCEBGFF;DFECEDFCFCGDFFFDCFDDDFFEEECFFEFEFEFA:CBF>CDCDC@FDEFDFGG@:E5E>AADDGB=BEFEFCF
@HWI-ST132_0419:3:6:14793:168410#CAAAAT
TGATAAGCAGAATAGGGTCAGTCCATGGGATATTGAGACCCCAGAAAGTCTCTTTATTTTTCCTTCTCTGACCTCAGCTCTCAAAAGGCCTCTGCATACT
+
GGGGGCHHFGHHEGHHGHHHHHHHHHHHHEHHFHCDHHHHHHHHBHFHAHFFHHFDHHHHDBHFFHHFHHAHHHHDGGGGHEHHFHAHGH.AACBHHHGH
@HWI-ST132_0419:3:4:18485:184147#CAAAAT
AAGCAGAATAGGGTCAGTCCATGGGATATTGAGACCCCAGAAAGTCTCTTTATTTTTCCTTCTCTGACCTCAGCTCTCAAAAGGCCACTGCATACTGGTT
+
HHGHHGGHHHHHHFHGHHHGHHDHGHHHHGHHHHHHHHHHFFFHEHGHHHHBHHHFDDFGFFFGFFCECFFDGDFGGGGEF;FBFHHHHHHHHHHGEECF
@HWI-ST132_0419:3:23:13801:24724#CAAAAT
AAGCAGAATAGGGTCAGTCCATGGGATATTGAGACCCCAGAAAGTCTCTTTATTTTTCCTTCTCTGACCTCAGCTCTCAAAAGGCCACTGCATACTGGTT
+
GFGGGFGGFFFGGE?EECDDD>EEBDDDDBFDFDGEEFFFCECEEGGDF;CB>ACDD5E?FFDFCEBEC?FAC<CF@FFFFDEGE;EDD>EEDDEECF=F
@HWI-ST132_0419:3:48:17565:197680#CAAAAT
TCAGTTTCTCCTCCCATAAAACCAGTATGCAGTGGCCTTTTGAGAGCTGAGGTCAGAGAAGGAAAAATAAAGAGACTTTCTGGGGTCTCAATATCCCATG
+
HFHGHHHFHHEHHHEHHHHFHHHHHHHBGHHHHHHHHFHHGHGHEHHHHHHHFGGGGGFEFHHHF=<EEBFEGEFHHHHHHH@H/BDCDDEBB@FHHHEF
@HWI-ST132_0419:3:2:4009:131952#CAAAAT
TCCCATTCAGTTTCTCCTCCCATAAAACCAGTATGCAGTGGCCTTTTGAGAGCTGAGGTCAGAGAAGGAAAAATAAAGAGACTTTCTGGGGTCTCAATAT
+
HHHHHHHHHHHHHHHHHHHHHHHHHHHHHHHHHHHHHHFHHHHHHHHHHFFHHHHHHHEHHHFHEHHFEEEEEEEEAAFFHHHCHHHHHFH@DFCECFE;
@HWI-ST132_0419:3:7:15587:139998#CAAAAT
CCCCATTCAGTTTCTCCTCCCATAAAACCAGTATGCAGTGGCCTTTTGAGAGCTGAGGTCAGAGAAGGAAAAATAAAGAGACTTTCTGGGGTCTCAATAT
+
GFGGGGGGFGFGGGGGGEGGGGGGGEGGGGGFFGGFBECFFFFFFGGG?EFGGDFBGFGGEGFFCBFG?GCCEC>GGGFG<FGGEFEEED?@EEDFFFFG
@HWI-ST132_0419:3:8:6786:160582#CCAAAT
CCCCATTCAGTTTCTCCTCCCATAAAACCAGTATGCAGTGGCCTTTTGAGAGCTGAGGTCAGAGAAGGAAAAATAAAGAGACTTTCTGGGGTCTCAATAT
+
HHHHHGHHGFHHHHHHHGGHHHHHHGHHHFHHHHHHHHHHHHHHHHHHHHFGHHHFFHHHGHFHHFHFHHFHAFHHHHDHHHDHH?GGGG<EGGEFD@=F
@HWI-ST132_0419:3:27:16848:80798#CAAAAT
CCCCATTCAGTTTCTCCTCCCATAAAACCAGTATGCAGTGGCCTTTTGAGAGCTGAGGTCAGAGAAGGAAAAATAAAGAGACTTTCTGGGGTCTCAATAT
+
HHHHHGHHHHHHHHHHHDHHHHHHHHHHHHEHHHHHFHFHHHHHHHHHHHHHHHHHHFEHHHEFFFDFEHHHF@EE@EEEBDGFDHHHHHF@FFGFFEFF
@HWI-ST132_0419:3:42:14009:115482#CAAAAT
TCCCATTCAGTTTCTCCTCCCATAAAACCAGTATGCAGTGGCCTTTTGAGAGCTGAGGTCAGAGAAGGAAAAATAAAGAGACTTTCTGGGGTCTCAATAT
+
HHHHHHHHHHHHHHHHHGHHHHHHHHHHHHHHHHHHFHHHHHHHHHHHHHFHHHHHHHEHHHFHFHHHHFHEHHHHHFHHHHHHHHFFHHHCHFHHHHHF
@HWI-ST132_0419:3:1:7616:81527#CAAAAT
TCCCCATTCAGTTTCTCCTCCCATAAAACCAGTATGCAGTGGCCTTTTGAGAGCTGAGGTCAGAGAAGGAAAAATAAAGAGACTTTCTGGGGTCTCAATA
+
FGFGHHGEHGDEFEFGHHGFHFHHDHHGHHEFFFFBFFFFHHHHHDHHGHHHHHBFFGGCGGGFGBDEEBF9EDFEGGGGHEHHHGGFGFBEBEEFAFBF
@HWI-ST132_0419:3:23:18707:151538#CAAAAT
TCCCCATTCAGTTTCTCCTCCCATAAAACCAGTATGCAGTGGCCTTTTGAGAGCTGAGGTCAGAGAAGGAAAAATAAAGAGACTTTCTGGGGTCTCAATA
+
HHHHHGHHHHHHHHHHHHHHHHHHHHHHHHHHHHHHHHHHHHHHHGHHFHH?GFHHFHFEHHHHHCFF?ECDCC?FEEFFHFHHHGHFHFHFDHDHBHHH
@HWI-ST132_0419:3:41:17889:47939#CAAAAT
CCCCCATTCAGTTTCTCCTCCCATAAAACCAGTATGCAGTGGCCTTTTGAGAGCTGAGGTCAGAGAAGGAAAAATAAAGAGACTTTCTGGGGTCTCAATA
+
HHHHHHHHHHHHHHHHHHFHHHGHHHGHHHFHHHHHHHHHHHHHHHGHHHHHFHHHHHHHHHHHHE?HHEHHHGHHHHHHGHFGHGFHBHEFCGGG?GFF
@HWI-ST132_0419:3:45:12832:9424#CAAAAT
TCCCCATTCAGTTTCTCCTCCCATAAAACCAGTATGCAGTGGCCTTTTGAGAGCTGAGGTCAGAGAAGGAAAAATAAAGAGACTTTCTGGGGTCTCAATA
+
HHGGHHHHHHHHHHHHHHFEEGFGGGHHHGEGGEGHHHHEHGGHHHHHHHHHHHHGEGGEEBE;F@DF;GHHFFBGGGGCFGFGGFGGE@?D@EEFCEGG
@HWI-ST132_0419:3:45:16123:125588#CAAAAT
CCCCCATTCAGTTTCTCCTCCCATAAAACCAGTATGCAGTGGCCTTTTGAGAGCTGAGGTCAGAGAAGGAAAAATAAAGAGACTTTCTGGGGTCTCAATA
+
HHHHHHHHHHHHHHHHHHHHHHHHHHHHHHHHHHHHHEHHHHHHHHHHHHHHHHHHHHHHHHHFHHFGHHHHFHBHHHHHHHHHHHHGHHHHFHHHFHHH
@HWI-ST132_0419:3:67:2681:28482#CAAAAT
TCCCCATTCAGTTTCTCCTCCCATAAAACCAGTATGCAGTGGCCTTTTGAGAGCTGAGGTCAGAGAAGGAAAAATAAAGAGACTTTCTGGGGTCTCAATA
+
HHHHHHHHHHHHHHHHHHHHHHHHHGHHHHHHHHGHHHHHHHHHHHHHHHGHHHHHHHHEHHHFHHHHHHHFFFFHHHHHHFHHHHHGHHFFEHFHHHCH
@HWI-ST132_0419:3:24:7109:118392#CAAAAT
TCTTGACTAAACTTCCCCATTCAGTTTCTCCTCCCATAAAACCAGTATGCAGTGGCCTTTTGAGAGCTGAGGTCAGAGAAGGAAAAATAAAGAGACTTTC
+
HHHEHHHHHGHHHFHFHFHHGHHHFHGHAFFHHFHEFGFF>CGEFD?EBFFBFFD;FBFEED?D?GFFFEEE@E?EAE2EFEFFFHDD?HEE99+D:DCC
@HWI-ST132_0419:3:24:16225:160593#CAAAAT
TCTTGACTAAACTTCCCCATTCAGTTTCTCCTCCCATAAAACCAGTATGCAGTGGCCTTTTGAGAGCTGAGGTCAGAGAAGGAAAAATAAAGAGACTTTC
+
HHHHHGHHHHHHHHHHHHHHHHCHHHHHHHFHHHFEHHHFHHHHHHFHHHHHFHHFEHHHHHFBAHHHEEDEDEEGEGBEFF>BDDEFDDBHBFEHEHFH
@HWI-ST132_0419:3:8:6101:112776#CAAAAT
GGTCTCTTGACTAAACTTCCCCATTCAGTTTCTCCTCCCATAAAACCAGTATGCAGTGGCCTTTTGAGAGCTGAGGTCAGAGAAGGAAAAATAAAGAGAC
+
HHHHHHHHHHHHHHHHHHHHHHGHHHHEHGHHHHFHHHHEHHFHHHFHHBFFEEFHAHHFHHFFHHHHBFEFG?FHHHEHHHHDHHHCBHDF7G7DDCDG
@HWI-ST132_0419:3:2:6941:114623#CAAAAT
CTTTATTTTTCCTTCTCTGACCTCAGCTCTCAAAAGGCCACTGCATACTGGTTTTATGGGAGGAGAAACTGAATGGGGAAGTTTAGTCAAGAGACCTCTT
+
HHGGEHHHGGEGHFHEHHHHHHHHFHHHHHGGHHF@DF?EHHEHFHGHHEB?DEEBGEEF?GE?FBEBEFE@4>DDDD<BFEFFDEBHFHHECBFADGEE
@HWI-ST132_0419:3:8:5080:133022#CAAAAT
CTTTATTTTTCCTTCTCTGACCTCAGCTCTCAAAAGGCCACTGCATACTGGTTTTATGGGAGGAGAAACTGAATGGGGAAGTTTAGTCAAGAGACCTCTT
+
HGHHHHHHHHHHHHHHHHHGHHHHHHFGHHHGFHHHCHFHGDHHFGGGFHHHEHFHHHHFBFF;FDECGHFBDCFHHHFDHHHFEFEGBGFB@CFEBEEE
@HWI-ST132_0419:3:46:19300:16957#CAAAAT
CTTTATTTTTCCTTCTCTGACCTCAGCTCTCAAAAGGCCACTGCATACTGGTTTTATGGGAGGAGAAACTGAATGGGGAAGTTTAGTCAAGAGACCTCTT
+
HHHHHHHHHHHHHHHHHHHHHHHHFGHHGHGHHDGFHGHHHGHHHHHHGHHFHHHHHHHHHCHEHFEHGGHEHHHHHGHHHHHHHHHGHGHHHFHHHHHH
@HWI-ST132_0419:3:48:4759:100373#CAAAAT
CTTTATTTTTCCTTCTCTGACCTCAGCTCTCAAAAGGCCACTGCATACTGGTTTTATGGGAGGAGAAACTGAATGGGGAAGTTTAGTCAAGAGACCTCTT
+
HHHHHHHHHHHHHHHHHHHHHHHHHHHHHHHHHHGHHHFHFGGHHHHGHHHFHHHHGHHHHEFBF.EDEEGBE@FHFHGHHHHHHHHHHHHHFFH?FFGF
@HWI-ST132_0419:3:44:10987:50530#CAAAAT
AAGAGGTCTCTTGACTAAACTTCCCCATTCAGTTTCTCCTCCCATAAAACCAGTATGCAGTGGCCTTTTGAGAGCTGAGGTCAGAGAAGGAAAAATAAAG
+
FGFGDFDGGGHHHGHHHFHHHHHHHHHHHHHHFHHHHHHFHHHHHFFCDHHEFEHFHHHFEEFEEFHFFHFFEAFHFHHHEHHHHF@HFHEAEEEEHEEH
@HWI-ST132_0419:3:67:6811:4096#CAAAAT
TAAGAGGTCTCTTGACTAAACTTCCCCATTCAGTTTCTCCTCCCATAAAACCAGTATGCAGTGGCCTTTTGAGAGCTGAGGTCAGAGAAGGAAAAATAAA
+
HHHHHHHHHHHHHHHHHHHHHHHHHHHHHHHHHHHGHHHHHHHHHHFHHHHHHHHHHHHHHFHFHHHHHHHFHFHHHHHHGHHHHHHHGHHHHHG<>EFA
@HWI-ST132_0419:3:66:6722:84407#CAAAAT
ATAAGAGGTCTCTTGACTAAACTTCCCCATTCAGTTTCTCCTCCCATAAAACCAGTATGCAGTGGCCTTTTGAGAGCTGAGGTCAGAGAAGGAAAAATAA
+
HHHHHHHHHHHHHHHFHHHHHHHHHHHHHHHHGHHHHHHHHHHHHHHHHHHHHFHHHHHHHHHHHHHHHHHHHHHHHHHHHHHHHHHGFGGHFHHGHFHH
@HWI-ST132_0419:3:24:13942:31591#CAAAAT
CTGGATAAGAGGTCTCTTGACTAAACTTCCCCATTCAGTTTCTCCTCCCATAAAACCAGTATGCAGTGGCCTTTTGAGAGCTGAGGTCAGAGAAGGAAAA
+
HHHHHHGHHHFHEHHHHHHHHHHHHHHHHHHHHHHHHHHHEHEHHHHHHHFFHFHHHHHHGFGHFHFFFHFFFHHHHEHHHHHHHHHHHGHFCEHBDDFD
@HWI-ST132_0419:3:25:8828:158752#CAAAAT
CCTGGATAAGAGGTCTCTTGACTAAACTTCCCCATTCAGTTTCTCCTCCCATAAAACCAGTATGCAGTGGCCTTTTGAGAGCTGAGGTCAGAGAAGGAAA
+
HHHHHHHHHFHHHFHHHHHHHHHDHHHHHHHHHHHHHHHHHHHEHHHHHHHHHHBHHHHHHHFHHFHEFHHFHHHHHHHFHHHHHHHAHHHCHHDCFF=F
@HWI-ST132_0419:3:3:12082:169994#CAAAAT
CAGGAACCTGGATAAGAGGTCTCTTGACTAAACTTCCCCATTCAGTTTCTCCTCCCATAAAACCAGTATGCAGTGGCCTTTTGAGAGCTGAGGTCAGAGA
+
HHHHHHHHHHHHHHHHHHHHHHHHHHHGHHHHHHHHHHHHHHHHHHHHHHHHHHHHHHHGHHHHHHHHHHHEHFHHHHHHHHHHHHFHHHGHHHHHEHHF
@HWI-ST132_0419:3:5:6656:56615#CAAAAT
CTTCAGGAACCTGGATAAGAGGTCTCTTGACTAAACTTCCCCATTCAGTTTCTCCTCCCATAAAACCAGTATGCAGTGGCCTTTTGAGAGCTGAGGTCAG
+
HHHHHHHHHHHHHHHHHHHHHHHHHHHHHHHHHHHHHHHHHHGHHHHHHHHGEFHHHHHHHHFHEHHHHFHFFFHHHHHHHHHHHHHAFHHHHFHHHHHH
@HWI-ST132_0419:3:2:16254:142272#CAAAAT
CTCCACCTTCAGGAACCTGGATAAGAGGTCTCTTGACTAAACTTCCCCATTCAGTTTCTCCTCCCATAAAACCAGTATGCAGTGGCCTTTTGAGAGCTGA
+
FEFEFE;EEBCDDBDFFFFFFDFFDEEE>EFEFFFFFFFBEDFFFEFFFDF@FEAEDEAEFFFFEFF@FBDEFEFFEEBFFFE8EA?A@DEEEBC5CA@?
@HWI-ST132_0419:3:3:4144:53100#CAAAAT
CTCCACCTTCAGGAACCTGGATAAGAGGTCTCTTGACTAAACTTCCCCATTCAGTTTCTCCTCCCATAAAACCAGTATGCAGTGGCCTTTTGAGAGCTGA
+
HHHHHHHHHHHHHFHHHHHHHHHHHHHHFHHHHHHHHHHHHHHHHHHHHHHHHHHHHFHFHHFHHFHHHHEHHCHFGGGGAHEHHDHHHHGFEDBBFHFF
@HWI-ST132_0419:3:62:17362:53903#CAAAAT
CTCCACCTTCAGGAACCTGGATAAGAGGTCTCTTGACTAAACTTCCCCATTCAGTTTCTCCTCCCATAAAACCAGTATGCAGTGGCCTTTTGAGAGCTGA
+
FFDC<EEEFGFEGGGGGGGGBEEDEEEBEEGGGGGFGFEDGGG8EBCDDDDFFFBFEFFCGGEGEEBB4EFFBEFEEEECGGFGFGEGGFGGG@GGEGBG
@HWI-ST132_0419:3:42:9636:183270#CAAAAT
CCTCCACCTTCAGGAACCTGGATAAGAGGTCTCTTGACTAAACTTCCCCATTCAGTTTCTCCTCCCATAAAACCAGTATGCAGTGGCCTTTTGAGAGCTG
+
HHHHHHHHHHHHHHHHHHHHHHHHHHHHGHHHHHHHHHHCHHHHHHHHHHHHHHHHHHHHHHHHHHFHFHHHHHHGHGHHHHHHHHFHHHHHGEFBGHHH
@HWI-ST132_0419:3:4:3907:189053#CAAAAT
CAAAAGGCCACTGCATACTGGTTTTATGGGAGGAGAAACTGAATGGGGAAGTTTAGTCAAGAGACCTCTTATCCAGGTTCCTGAAGGTGGAGGCATGAAC
+
HGHBHHHHHHHHGHHHFGHHHHHGHHHHHHFHECHHHHHHHEHHHHHH@HEEFDEFDEFEFFFFEHBHHFE7FCEEFEFAHHHFAE@@DD2BEAD=BEED
@HWI-ST132_0419:3:24:1623:40954#CAAAAT
TGCATACTGGTTTTATGGGAGGAGAAACTGAATGGGGAAGTTTAGTCAAGAGACCTCTTATCCAGGTTCCTGAAGGTGGAGGCATGAACCTTCTTCCTTT
+
GGGGFGGGGEFFGGCCE=EEGGBBF:8A><;A5@>A;1:A<><@>75/>:+1/2.681,7A>DD=?1A################################
@HWI-ST132_0419:3:42:5074:154538#CAAAAT
TGCATACTGGTTTTATGGGAGGAGAAACTGAATGGGGAAGTTTAGTCAAGAGACCTCTTATCCAGGTTCCTGAAGGTGGAGGCATGAACCTTCTTCCTTT
+
FFFBFFFFFF:EEDEEEBEEFE:B3DDDDDFFFFFFFFBFFFF?FFCFFFFEBFFAFFFBFFFFCEBDFEFBDDDE>9E9DFFFF?EFFFEF?EE8EDED
@HWI-ST132_0419:3:65:18422:101120#CAAAAT
GTTTTATGGGAGGAGAAACTGAATGGGGAAGTTTAGTCAAGAGACCTCTTATCCAGGTTCCTGAAGGTGGAGGCATGAACCTTCTTCCTTTTGCTTCAGT
+
HHHHHHHHHHGHHHHHHHHHGFHHHHHHFHHHHFDFHFHFHAHCFHHHFHFHHFAHHEHHHHHEBFEBE@3CC<;:>ABBCDFDCEEGHFECE?EDD=:D
@HWI-ST132_0419:3:48:20262:59021#CAAAAT
GGAACTGAAGCAAAAGGAAGAAGGTTCATGCCTCCACCTTCAGGAACCTGGATAAGAGGTCTCTTGACTAAACTTCCCCATTCAGTTTCTCCGCACATAA
+
HHHHHHHHHHHHHHHHHHHHHHHGHHHHGHHHHHHHHHHHGHHGHGHFHEHHHHHHHFHDHHHCHHHHHHHHHFFCHHHFHHHHEDE#############
@HWI-ST132_0419:3:22:9119:36422#CAAAAT
CACAGATTTGGAACTGAAGCAAAAGGAAGAAGGTTCATGCCTCCACCTTCAGGAACCTGGATAAGAGGTCTCTTGACTAAACTTCCCCATTCAGTTTCTC
+
@>@:@CDDADFEEEFCDDDDEFDDEFFFF@EECBBDD@DDFDFFFFFF@FE@;EEFFFBCCBDD;DDD>DEE;E;A:?=@EECEEEEEE=BDCD=@@BB;
@HWI-ST132_0419:3:61:4310:155987#CAAAAT
AACTGAATGGGGAAGTTTAGTCAAGAGACCTCTTATCCAGGTTCCTGAAGGTGGAGGCATGAACCTTCTTCCTTTTGCTTCAGTTCCAAATCTGTGCTCG
+
GHHHHHHHHHGHHFGFHHHHHHHHGEFGGGHHHGGHHHGEBFGGGHDEEEFBFFFBGGFGHFHHHGFHHGFFFEFFHHGHGGEFGFFFBBHHHEFHHHHH
@HWI-ST132_0419:3:2:16528:47888#CAAAAT
CGAGCACAGATTTGGAACTGAAGCAAAAGGAAGAAGGTTCATGCCTCCACCTTCAGGAACCTGGATAAGAGGTCTCTTGACTAAACTTCCCCATTCAGTT
+
HHHHHHHHHHHHHHHHHHHHHHHHHHHHHHHHHHHHHEHHHHHHHHHHHHHHHHHHEFHHHFHFFHHHFHAD<DDGGEHGGHGFFHEHHHHFHHHHCHCF
@HWI-ST132_0419:3:42:17879:159885#CAAAAT
TGAATGGGGAAGTTTAGTCAAGAGACCTCTTATCCAGGTTCCTGAAGGTGGAGGCATGAACCTTCTTCCTTTTGCTTCAGTTCCAAATCTGTGCTCGGAG
+
HHHHHHHHHHHHHHHHHHHHHHHHHHHHHHHHHHFHHHHHHHHHFHFFCHHFHHHHHHHFEHHFHHHHHHHFHHHHHHHGHHFHHHHHHHHHHHGHFH=E
@HWI-ST132_0419:3:7:19330:40021#CAAAAT
GGGGAAGTTTAGTCAAGAGACCTCTTATCCAGGTTCCTGAAGGTGGAGGCATGAACCTTCTTCCTTTTGCTTCAGTTCCAAATCTGTGCTCGGAGCAGCT
+
HHHHEHHHHHHHHHHHHHHHHHHHHHHHHHGGHFHHHGHHFGGEHHHHHHHHHBHFHHHFHHHH@HFHFHGHHHEHHHHGHHGHHGFHHHHHGHDHEHHG
@HWI-ST132_0419:3:4:19721:35363#CAAAAT
GGGAAGTTTAGTCAAGAGACCTCTTATCCAGGTTCCTGAAGGTGGAGGCATGAACCTTCTTCCTTTTGCTTCAGTTCCAAATCTGTGCTCGGAGCAGCTA
+
GDEFEGD8GGG?GGFGFFEGGGFFGFEE@GFFEDFFFGGGFC>>D/;?A@FFGFBEBEEEFDGBDECEEEFD=FCEEEEE9=DDDFFC@E->>?AEEFFF
@HWI-ST132_0419:3:7:7229:3545#CAAAAT
GGGAAGTTTAGTCAAGAGACCTCTTATCCAGGTTCCTGAAGGTGGAGGCATGAACCTTCTTCCTTTTGCTTCAGTTCCAAATCTGTGCTCGGAGCAGCTA
+
HHHHHHHHGHHHHHHHHHHHHHHHHHHHFHHHFHHFHHFHHHEHHFFFFHFHFHHHFHHHHHHFHHBDHHEFEEFHHFHHGGHFHFHHHHBFFHHHFHEH
@HWI-ST132_0419:3:41:18428:83016#CAAAAT
GTTTAGTCAAGAGACCTCTTATCCAGGTTCCTGAAGGTGGAGGCATGAACCTTCTTCCTTTTGCTTCAGTTCCAAATCTGTGCTCGGAGCAGCTAATTAA
+
GFGEGHFFGHG@GCGBHHHHGFHHGHH?DHFBEFBFFBFCGFFCDFHHHEHF?BCHEHDHHHHFF>FGFDHEECEEEEEDFGHHHGAFCFDDGG=FFFCF
@HWI-ST132_0419:3:8:6880:85828#CAAAAT
AGTCAAGAGACCTCTTATCCAGGTTCCTGAAGGTGGAGGCATGAACCTTCTTCCTTTTGCTTCAGTTCCAAATCTGTGCTCGGAGCAGCTAATTAAGATG
+
GHGHHHHHHHHHHHHHHHHHGHHFEHHDHHFHHFHHHHHHHHHHFFHHFHHGHCHDHHHFHHHF=DFBFG:DEEEFFHHHHHFEEDHHHHCGDGGFEBHH
@HWI-ST132_0419:3:28:3696:166756#CAAAAT
CAAGAGACCTCTTATCCAGGTTCCTGAAGGTGGAGGCATGAACCTTCTTCCTTTTGCTTCAGTTCCAAATCTGTGCTCGGAGCAGCTAATTAAGATGATA
+
EEEEBDBEEEBCDDBBEBEE2;<?CCDADDCFFFCE;=EED?BE;?FE?E:EBCBDEE?EDFCF=>;@,A5?@@?EFFFFBFFEFFFF:FFFD@CFFF@F
@HWI-ST132_0419:3:43:2559:152084#CAAAAT
CAAGAGACCTCTTATCCAGGTTCCTGAAGGTGGAGGCATGAACCTTCTTCCTTTTGCTTCAGTTCCAAATCTGTGCTCGGAGCAGCTAATTAAGATGATA
+
FFFGGEBEEEFGEEGD>DDDGGGFFFFFFF?EFEFB;>@BEEEBEFGGGE?EAEEGGBFEFGCCECFBFFFEG?GCDDDD7DC@C;C;C@FFBF>EFDD@
@HWI-ST132_0419:3:25:17542:66453#CAAAAT
CATTATCATCTTAATTAGCTGCTCCGAGCACAGATTTGGAACTGAAGCAAAAGGAAGAAGGTTCATGCCTCCACCTTCAGGAACCTGGATAAGAGGTCTC
+
HHHHHHHHHHHHHHHEHHHHHHHHHHFHHHHDHFHHGFHHHHHHHHHHHHHHHEHHHCHHHBHHHHHFHBHHGHEHHHHHHHHHHFHFHHHGHGFG?GFG
@HWI-ST132_0419:3:62:20265:40820#CAAAAT
CTTCATTATCATCTTAATTAGCTGCTCCGAGCACAGATTTGGAACTGAAGCAAAAGGAAGAAGGTTCATGCCTCCACCTTCAGGAACCTGGATAAGAGGT
+
HHHHHHHHHHHHHHHHHHHHHHHHHHHHHHEHHHHHHGHHHHCHHHHHHHHHDHHHBHDBGGGHEHHHHHHFHHCHHHHHHHHHHHHHEHHHHHFBGFF@
@HWI-ST132_0419:3:6:6754:196778#CAAAAT
CTCTTATCCAGGTTCCTGAAGGTGGAGGCATGAACCTTCTTCCTTTTGCTTCAGTTCCAAATCTGTGCTCGGAGCAGCTAATTAAGATGATAATGAAGCC
+
EECEEEDB:EEE=BEE;E?=>@3=<BDE?:FFDBDFF=B@>>9:?DAD?:D@AAACE?CC7??<@7BAADAD@?<ADAE4@B?B;=);>>E<BC######
@HWI-ST132_0419:3:25:14453:134334#CAAAAT
CTCTTATCCAGGTTCCTGAAGGTGGAGGCATGAACCTTCTTCCTTTTGCTTCAGTTCCAAATCTGTGCTCGGAGCAGCTAATTAAGATGATAATGAAGCC
+
HHHHHHHHHHHHHHHHHHFHHG?HHFHFGHHGHHHHHFGHFHHFHHHHFHHHHHDHHGHHFEHFHEHHHHHFDHHFHHHHGGHDHHHHHGGHHEGHEFHB
@HWI-ST132_0419:3:68:9759:152179#CAAAAT
CTCTTATCCAGGTTCCTGAAGGTGGAGGCATGAACCTTCTTCCTTTTGCTTCAGTTCCAAATCTGTGCTCGGAGCAGCTAATTAAGATGATAATGAAGCC
+
HHHHHHHHHHHHHHHHHHHHHHHHHHHHHHHHHHHHHHHHHHHHHHHHHHHHHHHHHHHHHHHHHFHHHHHFFGGHHFHGHHHHHHHGHHHHHFHDGHFH
@HWI-ST132_0419:3:27:5500:91965#CAAAAT
TCTTATCCAGGTTCCTGAAGGTGGAGGCATGAACCTTCTTCCTTTTGCTTCAGTTCCAAATCTGTGCTCGGAGCAGCTAATTAAGATGATAATGAAGCCT
+
HHHHHFHHHHHHHHHEHHHHFCHHFHFHGHHHBHFHEHHHHHHHHHHHHHHHHHHHHHHFHHFHFHHFHHE<FFEHHHHHHFHDGGHHHHDHHHHDFHEH
@HWI-ST132_0419:3:24:13807:11196#CAAAAT
CTTATCCAGGTTCCTGAAGGTGGAGGCATGAACCTTCTTCCTTTTGCTTCAGTTCCAAATCTGTGCTCGGAGCAGCTAATTAAGATGATAATGAAGCCTC
+
HGHHHFHHHHHHFHHHHHHHDHHHHHHGHHHHHHHFHHHHHFHFFFFHDHHDCHHHHHHEHDED<FEDFEEAHHDFHFHHHDBHHGHFFFFHHFHFFD?H
@HWI-ST132_0419:3:26:16085:39416#CAAAAT
CGAGGCTTCATTATCATCTTAATTAGCTGCTCCGAGCACAGATTTGGAACTGAAGCAAAAGGAAGAAGGTTCATGCCTCCACCTTCAGGAACCTGGATAA
+
HGHHHHHHGHHHEGGGHHHHHHHHFFFHHFHGHG>GEEFGEEHHHFHFHEHFEEHHFBHHHFEDFFHHHCEHHHEHHGHHHHHFEHHDFDHFFDHHHBFH
@HWI-ST132_0419:3:3:9049:93753#CAAAAT
ATGAACCTTCTTCCTTTTGCTTCAGTTCCAAATCTGTGCTCGGAGCAGCTAATTAAGATGATAATGAAGCCTCAACCTCAAATCGTGAACCATCCTTCTC
+
HHHGHGHHHHHHHHGHHHHHHHHBHHHHFHHHHHEFHHHHHBFHDHHHHCHHHHHHHDHFHHHHFHEHHHEEEEEHHHHHHHHHFFDEHFHHDHHHHFHH
@HWI-ST132_0419:3:22:13517:92943#CAAAAT
ATGAACCTTCTTCCTTTTGCTTCAGTTCCAAATCTGTGCTCGGAGCAGCTAATTAAGATGATAATGAAGCCTCAACCTCAAATCGTGAACCATCCTTCTC
+
HHHHHHHHHHHHHHHHHHHHHHHHHHHHHHHHHHHHHHHHHHHHHHHHHHFHHFFFHFFHFHHHHHHFFHFHHHHHHEHHHHHHHHFHHHHHHHHHHHHH
@HWI-ST132_0419:3:1:7635:71668#CAAAAT
CTTCTTCCTTTTGCTTCAGTTCCAAATCTGTGCTCGGAGCAGCTAATTAAGATGATAATGAAGCCTCAACCTCAAATCGTGAACCATCCTTCTCTTCCTC
+
HHHHHHHHHHHHHHHHHHHHHHHHHHHHHHHHHHHHHHHHHHHHHHHHHHHHFHHHHHHHHHFFHFHFHHFFHFHHHHHHHHHHHHHFHBDCIGFHDHHH
@HWI-ST132_0419:3:28:4800:181923#CAAAAT
CTTCTTCCTTTTGCTTCAGTTCCAAATCTGTGCTCGGAGCAGCTAATTAAGATGATAATGAAGCCTCAACCTCAAATCGTGAACCATCCTTCTCTTCCTC
+
HHHHEHHHHHHHHHHHGEHHHHHHHGHHHHHHHHGFHHHHFHHHHHHHHHHHHHHFHHHHFHHHCBGEEEHHHHHHHEHFHFHHFHHH@HHGGGGHHHDG
@HWI-ST132_0419:3:3:21401:190085#CAAAAT
NTGAGGAAGAGAAGGATGGTTCACGATTTGAGGTTGAGGCTTCATTATCATCTTAATTAGCTGCTCCGAGCACAGATTTGGAACTGAAGCAAAAGGAAGA
+
#696598688D@DD@DDDD@DDD@DDDDDD;D@@@DDD=DD@<D@#######################################################
@HWI-ST132_0419:3:24:15854:147773#CAAAAT
CTTCCTTTTGCTTCAGTTCCAAATCTGTGCTCGGAGCAGCTAATTAAGATGATAATGAAGCCTCAACCTCAAATCGTGAACCATCCTTCTCTTCCTCAAG
+
HHHHHHHHHHHHHHHHHHHHHHHHHHHHHHHHHHHGGGFHHHHHHGGHHHHHHFHHHHGHHHHHHHHHHHHGHHHHHHHEHHHHHHHHGGHHHHGGHHFH
@HWI-ST132_0419:3:28:13233:94405#CAAAAT
CTTCCTTTTGCTTCAGTTCCAAATCTGTGCTCGGAGCAGCTAATTAAGATGATAATGAAGCCTCAACCTCAAATCGTGAACCATCCTTCTCTTCCTCAAG
+
HHGHHHGHHHHGDGDHGGHGHFHEFGGF@GFGHHHGHGHFEFHHHHHHHFGEHHDHFHF@H?FHHDG;?EBDE?BGFFDGEBGFGGDFGGFGDFDBFEEE
@HWI-ST132_0419:3:28:10019:138051#CTAAAT
CTTCCTTTTGCTTCAGTTCCAAATCTGTGCTCGGAGCAGCTAATTAAGATGATAATGAAGCCTCAACCTCAAATCGTGAACCATCCTTCTCTTCCTCAAG
+
@@6A6BCC@CDD@6DDAD=@A@@;@?36>@CCCCC@CDD7BA@9936+/;CBDDDCDBED-==B?DD?/C@AB?@DDD@DED@E=;<>>:(6853CB@##
@HWI-ST132_0419:3:66:8673:36902#CAAAAT
CTTGAGGAAGAGAAGGATGGTTCACGATTTGAGGTTGAGGCTTCATTATCATCTTAATTAGCTGCTCCGAGCACAGATTTGGAACTGAAGCAAAAGGAAG
+
HHHHHHHHHHHHHHHHHFHHHHHFHGHHHHFFHFHHFHHFHHH?@DFAA??DDCDBECCB@@B=CECF<@ECAE@A+>CC,<.>:CD:DCFFHFEBD=C:
@HWI-ST132_0419:3:22:11734:171993#CAAAAT
ATCTTGAGGAAGAGAAGGATGGTTCACGATTTGAGGTTGAGGCTTCATTATCATCTTAATTAGCTGCTCCGAGCACAGATTTGGAACTGAAGCAAAAGGA
+
EFGEFEGDDGGFDFFFFFEDFFEDBBB@7BFDFFEGDGECEEEBEAA?DDEBEEAFE8GFGD4?51*76:ADAA?DDBCAEEBEE?,?6,95345>C,AC
@HWI-ST132_0419:3:4:16284:129618#CAAAAT
CAGGAATGACCTTAGGATTGTTATCTTGAGGAAGAGAAGGATAGTTCACGATTTGAGGTTGAGGCTTCATTATCATCTTAATTAGCTGCTCCGAGCACAG
+
FHHHHHHHEHGHHHHHHHHHHGHHGDGGGFHFHHHHEGBHGEFHHHHHHHHHGHEGGF;G=D9DD=@+.>C?<450887;E=C@?<>6<=+?########
@HWI-ST132_0419:3:22:10908:45773#CAAAAT
CAGGAATGACCTTAGGATTGTTATCTTGAGGAAGAGAAGGATGGTTCACGATTTGAGGTTGAGGCTTCATTATCATCTTAATTAGCTGCTCCCAGCACCG
+
GBFGFDGFFGGGGEFB;EEEEBEEBDGGGG=>@D;EE;CECDCD?@@A@@BB@EDFBBFFEB<CC?B>+AF:CFF?:=@+>?A5,B>5@###########
@HWI-ST132_0419:3:46:10162:86322#CAAAAT
CAGGAATGACCTTAGGATTGTTATCTTGAGGAAGAGAAGGATGGTTCACGATTTGAGGTTGAGGCTTCATTATCATCTTAATTAGCTGCTCCGAGCACAG
+
HHHHHHHGHHHFGHHHHHHGHGHEHHHFHFECGGFF@FFCE=FECBFFGGEHHBHEGEEEEFE:FDEEECE>EA?FDGGFFHHFBD=DA94>:>8DA@BA
@HWI-ST132_0419:3:26:19677:93090#CAAAAT
CCGGGAATGACCTTAGGATTGTTATCTTGAGGAAGAGAAGGATGGTTCACGATTTGAGGTTGAGGCTTCATTATCATCTTAATTAGCTGCTCCGAGCACA
+
FEFFFEEGEGGCBGGFGEGGGGGGGG@DGGGGFFGFGGGG7>>@@FGGDFG<GF@CCE6CDDD9A<E?A>CCCBAACCCD5??A;@:DBD9:<7*:98>>
@HWI-ST132_0419:3:63:10671:30311#CAAAAT
CCAGGAATGACCTTAGGATTGTTATCTTGAGGAAGAGAAGGATGGTTCACGATTTGAGGTTGAGGCTTCATTATCATCTTAATTAGCTGCTCCGAGCACA
+
HHHHHHHHHHHHHHHHHHHHHHHHHHFHHHGHFHHHHHEHHHFHHEHHHFHCFFFHHHHEHFHHHHBHDEBFDF@DDFDGCFEFD?E:@AEAF<BAA,B@
@HWI-ST132_0419:3:41:9694:158592#CAAAAT
TGTTCACTTCATGCCCAGGAATGACCTTAGGATTGTTATCTTGAGGAAGAGAAGGATGGTTCACGATTTGAGGTTGAGGCTTCATTATCATCTTAATTAG
+
HHHHHHHHHHHHHHHHHHHHHHHHHHHHHHHFHHHHHHHHHHHHHHFHHHHFHHHHHHHHHHHHHHHHHFHHHFHHHHHHHHBFFFCCCEBBFGDEDE@1
@HWI-ST132_0419:3:66:2189:105172#CAAAAT
ATAGTGTTCACTTCATGCCCAGGAATGACCTTAGGATTGTTATCTTGAGGAAGAGAAGGATGGTTCACGATTTGAGGTTGAGGCTTCATTATCATCTTAA
+
HHHHHHHHHHHHHHHHGHHHHHHHGHHHHHHHHHHFHFHHHHHHHHHHHHFHHHHHFHHHHHHEFHFHECHHHHFHHBHHGHDHHBBFFFAFBADDFGAF
@HWI-ST132_0419:3:3:2447:173031#CAAAAT
AAGATGATAATGAAGCCTCAACCTCAAATCGTGAACCATCCTTCTCTTCCTCAAGATAACAATCCTAAGGTCATTCCTGGGCATGAAGTGAACACTATGC
+
AB@@<DDDDDEE@FF@E8BEBFFE@FDEFBEEEAEDBCBBCCDBCD8DDDE=CE;EEEEE@BEEECD>85A?-C@@B@@>:19.=<>>=<BECEEE=EDE
@HWI-ST132_0419:3:25:2764:139903#CAAAAT
AAGATGATAATGAAGCCTCAACCTCAAATCGTGAACCATCCTTCTCTTCCTCAAGATAACAATCCTAAGGTCATTCCTGGGCATGAAGTGAACACTATGC
+
HHHHHHHHHHHHHHHHHHHGHHHHHHHHHHGFHHHHHGHHFHHGHHHHHHHHGFHHHHFFHHHHHGFHHHEFHFDFFFFEHHHHHHHHHHHAGFGHGHHH
@HWI-ST132_0419:3:44:3130:17378#CAAAAT
GCATAGTGTTCACTTCATGCCCAGGAATGACCTTAGGATTGTTATCTTGAGGAAGAGAAGGATGGTTCACGATTTGAGGTTGAGGCTTCATTATCATCTT
+
HHHHHHHHHHHHHHHHHHHHHHHHHHHHHHHHHHHHHFHHHHHHHHHHHHHHHHHHHHHHHFFHHEFFHHHHFHFGHGHHHFHFHFHG=<DGCC9AA.AD
@HWI-ST132_0419:3:2:5413:135143#CAAAAT
TGCATAGTGTTCACTTCATGCCCAGGAATGACCTTAGGATTGTTATCTTGAGGAAGAGAAGGATGGTTCACGATTTGAGGTTGAGGCTTCATTATAATCT
+
DDCB@B@B<@B@@A<FEFFEFEEDE??>6;?@<>@CD88BDDCDDCE@EB@@@<:DCDDDECE=@.16<9:<@396704:6:;<2=??A###########
@HWI-ST132_0419:3:22:3598:104263#CAAAAT
CTGCATAGTGTTCACTTCATGCCCAGGAATGACCTTAGGATTGTTATCTTGAGGAAGAGAAGGATGGTTCACGATTTGAGGTTGAGGCTTCATTATCATC
+
HHHHHHHHFHHHHHHHHHHHHHHHHHHHHHHHHHHHHHHFHHHHHHHHHHHHHHHHH<HFHHHHFFHFHHHHHHHHHHHHHHHHHHHHHHBDFGEEDDCE
@HWI-ST132_0419:3:25:13917:182105#CAAAAT
CCTGCATAGTGTTCACTTCATGCCCAGGAATGACCTTAGGATTGTTATCTTGAGGAAGAGAAGGATGGTTCACGATTTGAGGTTGAGGCTTCATTATCAT
+
HHHGHHHHHCHFHGHHHHHHFHGHHHHHHHGHGHHHHHHFFHHHHHHHHEHHHGHFFGBHEFHFFHFFEHBFFHFHHHFHHHHHHFHFHHDA<DHC6?=C
@HWI-ST132_0419:3:65:18911:22442#CAAAAT
CCTGCATAGTGTTCACTTCATGCCCAGGAATGACCTTAGGATTGTTATCTTGAGGAAGAGAAGGATGGTTCACGATTTGAGGTTGAGGCTTCATTATCAT
+
HHHHHHHHHHHHHHHHHHHHHHHHHHHHHHHHHHHHHHHHDHHHHHFHHGHHCHHHHHHHHFHFFFHHFHHFFB?HHHHHHFFFFHEAHHFA=BF>?8>>
@HWI-ST132_0419:3:3:11390:109954#CAAAAT
CCCTGCATAGTGTTCACTTCATGCCCAGGAATGACTTTAGGATTGTTATCTTGAGGAAGAGAAGGATGGTTCACGATTTGAGGTTGAGGCTTCATTATCA
+
HHHHHHHHHHHHHHHHHHHHHHHHHHHHHHHHHEFHHHFHHHHHHHHHHHHHHHHFEFHHHFHHHFHHFFHHFHHHHHHHHHHHHHHHHHHHBABE@E?:
@HWI-ST132_0419:3:25:15691:81560#CAAAAT
CCCTGCATAGTGTTCACTTCATGCCCAGGAATGACTTTAGGATTGTTATCTTGAGGAAGAGAAGGATGGTTCACGATTTGAGGTTGAGGCTTCATTATCA
+
HHHHHHHHGHHHHHHHHHHHHHHHHHHHHHGGHHHHHGHHHHHHHHHHHHHHHHHHHEGAEBFGFHEHDHFFFFHHHHHHGHHGHDHHCHHGFHHD=;E>
@HWI-ST132_0419:3:48:2896:181205#CAAAAT
CCCTGCATAGTGTTCACTTCATGCCCAGGAATGACTTTAGGATTGTTATCTTGAGGAAGAGAAGGATGGTTCACGATTTGAGGTTGAGGCTTCATTATCA
+
HHHHHHHHHHHHHHHHHHGEHHHHHHGHHHHHHHHHHHGHHFHFHFFFHHHHHHHHFAHFFEDGEEEFECEF?BFHHHHHHGHHBFFHBF>FF;F=DD##
@HWI-ST132_0419:3:7:20234:52667#CAAAAT
AATGAAGCCTCAACCTCAAATCGTGAACCATCCTTCTCTTCCTCAAGATAACAATCCTAAGGTCATTCCTGGGCATGAAGTGAACACTATGCAGGGAACA
+
GGFGGGEGFGFGDFGGGGFGFGBFFGGGFGFGGFFFFGGDGFGEGGEGGGFFFFEGFFFFCF@FFDEDBD?;;AAFFFFFFFFGGGGFGBGGDFF2BFFF
@HWI-ST132_0419:3:3:6311:7105#CAAAAT
TGAAGCCTCAACCTCAAATCGTGAACCATCCTTCTCTTCCTCAAGATAACAATCCTAAGGTCATTCCTGGGCATGAAGTGAACACTATGCAGGGAACAGT
+
HHHGHHHHHHHHHHHHHHHHHDGFHHHHHHHHGHHHHHHFHHGHGHEHHHGHHHFHHBHDFFHEFHHFAFEFFFGDGGGGEEGHGGHHGHDGFFFGGFEC
@HWI-ST132_0419:3:66:16994:63557#CAAAAT
TGAAGCCTCAACCTCAAATCGTGAACCATCCTTCTCTTCCTCAAGATAACAATCCTAAGGTCATTCCTGGGCATGAAGTGAACACTATGCAGGGAACAGT
+
HHHHHHHHHGHHHHHHHHHHHHHHGHHHGHFGFHHHGHHHHHHHHBHHFHHHHGHHFHHFCHHEFGHHDDHGGHHGHHAHDHGHHHFHEHEFFF@DFFFF
@HWI-ST132_0419:3:7:6937:172083#CAAAAT
GAAGCCTCAACCTCAAATCGTGAACCATCCTTCTCTTCCTCAAGATAACAATCCTAAGGTCATTCCTGGGCATGAAGTGAACACTATGCAGGGAACAGTG
+
HHHHHHHHHHHHHHHHHHHHHHHHHFHHHHHHHHHHFHHHHEFHBHHHGHFCFHFHFBHEBHFEHEADDEEEFFAHEFHGHEHFHHBFFBFDFCFGBEEG
@HWI-ST132_0419:3:8:4355:178827#CAAAAT
GAAGCCACAACCTCAAATCGTGAACCATCCTTCTCTTCCTCAAGATAACAATCCTAAGGTCATTCCTGGGCATGAAGTGAACACTATGCAGGGAACAGTG
+
HHHHGH<HGGHHFHFGHHHEHHHHBFEDEDFFFHHGE4:GEGDFG<GFEGHFFHFF?E9<:>>:>CAE9C=@BA=GBFGGEEBGGGG@HFF.F6CFGBDD
@HWI-ST132_0419:3:63:20432:65162#CAAAAT
GAAGCCTCAACCTCAAATCGTGAACCATCCTTCTCTTCCTCAAGATAACAATCCTAAGGTCATTCCTGGGCATGAAGTGAACACTATGCAGGGAACAGTG
+
HHHHHHHHHHHHHHHHHHHHHHHHHHHHHHHHHHHHHHHHFHEHHFHHHEFFHHHFFFHEFHHFFHFEBFFDFF?FFEHEBEHHHGHFGFHFFDFGEF?F
@HWI-ST132_0419:3:7:9367:25092#CAAAAT
TCACTGTTCCCTGCATAGTGTTCACTTCATGCCCAGGAATGACCTTAGGATTGTTATCTTGAGGAAGAGAAGGATGGTTCACGATTTGAGGTTGAGGCTT
+
GEEE@FFDEFGDFGGGBGFGEEEEFGGGFGEBEGGGG?FGGFFDGGBFFF@GGFFCGFGGGD<FDFECF;>A>?BA.>@?;BDCDEEEBEFFFGEF<EC?
@HWI-ST132_0419:3:25:10620:148291#CAAAAT
CCTGTGGCTTCTGATTCACTGTTCCCTGCATAGTGTTCACTTCATGCCCAGGAATGACCTTAGGATTGTTATCTTGAGGAAGAGAAGGATGGTTCACGAT
+
FFFFFFFFFFBDBDCFF?FFEEEBEFBCFFCCECFDFF?FFFFFFFEFFAFFEDFFEEFFF?FF;FFFCF2?EEEEEEEEFFDFCEBEAEFFDFEFFACF
@HWI-ST132_0419:3:48:6688:180332#CAAAAT
CGTGAACCATCCTTCTCTTCCTCAAGATAACAATCCTAAGGTCATTCCTGGGCATGAAGTGAACACTATGCAGGGAACAGTGAATCAGAAGCCACAGGCT
+
HHHHHGHHHHHHHHHHHHHHHHHHHHHHHHHHFHHHHHHHHFHHGHHHHFFHHHHGFEHEHHHGHGEBHFFEBHHDFGFEFGGBGEGFGCHHHHHHHDAE
@HWI-ST132_0419:3:21:10805:199821#CAAAAT
TTCTCTTCCTCAAGATAACAATCCTAAGGTCATTCCTGGGCATGAAGTGAACACTATGCAGGGAACAGTGAATCAGAAGCCACAGGCTTTCAATACAGAA
+
HHHHHHHHHHHHHHHHHHHHHHHHHHHHHHHHHHHHHHEHHHHHHHHHHHHHGHHHHHHHHHHFHHFHFHFHHHHHHHHHHHHHHHHHHHHHHHHHHHFF
@HWI-ST132_0419:3:41:17172:92224#CAAAAT
TTCTCTTCCTCAAGATAACAATCCTAAGGTCATTCCTGGGCATGAAGTGAACACTATGCAGGGAACAGTGAATCAGAAGCCACAGGCTTTCAATACAGAA
+
HHHHHHHHHHHHHHHGHHHHHHHHHHHHHHHHHHHHHHHHHHHHGHHFHHHHHHHGHHHHHHH<GHHHFHFHHHHHHHHHHFHHHHHHHFHHHHHHHFHH
@HWI-ST132_0419:3:25:20376:48712#CAAAAT
TGGCAGAATGGCACTTTCTGTATTGAAAGCCTGTGGCTTCTGATTCACTGTTCCCTGCATAGTGTTCACTTCATGCCCAGGAATGACCTTAGGATTGTTA
+
HHHHHHEFGHHGHHHHFHGHHHDFFHHHGHHHHFHHF@H?DD:DEC??;56@9<@::>>:@<=A<DAD+CFEECEBEEDEE:D.EC?EEEA@C,AEDED,
@HWI-ST132_0419:3:23:21150:174375#CAAAAT
CAATCCTAAGGTCATTCCTGGGCATGAAGTGAACACTATGCAGGGAACAGTGAATCAGAAGCCACAGGCTTTCAATACAGAAAGTGCCATTCTGCCAAAG
+
HHHHHHHFHHHFHHHHHHHHHHHGHHHEHFHHGHHHGHHHHDGHHBGHEHBEFFFHHHHHHHHHHHHDCF?BBCCGHHGHHGHGCDGGGF7GFGFGHHEF
@HWI-ST132_0419:3:6:8811:62250#CAAAAT
CATTCCTGGGCATGAAGTGAACACTATGCAGGGAACAGTGAATCAGAAGCCACAGGCTTTCAATACAGAAAGTGCCATTCTGCCAAAGCTTATATATCCT
+
GEHHHHHHHEGFGBGEGEGGHHHGHHEHFFHHHFHHGGDHHHGHHFHHHEFHHHHFEEHDHHFHHHDHCHCEBEEGGGGG@FGGGHDFHFHGBHHFHFHH
@HWI-ST132_0419:3:68:2739:148324#CAAAAT
CATTCCTGGGCATGAAGTGAACACTATGCAGGGAACAGTGAATCAGAAGCCACAGGCTTTCAATACAGAAAGTGCCATTCTGCCAAAGCTTATATATCCT
+
EEBEEEEEFEGFEGCEEEFEFGDGGEGG=FGFE<ED=DADEGFBGGBDG:BDEBEGBEGFGFDFFBECFDDD>DFGAGGEGGGF@BD=DDGGEE?F??:F
@HWI-ST132_0419:3:8:12161:65060#CAAAAT
CAGAGATGAGGATATATAAGCTTTGGCAGAATGGCACTTTCTGTATTGAAAGCCTGTGGCTTCTGATTCACTGTTCCCTGCATAGTGTTCACTTCATGCC
+
HGHHHFHHGHHHBHHHHHGGHHHFHHHHHGHHHHFHHHHHHHHHHHHHFFFEHHHFF>EHFF@C=58>4>,6<7=>DE?BCDDAA;16;174:>;595;;
@HWI-ST132_0419:3:45:9385:85815#CAAAAT
CAGAGATGAGGATATATAAGCTTTGGCAGAATGGCACTTTCTGTATTGAAAGCCTGTGGCTTCTGATTCACTGTTCCCTGCATAGTGTTCACTTCATGCC
+
HHHFHHHHHHHFHGHGHGHHHHHHFHHHHHHHHFHHHHHHHHHFHHHHFHHHHHFFFHHHEF1?:68;8:C>A9C&<>2;;;;62=<9@0CA@C=???=A
@HWI-ST132_0419:3:28:15509:53116#CAAAAT
TGGCACTAGATTGATCAGGACAGAGATGAGGATATATAAGCTTTGGCAGAATGGCACTTTCTGTATTGAAAGCCTGTGGCTTCTGATTCACTGTTCCCTG
+
HHHHHHHHHHHHGHHHHGEHHHHHHHHHHHHGHHHHHHHGFGHHHHHHHHHFHHHHHHHHGHFHHHHHFBDBEFFFHHHHHH:D<?DDAADF:DF2AC@=
@HWI-ST132_0419:3:4:3896:55707#CAAAAT
TTGGCACTAGATTGATCAGGACAGAGATGAGGATATATAAGCTTTGGCAGAATGGCACTTTCTGTATTGAAAGCCTGTGGCTTCTGATTCACTGTTCCCT
+
HHHHGHHHHHBHHHHHHEHHFHFHEFFFGEHHBFAHHHHFHEDHE<FDAFHFFECEBEEEGFEE>CCCCCFEC=ECFFFFEFF#################
@HWI-ST132_0419:3:22:8694:82451#CAAAAT
TTGGCACTAGATTGATCAGGACAGAGATGAGGATATATAAGCTTTGGCAGAATGGCACTTTCTGTATTGAAAGCCTGTGGCTTCTGATTCACTGTTTCCT
+
HHGHHFHGGGHHHHGGHHGHHHGHHHDGHHHHHHHGFFHGHGHHHFHHHGFBDBFHFHHFHHHHHHHHFHDHFFFFCD=FEEE#################
@HWI-ST132_0419:3:26:6726:88981#CAAAAT
TTGGCACTAGATTGATCAGGACAGAGATGAGGATATATAAGCTTTGGCAGAATGGCACTTTCTGTATTGAAAGCCTGTGGCTTCTGATTCACTGTTTCCT
+
HHHHHHHHHHHHHHHHHHHHHHHHFHFHHFHHFHHHFHHFHHHHHHHHFHHHDHHHHHHHHHHHEHHHBFE?FBEGEFFFHHH.@###############
@HWI-ST132_0419:3:64:4500:53258#CAAAAT
CATGGCACTAGATTGATCAGGACAGAGATGAGGATATATAAGCTTTGGCAGAATGGCACTTTCTGTATTGAAAGCCTGTGGCTTTTGCTTCACTGTTCCC
+
GGFFGGDGEGGGFGGGEGGGG@GGGGG<FGDGGGGGFEFGCFEFFBBDEDGGFDGDF:9DDEEDBE?BE9??DA?>95@:@D?D################
@HWI-ST132_0419:3:67:12473:7420#CAAAAT
CATGGCACTAGATTGATCAGGACAGAGATGAGGATATATAAGCTTTGGCAGAATGGCACTTTCTGTATTGAAAGCCTGTGGCTTCTGATTCACTGTTCCC
+
HHHHHHHHHHHHHHHHHHHHHHHHHHHHHHHHHHHGHHHHGHHHHHHHHHHFHHHHHFHHHFFHHHFHHHHHHHFHHHFHHHHH98549=:<@1>7?8>A
@HWI-ST132_0419:3:45:6153:96357#CAAAAT
GGAACAGTGAATCAGAAGCCACAGGCTTTCAATACAGAAAGTGCCATTCTGCCAAAGCTTATATATCCTCATCTCTGTCCTGATCAATCTAGTGCCATGG
+
HHHHHHHHHHHHHHHHHHHHHHHHHHHHHHHGHHHHHHHHHEHHHHHHFHHHHHHHHHHHHHHFHHHHHHHFHHHHHFHHHHBHHHHHHHHHHDHHBDEF
@HWI-ST132_0419:3:46:19670:31773#CAAAAT
ATCAGAAGCCACAGGCTTTCAATACAGAAAGTGCCATTCTGCCAAAGCTTATATATCCTCATCTCTGTCCTGATCAATCTAGTGCCATGGGTCTGTCATC
+
DHHHHHHFHHHHHHHAEDGEGEFEFHHHHHE?EFFCFCFFHHHEFEEHHHHHHFEFEEFFHFHEEHDDHHFDEDECGEGFHHHHHHFAHHCBFFFCHFFF
@HWI-ST132_0419:3:48:8754:150425#CAAAAT
GAAGCCACAGGCTTTCAATACAGAAAGTGCCATTCTGCCAAAGCTTATATATCCTCATCTCTGTCCTGATCAATCTAGTGCCATGGGTCTGTCATCTGAA
+
EEFBDC@CD8?A=A?EEBEEFBFE=BDD@CE=EBBEEDDECDCBDECEEDBEEEEBCCDCEEBBDD=DBCFFEFFFFFFFFFFBFE=DCEFFFDFFFDDF
@HWI-ST132_0419:3:21:21428:104940#CAAAAT
NAGCCACAGGCTTTCAATACAGAAAGTGCCATTCTGCCAAAGCTTATATATCCTCATCTCTGTCCTGATCAATCTAGTGCCATGGGTCTGTCATCTGAAG
+
#282497876D<DD;DDDD=D@@DD;@@;@=????=D@D==DD=DD9=9@?=<6?:9:::>7:>:7881425564:<<<<<74<>=?4?###########
@HWI-ST132_0419:3:5:16845:53371#CAAAAT
CACAGGCTTTCAATACAGAAAGTGCCATTCTGCCAAAGCTTATATATCCTCATCTCTGTCCTGATCAATCTAGTGCCATGGGTCTGTCATCTGAAGTTCA
+
HHHHHHHHHHHHHHHHHHHHGEHHHHHHHHHHHHHHHHHHHHHHHHHHHHHGHHHHHHHHHHHFF4DCDEFFHCEGGGFGBFFGGHHHHHHHHDFHHHHE
@HWI-ST132_0419:3:4:10358:84462#CAAAAT
TTTCAATACAGAAAGTGCCATTCTGCCAAAGCTTATATATCCTCATCTCTGTCCTGATCAATCTAGTGCCATGGGTCTGTCATCTGAAGTTCATGTAACT
+
HHHHHHHHHHHHHHGHHHHHHHHHHHHHHFHHHHHFHHFHHHHFHHHGHHHHHHHHHHHHFHHHHHHHHHHHHFHEGGGDHHGHEHEGHHHHHHGDFEHD
@HWI-ST132_0419:3:23:15277:161408#CAAAAT
TTTCAATACAGAAAGTGCCATTCTGCCAAAGCTTATATATCCTCATCTCTGTCCTGATCAATCTAGTGCCATGGGTCTGTCATCTGAAGTTCATGTAACT
+
HHHHHHHHHHGHGHGHGFHBDGGGGHHHEEGDHGEGGHFDGDGGGHHGHGHFHHHGBGGDEFGGGGCDFGHHHHHEGDGGHBHHHH>EHGGGGEGHEHHG
@HWI-ST132_0419:3:42:13991:93066#CAAAAT
TTTCAATACAGAAAGTGCCATTCTGCCAAAGCTTATATATCCTCATCTCTGTCCTGATCAATCTAGTGCCATGGGTCTGTCATCTGAAGTTCATGTAACT
+
HHHHHHHHHHHHHHFHHHHHHHHHHHHHHHHHHHHDHHHHHHEHHHHHHHHHHHDEGGGGHHHGGHGGHHHHHHGGFGEGHHHFHHHBGHHGHHHHHGHF
@HWI-ST132_0419:3:43:19318:122018#CAAAAT
TTTCAATACAGAAAGTGCCATTCTGCCAAAGCTTATATATCCTCATCTCTGTCCTGATCAATCTAGTGCCATGGGTCTGTCATCTGAAGTTCATGTAACT
+
HHHHHHHHHHHHHHHHHHHGHHHHHHHGHHHHHHHHHHHHHHHHHHHHHHHHHHHHHHHHFHHHHFFHFHHHHHHHHHHHHHHHHHGHHHHHHHHFHHHG
@HWI-ST132_0419:3:44:4929:102822#CAAAAT
TTTCAATACAGAAAGTGCCATTCTGCCAAAGCTTATATATCCTCATCTCTGTCCTGATCAATCTAGTGCCATGGGTCTGTCATCTGAAGTTCATGTAACT
+
HHHHHHHHHHHHHHHHHHHHHHHHHHHHHHHHHHHHHHHHHHHHGHHHHHHHHHHHFHHHFHHHFHHFDHFFHEHHHHHHHFHHHHHHGHHHFHHHHHHH
@HWI-ST132_0419:3:48:9829:20709#CAAAAT
TTTCAATACAGAAAGTGCCATTCTGCCAAAGCTTATATATCCTCATCTCTGTCCTGATCAATCTAGTGCCATGGGTCTGTCATCTGAAGTTCATGTAACT
+
B=AC@:@@A@>>;>:>AB<@?@?66?@>@@CCCB@24666@=???A;BBBB?BCBDBBDCDDCD@@7?6@<B=88BDDCDD@CDDC7BCBD@DDD@@@@B
@HWI-ST132_0419:3:68:17950:155698#CAAAAT
TTTCAATACAGAAAGTGCCATTCTGCCAAAGCTTATATATCCTCATCTCTGTCCTGATCAATCTAGTGCCATGGGTCTGTCATCTGAAGTTCATGTAACT
+
HHHHHGHHHHHHHHHHHHHCHHHHHHHHGFFGGEEHHHHHHHHHGHHHHGHHHHHH;HHHGHHHFFFHFFGHHDF@CDDCHHEGHGFFGCFG@GGHHEBE
@HWI-ST132_0419:3:44:7450:148395#CAAAAT
GTTAGTTACATGAACTTCAGATGACAGACCCATGGCACTAGATTGATCAGGACAGAGATGAGGATATATAAGCTTTGGCAGAATGGCACTTTCTGTATTG
+
HHHHHHHHHHHHHHHHHHHHHHHHHHGHHHHHHHHFFHGHHHHHHFFHHHHHHFHHHFFHEHHFFHHDHFFHHFHHGHHFHEHHEHHHHHEHHHH@BFFC
@HWI-ST132_0419:3:8:10675:101295#CAAAAT
GGAGGCGGCACCTTGTTAGTTACATGAACTTCAGATGACAGACCCATGGCACTAGATTGATCAGGACAGAGATGAGGATATATAAGCTTTGGCAGAATGG
+
@?@A@5BA<@EEEEEEFF@E7BBB/CD@:D:@A@@=@/BB1><7@DDDE;FEFF7D<?DDFFDFFFFBEE85+2:C==@BFEFFFEF@F-?@;@D#####
@HWI-ST132_0419:3:2:12216:140049#CAAAAT
TTTCAGTCTTGTACGGAGGCGGCACCTTGTTAGTTACATGAACTTCAGATGACAGACCCATGGCACTAGATTGATCAGGACAGAGATGAGGATATATAAG
+
HHHHHHHHHFHHHHHHGHHHHHBHHHGHHHHEHFHFHHHFFHHHHHFAFFHHHHHFHHHFHHFHAHHBFCDDCC>EEEEDHFHEGECGFDHEHE>EHFH?
@HWI-ST132_0419:3:61:2102:54037#CAAAAT
ATATCCTCATCTCTGTCCTGATCAATCTAGTGCCATGGGTCTGTCATCTGAAGTTCATGTAACTAACAAGGTGCCGCCTCCGTACAAGACTGAAAATCAA
+
HHHHHHHHHHHHHHHHHHHHHHHHHHHHHHHHHHHHHHHHHHHHHHHHHHHHHHHHHHHHHHHHHFHHFHEBFFFGHHHHHHHHHHFBFHHHHHHEFHHH
@HWI-ST132_0419:3:41:12756:18031#CAAAAT
TTGATTTTCAGTCTTGTACGGAGGCGGCACCTTGTTAGTTACATGAACTTCAGATGACAGACCCATGGCACTAGATTGATCAGGACAGAGATGAGGATAT
+
GGFFGFFGGGGGGEEGGGGEBEFFFEFBFFGFGGDFFEFEFGGCB=DCCD?DA,DC5C>C9>ACACD><DBBCB94><<;@B@@?EBC9E3?@7CEDEA>
@HWI-ST132_0419:3:46:17393:87099#CAAAAT
TTGATTTTCAGTCTTGTACGGAGGCGGCACCTTGTTAGTTACATGAACTTCAGATGACAGACCCATGGCACTAGATTGATCAGGACAGAGATGAGGATAT
+
HHHHHHHHHHHHHHHHHHHHHHHHBHHHHHHHHHHHHFHHHHHHHHHHHHHHHHHHHHFHHFFHHFFHHHHHHFFHHGHHHHHHDGAFCGEEFEEHDFFF
@HWI-ST132_0419:3:48:7544:96289#CAAAAT
CTTGATTTTCAGTCTTGTACGGAGGCGGCACCTTGTTAGTTACATGAACTTCAGATGACAGACCCATGGCACTAGATTGATCAGGACAGAGATGAGGATA
+
HHHHGHHHHHHHHHHHHHGHHHHHHHHHHHHHHGHHHEHFHFHHHHHHHHHHGHFHHHHHFHHHHHHFHHFHHFFHEHHFHHHHHHHEHFHHEGDHH?FE
@HWI-ST132_0419:3:2:18120:126763#CAAAAT
CGGTGCTTGATTTTCAGTCTTGTACGGAGGCGGCACCTTGTTAGTTACATGAACTTCAGATGACAGACCCATGGCACTAGATTGATCAGGACAGAGATGA
+
HHHHHHFHHHHHHHHGGHHHHHHGHHHFHHHHHHHHFHHEFHHHFFHHHHHFHEFFHHFHHHHHHHCHHHHFFHCHHHHFHHHHFHHHFHFHFHFEDDFD
@HWI-ST132_0419:3:4:6008:20815#CAAAAT
CAGTGCTTGATTTTCAGTCTTGTACGGAGGCGGCACCTTGTTAGTTACATGAACTTCAGATGACAGACCCATGGCACTAGATTGATCAGGACAGAGATGA
+
EEE?EGGGGGGGEGGGGGGGGGF=GGGBGG?GGGFGGGGGFFGBGBFGGFFFDFFGGFGFFFFFBGGCDG?DC?CGGGGGG<GGGFDGG;AEDECFE<FE
@HWI-ST132_0419:3:27:1340:92622#CAAAAT
CCGGTGCTTGATTTTCAGTCTTGTACGGAGGCGGCACCTTGTTAGTTACATGAACTTCAGATGACAGACCCATGGCACTAGATTGATCAGGACAGAGATG
+
GGGGFGGGGGBFGGGGFGEGGGGEDGGGEGGGGGGBFGDGBEFEFDEGGEF>FEFCFFGEEFGFGECF:EEE?@EF?FEGADBDAECFBEBDFEEB><9E
@HWI-ST132_0419:3:3:14984:17868#CAAAAT
TTTGTCTCTACCGGTGCTTGATTTTCAGTCTTGTACGGAGGCGGCACCTTGTTAGTTACATGAACTTCAGATGACAGACCCATGGCACTAGATTGATCAG
+
HHHHHHHHHHHHHHHHHHHHHHHHHHHFHHHHHHHHHHHHHHHHFBEHEHFEFBFBHEEBFBEEFFHCBF:DCBC@EEDEHHFFHGHHFFFEFHEDDFEE
@HWI-ST132_0419:3:8:3480:180435#CAAAAT
TCATCCTTTGTCTCTACCGGTGCTTGATTTTCAGTCTTGTACGGAGGCGGCACCTTGTTAGTTACATGAACTTCAGATGACAGACCCATGGCACTAGATT
+
GFGGFFFFGFGGGFFGFEGG>FEGEECCEEGBBFCFFFGFBB?EEBFADF<CDCC?=C<DFBFCC@?D<B>?@@@DBBBCD;@2;?B;@C?D?ED5?DAB
@HWI-ST132_0419:3:22:3315:151620#CAAAAT
CTAGTGCCATGGGTCTGTCATCTGAAGTTCATGTAACTAACAAGGTGCCGCCTCCGTACAAGACTGAAAATCAAGCACCGGTAGAGACAAAGGATGAAAA
+
HHHHHHHHHHHHHGHHHHHHHHHHHHHHHHHHHHHHHHHHHHFHHEHHHHHHHHHHHHHHFHHHHHHHHHHFHHHHHHHHHHHHHGHHFHHEHFHHHFHH
@HWI-ST132_0419:3:48:3199:137256#CAAAAT
CTAGTGCCATGGGTCTGTCATCTGAAGTTCATGTAACTAACAAGGTGCCGCCTCCGTACAAGACTGAAAATCAAGCACCGGTAGAGACAAAGGATGAAAA
+
HHHHHHHHHHHHHHHHHHHHHHHHHHHHHHEGHEHHGEHHHHFHHEHHFHHHHHHHCHHFEHFHDGGFF8EEFDEFEFEEFEHGGHHHGHEHFCBADBAA
@HWI-ST132_0419:3:24:12314:44903#CAAAAT
TGTGCCATGGGTCTGTCATCTGAAGTTCATGTAACTAACAAGGTGCCGCCTCCGTACAAGACTGAAAATCAAGCACCGGTAGCGACAAAGGATGAAAAGT
+
HHFHHHHHHHHHHHHHHGHHHHHHHHHHHHHHHHHHHHHHHHHEFHHHHHHHHHHHHEFHHHHHHGFHFHGHHHHHHDHFGG.GGGFFEGHHHHHHGFHB
@HWI-ST132_0419:3:5:20770:125129#CAAAAT
TTCAACTTTTCATCCTTTGTCTCTACCGGTGCTTGATTTTCAGTCTTGTACGGAGGCGGCACCTTGTTAGTTACATGAACTTCAGATGACAGACCCATGG
+
HHHHHHHHHHHHHHHHHHHHHHHHHHHGHCHHHHHHHHHHHHHHHHHHHFHEFHHFFHHFFHHFHDEEC:BEDD<C=DEEEEFFFHHHHFF?C3FC<DAD
@HWI-ST132_0419:3:48:3418:156639#CAAAAT
TCTACATTCAACTTTTCATCCTTTGTCTCTACCGGTGCTTGATTTTCAGTCTTGTACGGAGGCGGCACCTTGTTAGTTACATGAACTTCAGATGACAGAC
+
HHHHHHHGHHHHHHHHHHHHHHHHHFHHHHHHHHHEHFHHHHHHHHHBHFHHHHHHFHDHFEFHHEHFHHFEHEEHHFFHFGGFBEHHEFHFFHHGBF7E
@HWI-ST132_0419:3:25:19134:190628#CAAAAT
TGGGAATCTACATTCAACTTTTCATCCTTTGTCTCTACCAGTGCTTGATTTTCAGTCTTGTACGGAGGCGGCACCTTGTTAGTTACATGAACTTCAGATG
+
HHHHHHHHHHHHGHHHHHHHHHHGHHHGHHHFHGHHHHHHHHFHHHHHHFHHHHHFHHHHHHHFBE;FFEFHHHHHGHFGEGCEDGFBBFFGFGGBEDDD
@HWI-ST132_0419:3:42:3090:164098#CAAAAT
TGGGAATCTACATTCAACTTTTCATCCTTTGTCTCTACCGGTGCTTGATTTTCAGTCTTGTACGGAGGCGGCACCTTGTTAGTTACATGAACTTCAGATG
+
HGHHHHGHHGFHHHHHHHHHHHDHHFEHHHHHHHHHDHHHFFFHHHHFBFHFFBEEGFGFDHDBD93?>>E5BBE?C>???B@EEDED.D<.:<;6:>:A
@HWI-ST132_0419:3:43:17656:195417#CAAAAT
TGGGAATCTACATTCAACTTTTCATCCTTTGTCTCTACCGGTGCTTGATTTTCAGTCTTGTACGGAGGCGGCACCTTGTTAGTTACATGAACTTCAGATG
+
HHFFFHFHCEEEHHEHHHHFHHCEHHHHHHCFHHFFEHHHHDHDEHEDBHHHFDFBFEHFB>BBBDBD<<B/<A@CDC;B0;@A9C;CC9@4CCCA;3@C
@HWI-ST132_0419:3:43:17649:195436#CAAAAT
TGGGAATCTACATTCAACTTTTCATCCTTTGTCTCTACCGGTGCTTGATTTTCAGTCTTGTACGGAGGCGGCACCTTGTTAGTTACATGAACTTCAGATT
+
FDFE;EDC?A9BBDABECEFFG9EF;FFFF@EGEFD<FDC.;A<>A=><>AA=AADDEFFB:@BEBEE8B##############################
@HWI-ST132_0419:3:64:14968:4613#CAAAAT
TGGGAATCTACATTCAACTTTTCATCCTTTGTCTCTACCGGTGCTTGATTTTCAGTCTTGTACGCAGGCGGCACCTTGTTAGTTACCTGAACTTCAGATG
+
?87,1666<4DBDDDDDA@DDDDB@@DD@DBBD@D<??@==;=<<<?7??;@@@##############################################
@HWI-ST132_0419:3:67:19949:12439#CAAAAT
TGGGAATCTACATTCAACTTTTCATCCTTTGTCTCTACCGGTGCTTGATTTTCAGTCTTGTACGGAGGCGGCACCTTGTTAGTTACATGAACTTCAGATG
+
HHHHHHHHHHHFHHGHHHHHHHHHHHHHHHHHHHHGHHHGEHHHHHHHHHHHHDHHHHHFHFHHFBCFEHABB@EBEECEFBAFEHD?BEFECHADB<D#
@HWI-ST132_0419:3:48:9877:161343#CAAAAT
GTGGGAATCTACATTCAACTTTTCATCCTTTGTCTCTACCGGTGCTTGATTTTCAGTCTTGTACGGAGGCGGCACCTTGTTAGTTACATGAACTTCAGAT
+
HHHHHFHHHHHFHHHHGGHHHHHHHHHGEHHGFHHHHHGGHEHGHFHHHHHHHCHFHGHHHHHEFHCHHBFFFBEEEEEEHEHHGBCHHGH?HHFEEHEH
@HWI-ST132_0419:3:63:16216:79964#CAAAAT
GTTTAGTACATCTTTTTTGAGGTGGGAATCTACATTCAACTTTTCATCCTTTGTCTCTACCGGTGCTTGATTTTCAGTCTTGTACGGAGGCGGCACCTTG
+
HHHHHHHHHHHHHHHHHHHFHHFHHGFFHHHHHHHHFHHFHHHHFHHHHHHHHHHHHHFHHHHDFFEFF=HHFHBCBCEEHFEFDDFAEBCEF@CEDBEE
@HWI-ST132_0419:3:64:11395:5974#CAAAAT
GTTTAGTACATCTTTTTTGAGGTGGGAATCTACATTCAACTTTTCATCCTTTGTCTCTACCGGTGCTTGATTTTCAGTCTTGTACGGAGGCGGTACCTTG
+
HHHHHHHHHHHHHHHHHHHHHHDHHHHHHHHHHHHHHHHHHHHHHHHHHFHHHHHHHFHHHHHEHHHFFCEFHHFHHHHHHHEHFDHEEH81@%.57572
@HWI-ST132_0419:3:48:7478:10554#CAAAAT
AAGGTGCCGCCTCCGTACAAGACTGAAAATCAAGCACTGGTAGAGACAAAGGATGAAAAGTTGAATGTAGATTCCCACCTCAAAAAAGATGTACTAAACC
+
HHHHHHHHHHHHHHHHHHHHHHHHHHHHHHGHHHHHHHHHCHHHHHHHHDHAEEDGGF<ECCBECBB@BCBEEEE<FFCFAGEFFHDFE?D7D?ADDAD>
@HWI-ST132_0419:3:42:9461:69073#CAAAAT
CGCCTCCGTACAAGACTGAAAATCAAGCACTGGTAGAGACAAAGGATGAAAAGTTGAATGTAGATTCCCACCTCAAAAAAGATGTACTAAACCAAGTACC
+
HHHHHHHHHHHHHHHHHHHHHHHHHHHHHHHHHFHHHHHHGHHHHHHHHHHFHHHHHHHHHHEHHHCHHFHHHHHHHHEFHEHHHHHHGGFGHHHHDFHH
@HWI-ST132_0419:3:45:7534:109503#CAAAAT
GCCTCCGTACAAGACTGAAAATCAAGCACCGGTAGAGACAAAGGATGAAAAGTTGAATGTAGATTCCCACCTCAAAAAAGATGTACTAAACCAAGTACCT
+
HHHHHHHHHHHHHHHHHFHHHHHHHHHHHHHHFHHHHHHHHHHHHHHHHHHHHHHHHHHFHHHHHHHHHHHHHHHHGHHHGHHHHHHHHHHHHHHHFHHE
@HWI-ST132_0419:3:25:20829:64167#CAAAAT
TCGAAGGTACTTGGTTTAGTACATCTTTTTTGAGGTGGGAATCTACATTCAACTTTTCATCCTTTGTCTCTACCGGTGCTTGATTTTCAGTCTTGTACGG
+
HHHHHGGEFGGGGBFHHEHEGHGHGHGHHGGG@@GBGGGGHHHEHF6EGGHHHBGHHHEHHDHHGFHHEHHHHHHHHFHHDDFDFDFGDBEGGGGDGCBG
@HWI-ST132_0419:3:44:9041:129432#CAAAAT
CAAGACTGAAAATCAAGCACCGGTAGAGACAAAGGATGAAAAGTTGAATGTAGATTCCCACCTCAAAAAAGATGTACTAAACCAAGTACCTTCGACCTCC
+
HGGHHGHHHHGHHHHHHFHHHHGHHHFHFHGHHHDFDHGHHFHDEHH?HFCGDEEFFCFFFHHHHHEAHH>ACDCDDDCBFGFEFGEEHFGFGHBHEHH>
@HWI-ST132_0419:3:61:4293:167950#CAAAAT
CTGAAAATCAAGCACTGGTAGAGACAAAGGATGAAAAGTTGAATGTAGATTCCCACCTCAAAAAAGATGTACTAAACCAAGTACCTTCGACCTCCACTGG
+
HHHHHHHHHHHHHHHHHHHHHHHHHHHHHHHHHHHHHHHHHHHHHHGHHHHHHHHHHHHGHFFHHHHHHFGHHHHHHHHHHFGHHEHHHHHHHHHGHHEC
@HWI-ST132_0419:3:28:3847:152146#CAAAAT
TGAAAATCAAGCACCGGTAGAGACAAAGGATGAAAAGTTGAATGTAGATTCCCACCTCAAAAAAGATGTACTAAACCAAGTACCTTCGACCTCCACTGGA
+
HHHHHHEHHHHHHHHHHEHHFHFHHFHHHHHFHGHHHHHGHHHHFHHHHHHCHHGHHHHHHHEHHDHFEFHE?HFHHEHHC@GFGHHFCGHGHHFGCEDG
@HWI-ST132_0419:3:41:5382:11193#CAAAAT
TGAAAATCAAGCACCGGTAGAGACAAAGGATGAAAAGTTGAATGTAGATTCCCACCTCAAAAAAGATGTACTAAACCAAGTACCTTCGACCTCCACTGGA
+
HHHHHGHHHHHFFHHHHHFFFHFHHHBHFHDHHFHEEEHHHFEEEFG=CEFEEEFDHHHHFE>FBD?EBEFEFEEHHGFHHHHHHHHBHHHEHBDGEBEE
@HWI-ST132_0419:3:41:20013:184273#CAAAAT
TGAAAATCAAGCACCGGTAGAGACAAAGGATGAAAAGTTGAATGTAGATTCCCACCTCAAAAAAGATGTACTAAACCAAGTACCTTCGACCTCCACTGGA
+
HHHGHHHHHHHHHHHHHHHGHHHHHHFHHHHHHHHHHFHHHGHHHHHHFHHHHGHEHHHHHHFHHHHGHGHHGHHHHHHHHHHHHHHHHHDHFFEHHBHB
@HWI-ST132_0419:3:65:15759:3252#CAAAAT
TGAAAATCAAGCACCGGTAGAGACAAAGGATGAAAAGTTGAATGTAGATTCCCACCTCAAAAAAGATGTACTAAACCAAGTACCTTCGACCTCCACTGGA
+
HHHHHHHHHHHHHHHHHAFHHHEHHEHGHHHHGHHHHDHFHFGHHHHHHHHHHHHDHHFEEBEGEHHHEFFHHBFHEHEHHHHFEGHFHHHDH?FEFH5H
@HWI-ST132_0419:3:66:11967:111954#CAAAAT
CTCCAGTGGAGGTCGAAGGTACTTGGTTTAGTACATCTTTTTTGAGGTGGGAATCTACATTCAACTTTTCATCCTTTGTCTCTACCGGTGCTTGATTTTC
+
GGGGGGGGGFGG@FDDDAD?EFFGCFCFF?FADFDEBGGGGGGCEFFBEEE3EBDECEDFGEGGGFGGEFCBEFEGGDFFGFFAFGDG>AAADA=@ADD7
@HWI-ST132_0419:3:27:9112:173779#CAAAAT
AAGCACTGGTAGAGACAAAGGATGAAAAGTTGAATGTAGATTCCCACCTCAAAAAAGATGTACTAAACCAAGTACCTTCGACCTCCACTGGAGAGCTTCC
+
HHHHHHHFHEGHFEGHHHHFFCHFHHHHHEHHHFHFFBEDFHHEHFHHHHFBHHB@CFBB@FHBHHEHFHHE@AHEFEGEGGFFFHFHDFHBF?HF;EGE
@HWI-ST132_0419:3:62:11294:158749#CAAAAT
CCGGTAGAGACAAAGGATGAAAAGTTGAATGTAGATTCCCACCTCAAAAAAGATGTACTAAACCAAGTACCTTCGACCTCCACTGGAGAGCTTCCAGAGG
+
HHHHEHFHHHHHHHHHDHHHHHHHFHHHHFHFHHBHHHEHHHDEHHHEHFFFDBDA>FEEEFEFEHHFHHEF<H=FGGEFHGGHHHBH>HHCHHCHEEEC
@HWI-ST132_0419:3:7:17785:176441#CAAAAT
CGGTAGAGACAAAGGATGAAAAGTTGAATGTAGATTCCCACCTCAAAAAAGATGTACTAAACCAAGTACCTTCGACCTCCACTGGAGAGCTTCCAGAGGA
+
HHHFHHGHGHHHHHHGDHHHHHHEFHGHGHGGHHHHGHHHHHEGHGHHHHGGHGHHHHFHHHEHHEFFHFHHFHHHHHHHGHHHHGEHHHH=HHFHGHEH
@HWI-ST132_0419:3:1:3727:129452#CAAAAT
TAGAGACAAAGGATGAAAAGTTGAATGTAGATTCCCACCTCAAAAAAAGATGTACTAAACCAAGTACCTTCGACCTCCACTGGAGAGCTTCCAGAGGAAA
+
HEHHHGHHHGHHHHHHHHHGDG=FGHHFFHFHEHDFFHFGHHHEHG?:FEDFEHHHHDHGEFDHEFHHFFFCHFF@GGGGHEHEEFHEFC=FGF?DFEGE
@HWI-ST132_0419:3:3:10799:136654#CAAAAT
TAGAGACAAAGGATGAAAAGTTGAATGTAGATTCCCACCTCAAAAAAGATGTACTAAACCAAGTACCTTCGACCTCCACTGGAGAGCTTCCAGAGGAAAA
+
HGHGHHHHGH@GGGGDHHHFFGHHGHGHHHBHHHHHHHHHHHHEHHHEHHHFHHGGHBHFHHHHBHFH=HCFFFDHGFGHGHBH=GGGGEHGHH?EGBGF
@HWI-ST132_0419:3:48:13168:74402#CAAAAT
TAGAGACAAAGGATGAAAAGTTGAATGTAGATTCCCACCTCAAAAAAGATGTACTAAACCAAGTACCTTCGACCTCCACTGGAGAGCTTCCAGAGGAAAA
+
HHHHHHHHHHHHHHHHHHHHHHHHHHHFHHFHHHHHHHHHHHHHHHHHHHHHHHHHHHGHHHHFHHHFHHHHHHFHHHHHHHFGFGHHHHHHFFGHHFHA
@HWI-ST132_0419:3:64:15007:169942#CAAAAT
TAGAGACAAAGGATGAAAAGTTGAATGTAGATTCCCACCTCAAAAAAGATGTACTAAACCAAGTACCTTCGACCTCCACTGGAGAGCTTCCAGAGGAAAA
+
@@<?@>@>?:EDEEE<?@@>:;??@@A6<@EEEEADEB;E<>9@:@?@2;DAADDDDDC>BDE:EE8CAEEEDBDEEEEEFBEFFFFFB@EEEBEED:B=
@HWI-ST132_0419:3:1:15467:134537#CAAAAT
CAAAGGATGAAAAGTTGAATGTAGATTCCCACCTCAAAAAAGATGTACTAAACCAAGTACCTTCGACCTCCACTGGAGAGCTTCCAGAGGAAAATATTGC
+
EFFEFDEGEGGFFEGE@EEECGGGGGFGGGGGGGGGGGFG?F@FEFGGGGDEEDEBEBBEFGFGGDFGGDGFGDGGFDEEGGEEGBGBEF@FG:FEGGGG
@HWI-ST132_0419:3:7:13749:180914#CAAAAT
CAAAGGATGAAAAGTTGAATGTAGATTCCCACCTCAAAAAAGATGTACTAAACCAAGTACCTTCGACCTCCACTGGAGAGCTTCCAGAGGAAAATATTGC
+
HHHHHHHHHHHHHHHHHHHHHHHGFHHHHHHHHHHGHHHHFHEEHFHGHGHHHHHHEFFHFHHHFBHHHHFHHFHHBHBHHFHGFHHGBHEFHHBGHFHE
@HWI-ST132_0419:3:6:17777:34538#CAAAAT
GAAAAGTTGAATGTAGATTCCCACCTCAAAAAAGATGTACTAAACCAAGTACCTTCGACCTCCACTGGAGAGCTTCCAGAGGAAAATATTGCCTCTGGTC
+
EGFFFEGFFGFBDFEFDBFFDDGGGGFGGGEGEGGGGEGDFFFFF>EEEBGGEGGGG?G?GGDGGFCD=F>EEEBEAFFEGGBGGFBFG=FFFDFGFE>G
@HWI-ST132_0419:3:48:17137:11360#CAAAAT
GAAAAGTTGAATGTAGATTCCCACCTCAAAAAAAGATGTACTAAACCAAGTACCTTCGACCTCCACTGGAGAGCTTCCAGAGGAAAATATTGCCTCTGGT
+
HGHFHHHHFHGGHFHHFHHEGHHHHGHHHHHHHHHGHHBGEHHHGHFHHGFCHHEHHGHHFEGHHGHCHCD<DEFEGGGGDBEDGDFFEEHBHFFHHFFF
@HWI-ST132_0419:3:6:20941:180959#CAAAAT
AAAAGTTGAATGTAGATTCCCACCTCAAAAAAGATGTACTAAACCAAGTACCTTCGACCTCCACTGGAGAGCTTCCAGAGGAAAATATTGCCTCTGGTCC
+
HHHHHHHHGHHEHHAEGGFGHFHHHHEHHHEHHEDHEHHGFEFCCHCHEHHHCFDBEDBFEDHFEBCCCCEE<EHECHFFHHFHAEHHAEDEFF?EFEF>
@HWI-ST132_0419:3:21:17093:196935#CAAAAT
AGTTGAATGTAGATTCCCACCTCAAAAAAGATGTACTAAACCAAGTACCTTCGACCTCCACTGGAGAGCTTCCAGAGGAAAATATTGCCTCTGGTCCTTC
+
GHFFGHHGHHHHHFHHHHHHHGGHHHHHHGHHGHGHFHHHHHHHEHHGFHFF86DEDEBEGBEFGF?FHHDBECEDFFEEHDHGHBFFDFFFF;CD=CDD
@HWI-ST132_0419:3:44:1587:158789#CAAAAA
AGTTGAATGTAGATTCCCACCTCAAAAAAGATGTACTAAACCAAGTACCTTCGACATCCACTGGAGAGCTTCCAGAGGAAAATATTGCCTCTGGTCCTTC
+
HHHHHHHHHHHHFHHHHGGHHHHHHHHFHGHHHHHHGHHGFFFHFAFGFGDEEEE(CBABDDDAAHCHFCCE1?CEEEFFEHCHHEB@EFGA?GCHEHFF
@HWI-ST132_0419:3:48:6803:29820#CAAAAT
AGTTGAATGTAGATTCCCACCTCAAAAAAGATGTACTAAACCAAGTACCTTCGACCTCCACTGGAGAGCTTCCAGAGGAAAATATTGCCTCTGGTCCTTC
+
>@5:<CCB@CFEFEFFBE@FDEFFFEFFB?BB@DD:?>A@@<C;B4C?B@DD/B@B@>BC?5<:>5@A=BBE6D665)34.8239DBD=@@BBB>;?BA,
@HWI-ST132_0419:3:6:12379:12542#CAAAAT
CTCAAAAAAGATGTACTAAACCAAGTACCTTCGACCTCCACTGGAGAGCTTCCCGAGGAAAATATTGCCTCTGGTCCTTCCAGTCAACAAAACCACTTAA
+
HGHHHHHHGHHHHHGHHHHHHHHHHFFGFHHHHHHHHHFHGHGHHHBHFHFGE(FFGDFBHHFHHHHFHEEDFEDFHHGHHHHAHFGGFFFFHFHHHDHF
@HWI-ST132_0419:3:3:2996:120097#CAAAAT
CAAAAAAGATGTACTAAACCAAGTACCTTCGACCTCCACTGGAGAGCTTCCAGAGGAAAATATTGCCTCTGGTCCTTCCAGTCAACAAAACCACTTAAAC
+
FFGDDFEEBCD?DDDFFEF;EEEEBD@DDD:EEEE@DD@DB>B<DFBFEDFEB9EC?DDA.43<<5D>ED??<;<DCCDDBFG/FFD;?EDCCEB=DDD9
@HWI-ST132_0419:3:43:16302:132766#CAAAAT
AAAAGATGTACTAAACCAAGTACCTTCGACCTCCACTGGAGAGCTTCCAGAGGAAAATATTGCCTCTGGTCCTTCCAGTCAACAAAACCACTTAAACCAT
+
DEDEDHFFFBDC=EEA@EC@A:>@>B@B;A@BBB6EEBE@>67<>EEEBED@DA6D>DBCFEF=FFEEAFDBEEBEEBEED@BD=E??EEFFEF:FFFFF
@HWI-ST132_0419:3:28:4251:82145#CAAAAT
ATGTACTAAACCAAGTACCTTCGACCTCCACTGGAGAGCTTCCATAGGAAAATATTGCCTCTGGTCCTTCCATTCAACACAACCACTTAATCCATCCGAT
+
EEEE@DCBCDDCBAB8:51<DD>DCEBEEE@@>B:?C;@CDDDD-0>89>=<<@@E?3E@4<3<4=DDDDA#############################
@HWI-ST132_0419:3:63:14239:195026#CAAAAT
ACTAAACCAAGTACCTTCGACCTCCACTGGAGAGCTTCCAGAGGAAAATATTGCCTCTGGTCCTTCCAGTCAACAAAACCACTTAAACCATCCGATAATC
+
HHHHHHHGHHHHHHHHHHHFHHHHHHHHHHHHHHHHHHHGHEHHHFHHHHHFHHHFHHHHFHHHHHHHHEHFFFHHHEHHHHHFHAFCFDBGGFFHFCFH
@HWI-ST132_0419:3:28:7681:11010#CAAAAT
AAACCAAGTACCTTCGACCTCCACTGGAGAGCTTCCAGAGGAAAATATTGCCTCTGGTCCTTCCAGTCAACAAAACCACTTAAACCATCCGATAATCCTC
+
GGGDEGGGGEGGGGFEGGD=GFEG?F?FFFFDG;@FFFFFCFGF9BFFDF<FFGFBE?AE@ADAA;EEDBGFE)DEEFFFGBCDGEBFFFB=EEBBFFDF
@HWI-ST132_0419:3:67:15053:24022#CAAAAT
AAACCAAGTACCTTCGACCTCCACTGGAGAGCTTCCAGAGGAAAATATTGCCTCTGGTCCTTCCAGTCAACAAAACCACTTAAACCATCCGATAATCCTC
+
HHHHHHHHHHHHHHHHHHHHHHHHHHHFHHHHHHHHHHHHHHHHHHHHHHHHHHCHHEHEFHHHFEFHHFHHDFHHHHHHHHFHHHHHHHHHHHHHEFHH
@HWI-ST132_0419:3:64:11018:89802#CAAAAT
CAAGTACCTTCGACCTCCACTGGAGAGCTTCCAGAGGAAAATATTGCCTCTGGTCCTTCCAGTCAACAAAACCACTTAAACCATCCGATAATCCTCAACC
+
HHHHHHHHHHHHHHHHHEGHHHHFHFGHHHFHHGHGBFGGFHHHHF?HHHHHFEFFHHHFDHEHFHHEBBFHEFEGGGGFFHHFHHFFHHFHHH@EHCDE
@HWI-ST132_0419:3:25:9251:190720#CAAAAT
TCGACCTCCACTGGAGAGCTTCCAGAGGAAAATATTGCCTCTGGTCCTTCCAGTCAACAAAACCACTTAAACCATCCGATAATCCTCAACCAGAACCAGG
+
HHHGHHHHHHHHHHHHHHHGHHHHHFHHHHHHHHHFHHFHHHHHFHHHHHHFFFHHHFHFFEHHHHFHHHFHHHHHHGHFHFEHFHHHHHFGFAGHHHHE
@HWI-ST132_0419:3:47:16147:125894#CAAAAT
TCGACCTCCACTGGAGAGCTTCCAGAGGAAAATATTGCCTCTGGTCCTTCCAGTCAACAAAACCACTTAAACCATCCGATAATCCTCAACCAGAACCAGG
+
HHHHHHHHHHHHHHHHHHGHHHHHHHHHHHHHHFHFHHHHHHHHHHFHHHHHHHHHHHHCHHFHHHHHHHHFBFHHHGGHGFHHHHHHHEHHHHHHFHHF
@HWI-ST132_0419:3:47:21271:168271#CAAAAT
TCGACCTCCACTGGAGAGCTTCCAGAGGAAAATATTGCCTCTGGTCCTTCCAGTCAACAAAACCACTTAAACCATCCGATAATCCTCAACCAGAACCAGG
+
HHHHHHHHHGHHHHHHHHHGHHGHFGHHHHHHFHHGHFHHHGHHHHHHHHHHHHHHHHGFHHHHFHHEEFDGEEFHHHGBHGFHHH?HGFHHHFDFFHHE
@HWI-ST132_0419:3:66:17411:93755#CAAAAT
TCGACCTCCACTGGAGAGCTTCCAGAGGAAAATATTGCCTCTGGTCCTTCCAGTCAACAAAACCACTTAAACCATCCGATAATCCTCAACCAGAACCAGG
+
HHHHFHHHHGHHDHGGFHHHHHHHHHHHFHHHHEHHFHHHHHHH?HFHFHH@GHHHHGFH9@EDCHHFHHEEFFFGFG;FGFFGDHF>FHHCH8HDGDGB
@HWI-ST132_0419:3:67:11824:98557#CAAAAT
TTGAATTTGACCCTGGTTCTGGTTGAGGATTATCGGATGGTTTAAGTGGTTTTGTTGACTGGAAGGACCAGAGGCAATATTTTCCTCTGGAAGCTCTCCA
+
HHHHHHHHHHHHHHHHHHHHHHHHHEHHFHHHHFHHDFHH=DD:@@4AD4DDD3@>;9BCAA=CCB19C###############################
@HWI-ST132_0419:3:67:4651:128861#CAAAAT
TTGAATTTGACCCTGGTTCTGGTTGAGGATTATCGGATGGTTTAAGTGGTTTTGTTGACTGGAAGGACCAGAGGCAATATTTTCCTCTGGAAGCTCCCCC
+
HHHHHGGGGGHHHHGGHHHHHHHHHHHHFGHHGFHFEGGEADDAA@ADD:FFG>DB1@AAED?BAD=AD<=*8@##########################
@HWI-ST132_0419:3:43:5958:82387#CAAAAT
CCATGAACAGGCCTGCGATTGAATTTGACCCTGGTTCTGGTTGAGGATTATCGGATGGTTTAAGTGGTTTTGTTGACTGGAAGGGACAGAGGCAATATTT
+
GGGGGGF=GGDFFFD;GGGEGFGDGFFCDFEEEEDBEEEEEDFBEGEFGDEFFGE@CC##########################################
@HWI-ST132_0419:3:23:3962:46255#CAAAAT
GAGGCCATGAACAGGCCTGCGATTGAATTTGACCCTGGTTCTGGTTGAGGATTATCGGATGGTTTAAGTGGTTTTGTTGACTGGAAGGGCCAGAGGCAAA
+
HHHHHHHHFHHGHHHHGHDGHFHHGHHHHHHHHHHHHHHHHHHHHHHHGHEHHHHHHHDEEE4BD+75/7D1DD?:9@58>::A:A@@############
@HWI-ST132_0419:3:24:6421:114604#CAAAAT
GAGGCCATGAACAGGCCTGCGATTGAATTTGACCCTGGTTCTGGTTGAGGATTATCGGATGGTTTAAGTGGTTTTGTTGACTGGAAGGGCCAGAGGCAAT
+
HHHHHHHHGHHHHHHFHHHHHHHHHHHGHHHHHHHHHHHHHHHHFHHHHHHHHH?FFGBFEE9AE)8723?6?@B#########################
@HWI-ST132_0419:3:46:7860:124948#CAAAAT
TATCTGCAGGGGTTGTGGAGGCCATGAACAGGCCTGCGATTGAATTTGACCCTGGTTCTGGTTGAGGATTATCGGATGGGTTAAGTGGGTTTGTTGACTG
+
HHHHHHHHHHHHBGHFHHFHGFGGFBFFGFHHHHEHFGDHHEEFEFGFBFHHHEHFHHHHHEFHCCF?CFBEEBFADDD#####################
@HWI-ST132_0419:3:48:21369:32694#CAAAAT
CAGGGTATCTGCAGGGGTTGTGGAGGCCATGAACAGGCCTGCGATTGAATTTGACCCTGGTTCTGGTTGAGGATTATCGGATGGTTTTAGTGGGTTTGTT
+
DCDCD;EEFEGGBGGGGFEGFCFBFGFF>GFFBFEGGBFG=FBC?D:>ACBE?EAFFCEEDCEDBEC>E?AE;CE:A/=:4=@#################
@HWI-ST132_0419:3:41:6484:22788#CAAAAT
AAACCACTTAAACCATCCGATAATCCTCAACCAGAACCAGGGTCAAATTCAATCGCAGGCCTGTTCATGGCCTCCACAACCCCTGCAGATACCCATCGCT
+
HHHHHHHHHHHHHHHHHHHHHHHHHHHHGHHHHHHFHHHHHHEHHFEFFGDEEEDEHFFFHHHHFHHFHEHFFEHFHFHFBHHDFFBEECCEHHAEFCF<
@HWI-ST132_0419:3:62:15700:159642#CAAAAT
CAGCGATGGGTATCTGCAGGGGTTGTGGAGGCCATGAACAGGCCTGCGATTGAATTTGACCCTGGTTCTGGTTGAGGATTATCGGATGGGTTAAGTGGGT
+
HHHHHHHHHHHHHHHHHHHHHHHHFFHHFHHHHHFHHHHHHHFHFDHHBFHFHEHFHFEBEEECF>FDFFD>CC?EE<EFCGFFFBFDG###########
@HWI-ST132_0419:3:8:10356:42965#CAAAAT
GCACATTAGAATCAGCGATGGGTATCTGCAGGGGTTGTGGAGGCCATGAACAGGCCTGCGATTGAATTTGACCCTGGTTCTGGTTGAGGATTATCGGATG
+
HHHHHHHHHHHHHHHHHFHHHHEHHHHHHHHHHHEHFFHHEHFFHCEEBBHEEHBFBFEF>EC==BDEEEEEFHEFFAFHBFF=FFBCFBEFEEEEF>EE
@HWI-ST132_0419:3:23:5305:108807#CAAAAT
TAATCCTCAACCAGAACCAGGGTCAAATTCAATCGCAGGCCTGTTCATGGCCTCCACAACCCCTGCAGATACCCATCGCTGATTCTAATGTGCTGCATGG
+
HHHHHHHHHHHHHHHHHHHHHHEHHHFHHHGHHHHHHHHHHHHHHHHFHFCHHHHHHFHHHHHFHEHEAFEE6HFHFHHCHFHFHHHHHHFHFHHH?FFH
@HWI-ST132_0419:3:65:3126:114782#CAAAAT
TAATCCTCAACCAGAACCAGGGTCAAATTCAATCGCAGGCCTGTTCATGGCCTCCACAACCCCTGCAGATACCCATCGCTGATTCTAATGTGCTGCATGG
+
HFHHHHFHHHHHHHHHHHHGHHHHHGHGHEHGFGFFHHHDCFFEFBFFEECEGAFDBFD7?>A>@FFFAAC;CDDFG=EF>DDB@C9@CCADDA######
@HWI-ST132_0419:3:66:11886:138840#CAAAAT
TAATCCTCAACCAGAACCAGGGTCAAATTCAATCGCAGGCCTGTTCATGGCCTCCACAACCCCTGCAGATACCCATCGCTGATTCTAATGTGCTGCATGG
+
HHHHHHHHHHHHHHHHHHHHHHEHHHDHHFFHHHHHFHHHHHHHHHHHHHFHHHFFFFHHHHHEHHHFFFGEEGEHHHHFHHHHHHHHHFEFFHBHFHEF
@HWI-ST132_0419:3:5:2457:112668#CACAAT
CCTCAACCAGAACCAGGGTCAAATTCAATCGCAGGCCTGTTCATGGCCTCCACAACCCCTGCAGATACCCATCGCTGATTCTAATGTGCTGCATGGGTCA
+
HHHHHHHHHHHHHHHHHHDHHHADHGDGGGHHEHHHHHHHHHHHHHHEGHHHHHHAEHHEFHHHCHHHFHFFBHHGGDGGHHBDHHEHHFEHFEHEH?CD
@HWI-ST132_0419:3:68:13441:97164#CAAAAT
CTCAACCAGAACCAGGGTCAAATTCAATCGCAGGCCTGTTCATGGCCTCCACAACCCCTGCAGATACCCATCGCTGATTCTAATGTGCTGCATGGGTCAT
+
GHHGHHHHFHHHEHDGGGGBFFFFF@EEBEGGGGGEHHGFDFFEBEEFFE=E=FFGFGFCHHHHBGGCGG;FDFEGGGEGHFHHEDGGG=GGGEGGFGDF
@HWI-ST132_0419:3:7:4884:90562#CAAAAT
AAAAGGGGATGACCCATGCAGCACATTAGAATCAGCGATGGGTATCTGCAGGGGTTGTGGAGGCCATGAACAGGCCTGCGATTGAATTTGACCCTGGTTC
+
GHHHHHFHHHHGHHHHGHHHHHHHGHGHGHHHHHGHGFHHGGDGFGHHHCHHGHHHH?FH?EECE?DDBDDCFDCD>BCC9EEB@FFGGCEEEEEGG?GE
@HWI-ST132_0419:3:26:20961:38184#CAAAAT
AAAAGGGGATGACCCATGCAGCACATTAGAATCAGCGATGGGTATCTGCAGGGGTTGTGGAGGCCATGAACAGGCCTGCGATTGAATTTGACCCTGGTTC
+
HBGHHGHHGHHHGEHGHHFHHFGHHHHDHHGDGDGHGBEEFFBFCE6FEDHHHEE;A>BC5A?'AB?C=?AADBB:>7>@'+392@?@B@A.EE6??.:?
@HWI-ST132_0419:3:45:19896:133892#CAAAAT
AAAAGGGGATGACCCATGCAGCACATTAGAATCAGCGATGGGTATCTGCAGGGGTTGTGGAGGCCATGAACAGGCCTGCGATTGAATTTGACCCTGGTTC
+
FHHHHHHHHHHHHHHHHHHGHHHHHHHHHHHGHGGHHHHHHHEHHHHHDHHHHHCHHHHHFHHCHE?BBEFEAECEB?BE6.?=>FBGFF=DEFDHF?BB
@HWI-ST132_0419:3:27:2204:87020#CAAAAT
CAAAAGGGGATGACCCATGCAGCACATTAGAATCAGCGATGGGTATCTGCAGGGGTTGTGGAGGCCATGAACAGGCCTGCGATTGAATTTGACCCTGGTT
+
HGHEHHHHHBHHHHHHHHHHHHFHHEHFHHFHHBHFHFCFHFFDFHHHHHFDFEHDHHDHFEHD@F=>BB@BB@E;DCC5=0>@@>C==CBBCBEB?E=E
@HWI-ST132_0419:3:42:17382:134569#CAAAAT
ACCAGGGTCAAATTCAATCGCAGGCCTGTTCATGGCCTCCACAACCCCTGCAGATACCCATCGCTGATTCTAATGTGCTGCATGGGTCATCCCCTTTTGT
+
HHHHHHHHHHHHHHHHHHHHHHHHHHHHHHHHHHHHHHHHHHHHHHHHHHHHHHHHHHHHFEHHFFHFFHHHHHHHHHFFHHFFHHEHHHHHHHFFFHFH
@HWI-ST132_0419:3:63:20529:175297#CAAAAT
CGGGTTTACAAAAGGGGATGACCCATGCAGCACATTAGAATCAGCGATGGGTATCTGCAGGGGTTGTGGAGGCCATGAACAGGCCTGCGATTGAATTTGA
+
GGGFBGEGGEGGGGGGGBGGGGGGFBGEBGGGGGGFGGGBGGGFFGFGGE?@:DEA8DDDFFFCDF>DEBCE5?CDAFFCBFF#################
@HWI-ST132_0419:3:3:6892:195143#CAAAAT
CCAGGGTTTACAAAAGGGGATGACCCATGCAGCACATTAGAATCAGCGATGGGTATCTGCAGGGGTTGTGGAGGCCATGAACAGGCCTGCGATTGAATTT
+
HHHHHHHHHHHHHHHHHHHHHHHHHHHHHHHHHHHGHHHHHHHHHHHHFHHHHEHHHHHHHFHHHBFECFFDFFDHFFEFHHHCHFHEFF?7>A@?DCED
@HWI-ST132_0419:3:46:9015:172236#CAAAAT
CCAGGGTTTACAAAAGGGGATGACCCATGCAGCACATTAGAATCAGCGATGGGTATCTGCAGGGGTTGTGGAGGCCATGAACAGGCCTGCGATTGAATTT
+
HHHHHHHHHHHHGHHHHHHHHHHHHHHHHHHHHHHGHHEHHHHHHHHHHHHHHDHHHFHHEHHHHEHHFCEDEFDGBFFECGEFEFHEFDFCFF?ADADE
@HWI-ST132_0419:3:46:4044:15246#CAAAAT
TGTTCATGGCCTCCACAACCCCTGCAGATACCCATCGCTGATTCTAATGTGCTGCATGGGTCATCCCCTTTTGTAAACCCTGATGAGTTGATGTTCTCTT
+
@DBC=DEE8EDC=B8<<@6866>+10446<EE=EE>;ABB@EEEEF=BEDEEE@EEEEDC@EEDEFFDF;FFFEC@?@@BEEEEEFEFFF@EECEFFFEF
@HWI-ST132_0419:3:46:3119:77514#CAAAAT
TGTTCATGGCCTCCACAACCCCTGCAGATACCCATCGCTGATTCTAATGTGCTGCATGGGTCATCCCCTTTTGTAAACCCTGATGAGTTGATGTTCTCTT
+
HHHHHHHHHHHHHHHHHHHHHHHHHHHHHHHHHHHHHHHHHFHHHFHHHHHHHHHHFHFED?FFFFHHHHFFHFHHEHFHHHFEHFHFHHFCGFFHHHHF
@HWI-ST132_0419:3:27:4092:134393#CAAAAT
AGAAGAGAACATCAACTCATCAGGGTTTACAAAAGGGGATGACCCATGCAGCACATTAGAATCAGCGATGGGTATCTGCAGGGGTTGTGGAGGCCATGAA
+
GHEHEHEFHHBHHEDHHGHHHFHHHEGFHHEFB@DFFHFBFEEFFEHEHEFEEGAFEDE?EHFFHEE8DEB<?;@GDBGDEFBFB@DCDBE<BB@#####
@HWI-ST132_0419:3:62:4589:106158#CAAAAT
AGAAGAGAACATCAACTCATCAGGGTTTACAAAAGGGGATGACCCATGCAGCACATTAGAATCAGCGATGGGTATCTGCAGGGGTTGTGGAGGCCATGAA
+
EHHHHHHHHHEHHHFHHHHHHHHHHDHHHHHHHHHFEHFHFHFHHHHHHHHHHHDHFFEFFHHBFEHDEFEE@BDHFHFEHHEFDFDCFF@FH@D1@;7@
@HWI-ST132_0419:3:5:19618:197221#CAAAAT
TTGTAGAAGAGAACATCAACTCATCAGGGTTTACAAAAGGGGATGACCCATGCAGCACATTAGAATCAGCGATGGGTATCTGCAGGGGTTGTGGAGGCCA
+
BACA@BDBDDGDGFGFFDDFEEDEECEEEBGGGGDEBFD=EEEEECCFEFEEEEFF@FGGGGGGEEGFG8FFGGGBEE=EEE=@EFE=FF028751;-5>
@HWI-ST132_0419:3:6:17212:130985#CAAAAT
TTTATTTGTAGAAGAGAACATCAACTCATCAGGGTTTACAAAAGGGGATGACCCATGCAGCACATTAGAATCAGCGATGGGTATCTGCAGGGGTTGTGGA
+
HHHHHHHHHHFGHHHHHHHHHHHHHHHHHHHHDHFGFGGGHFHHHFHHHHHHHHHHHFFHHHHHHCFHHHEHHFHHHGHHHHHHHHHHGGGEG:FFCFFC
@HWI-ST132_0419:3:44:20750:155588#CAAAAT
AGATTTATTTGTAGAAGAGAACATCAACTCATCAGGGTTTACAAAAGGGGATGACCCATGCAGCACATTAGAATCAGCGATGGGTATCTGCAGGGGTTGT
+
HHHHHHGHHHHHHHHHHHGGHHHHHHHHHHHHHHHHHHHGHGHHHHHHHHHHHHHBHFEHHHGHHGFHHHHHFFHHHHHHHHHHGHHHEHHHHEHF7DFC
@HWI-ST132_0419:3:62:12220:126780#CAAAAT
TACAGATTTATTTGTAGAAGAGAACATCAACTCATCAGGGTTTACAAAAGGGGATGACCCATGCAGCACATTAGAATCAGCGATGGGTATCTGCAGGGGT
+
HHHGHHHHHHHHHHHHHHHHHHHGHHHHHHHHHHHHHHHHHHHHHGHHHGHHHHHHHHHHGHHHHHHFGGHHHGFHHHHHHHHHHHHFHGHHGHHHHHHB
@HWI-ST132_0419:3:26:13246:93043#CAAAAT
CAGCTACAGATTTATTTGTAGAAGAGAACATCAACTCATCAGGGTTTACAAAAGGGGATGACCCATGCAGCACATTAGAATCAGCGATGGGTATCTGCAG
+
HHHHHHHGHHHHHHGHHHGHHHGHGHHHHHHHHHHHHHHHHHGHHHHHHHHHHHHHHFFHHHFHHFHHHHHHHFHHFHHHGHHHGHHHHGF8FFHBHFCH
@HWI-ST132_0419:3:67:20690:29321#CAAAAT
CAGCTACAGATTTATTTGTAGAAGAGAACATCAACTCATCAGGGTTTACAAAAGGGGATGACCCATGCAGCACATTAGAATCAGCGATGGGTATCTGCAG
+
HHHHHHHGHHGFFFFHHHHFHGHF@FGFGGHGDGFDGEFGGGEHF@GGGGFFEGBGGBF@HHFG?GFFFEC?@EE<AAB>E5EEE<(5>>C5>@999957
@HWI-ST132_0419:3:46:3706:88057#CAAAAT
AGATACCCATCGCTGATTCTAATGTGCTGCATGGGTCATCCACTTTTGTAAACCCTGATGAGTTGATGTTCTCTTCTACAAATAAATCTGTAGCTGCATT
+
EFFFFFDCFBDEEAEBB@@@################################################################################
@HWI-ST132_0419:3:44:11811:136358#CAAAAT
TAATTAATGCAGCTACAGATTTATTTGTAGAAGAGAACATCAACTCATCAGGGTTTACAAAAGGGGATGACCCATGCAGCACATTAGAATCAGCGATGGG
+
HHHHHHHHHHHHHHHHHHHHHHHHHHGHHHHHHHHHGHHHHHHHGHHHHHHHHHGHHHHCF?EFFHEHHHFDFFFHHHHHFFEHDHGHEHHHGHHDHFHH
@HWI-ST132_0419:3:7:20604:46994#CAAAAT
TCTAATTAATGCAGCTACAGATTTATTTGTAGAAGAGAACATCAACTCATCAGGGTTTACAAAAGGGGATGACCCATGCAGCACATTAGAATCAGCGATG
+
HHHHHHHHHHHHHHHHHHHHHHHHHHHHGHHHHHHFHHHGHHHHHHHHHHFHHFHFHHHHE<GDEFFFFFHFEEHFGGGG@HHHHGFHHHFHHFGHHFDB
@HWI-ST132_0419:3:21:8175:176446#CAAAAT
TGGCGATCTAATTAATGCAGCTACAGATTTATTTGTAGAAGAGAACATCAACTCATCAGGGTTTACAAAAGGGGATGACCCATGCAGCACATTAGAATCA
+
HHHHHHHHHHHHHHHHHHHHHHHHHHHHHHFHHHHHFHHHHGHHHHHHHHHHHHFHHHHHHEHHHHFFF@DEFHBHHHHHHHHHHFHHHHHHHEHBDHFH
@HWI-ST132_0419:3:41:2540:197601#CAAAAT
TGGCGATCTAATTAATGCAGCTACAGATTTATTTGTAGAAGAGAACATCAACTCATCAGGGTTTACAAAAGGGGATGACCCATGCAGCACATTAGAATCA
+
HHHHHFHHHHHGHHHHHGHHHGHGHHHHHHHHHHHHGHHGHEH?HHHHHHHHFHHHHFHHGEFEFFFHHGGBCFFHHHHGHHHGGHHHHHHHHGEFHHCH
@HWI-ST132_0419:3:2:3563:189141#CAAAAT
GTGCTGCATGGGTCATCCCCTTTTGTAAACCCTGATGAGTTGATGTTCTCTTCTACAAATAAATCTGTAGCTGCATTAATTAGATCGCCAGGCCCATTTT
+
HHEFHHHEHEEEFGHFFFFGEDFFFEGEFGHHBFHFEHEGHHEHFHHHEHGGHGDHFHG@GFBBGGEFGGGGDBCDDFFDFDEGEHEEGHHHFHGDHFEG
@HWI-ST132_0419:3:45:1706:79542#CAAAAT
GTGCTGCATGGGTCATCCCCTTTTGTAAACCCTGATGAGTTGATGTTCTCTTCTACAAATAAATCTGTAGCTGCATTAATTAGATCGCCAGGCCCATTTT
+
HHHHHHHHHHHHHHHHHHHHHHHHGHHHHHHHHHEEHGHHHHEHHHHHHFHHHGHHHHHFHDHHHBFEFD?EEFBHHHFHHHHHHDFHHHHHFHDDEBFF
@HWI-ST132_0419:3:5:5164:157370#CAAAAT
TGGGTCATCCCCTTTTGTAAACCCTGATGAGTTGATGTTCTCTTCTACAAATAAATCTGTAGCTGCATTAATTAGATCGCCAGGCCCATTTTCCGTTTGT
+
HGHHHHHFHHHHHHHHHGGGHFHGHHEHHHGHFHFHHHHHHHHEHHHGHHHGHHHHHHHHHHHEHHDBHFHFHHHHDDEDGEGDGGHGDGDGGEGHHGHG
@HWI-ST132_0419:3:64:16528:155544#CAAAAT
TGGGTCATCCCCTTTTGTAAACCCTGATGAGTTGATGTTCTCTTCTACAAATAAATCTGTAGCTGCATTAATTAGATCGCCAGGCCCATTTTCCGTTTGT
+
HHHHHHHHHHHHHHHHHHHGHHHHHHHHHHHHHHHGHHHHHHHHHHHHHDGHHHDHHHHHHEHHHHEHHHHHHHHDEGGGHHHHHHHHHGHHHHHFGGEF
@HWI-ST132_0419:3:65:12667:53357#CAAAAT
GGGTCATCCCCTTTTGTAAACCCTGATGAGTTGATGTTCTCTTCTACAAATAAATCTGTAGCTGCATTAATTAGATCGCCAGGCCCATTTTCCGTTTGTG
+
HHHHHHHHHHHHHHHHHHHHHHHHHHHHHHHHHHHHHHHHHHHHHHHEHHHGHHHHHHHHHHHHHHHHHHHHHHHHHFHHHHHHHHGHHHHHHHHHHFHG
@HWI-ST132_0419:3:4:9803:35672#CAAAAT
CACAAACGGAAAATGGGCCTGGCGATCTAATTAATGCAGCTACAGATTTATTTGTAGAAGAGAACATCAACTCATCAGGGTTTACAAAAGGGGATGACCC
+
HHHHHHHHHHHFHHHHGHHHHHHHHHHHHHHHHHHHHHHHHFHHHFHHHHHHHHDHHHFHFHHHHHHFFHFFFGFEFFFEEFGGGFGFEGFHHHHHHHEH
@HWI-ST132_0419:3:4:20889:61851#CAAAAT
CTTTTGTAAACCCTGATGAGTTGATGTTCTCTTCTACAAATAAATCTGTAGCTGCATTAATTAGATCGCCAGGCCTATTTTCCGTTTGTGGGTCACAAGA
+
HHHHHHHHHHHHHHHHHHHHHHHHHHHHHHHHHHHHHHHFHHHHHHHHHHHHHHHEHHHHHHHHHHFHFHHHFHHHHHHHHHHHHHG<HFCCEGEFGH@H
@HWI-ST132_0419:3:26:20592:88715#CAAAAT
TGGGTCTTGTGACCCACAAACGGAAAATGGGCCTGGCGATCTAATTAATGCAGCTACAGATTTATTTGTAGAAGAGAACATCAACTCATCAGGGTTTACA
+
EHAEGHFEEHHHHHHHHGHHHFHHDFGDHFHGHEHF@FDGFG@G@GGFGGBEGG8DGGGFEHHHHG78FBEEA=EFFGGEHHHGDGGDEGFDGEDDC<?A
@HWI-ST132_0419:3:68:6082:34331#CAAAAT
ATGAGTTGATGTTCTCTTCTACAAATAAATCTGTAGCTGCATTAATTAGATCGCCAGGCCTATTTTCCGTTTGTGGGTCACAAGACCCATCTGCCACTTT
+
HHHHDHHHGEHHHHHHHHHGHHHHHGHHHHHGEHHHHHHHHHHHHHHHFHHHFHHHF;HHHHHHHHHDHHHEHBHFFEGGHHHEGFHHHHHHHEHHDGEH
@HWI-ST132_0419:3:1:16571:85963#CAAAAT
TTGATGTTCTCTTCTACAAATAAATCTGTAGCTGCATTAATTAGATCGCCAGGCCTATTTTCCGTTTGTGGGTCACAAGACCCATCTGCCACTTTTGGAG
+
HHGHHHHHHHHHHHHHHHHHHHHHHHGHHHHHHHHHHHHHHGHHHEHHHHFBHHHHHHHGFHHFHHHHFHEFEHEHHHHHHHHHHHFGHHHHHHCHFD6B
@HWI-ST132_0419:3:24:14863:83281#CAAAAT
TGATGTTCTCTTCTACAAATAAATCTGTAGCTGCATTAATTAGATCGCCAGGCCCATTTTCCGTTTGTGGGTCACAAGACCCATCTGCCACTTTTGGAGA
+
GGGGFGGEGGGGBFGFDGGGDGGGDGGFGGGGGGGGGGGGGGGG@GGGGGBFFFGGFGFGGGGGEFDBF?BBEEAFFEFFGGGGEFGGEGGGFFGF:FFD
@HWI-ST132_0419:3:65:2091:151730#CAAAAT
GTTCTCTTCTACAAATAAATCTGTAGCTGCATTAATTAGATCGCCAGGCCCATTTTCCGTTTGTGGGTCACAAGACCCATCTGCCACTTTTGGAGATCCA
+
GHHHHHHHHHGHDEHHHHHGHHHHHHEGHGHHHHHHHHHHHFHBHFHFHFHHHBGHHHHEGHEFB?FDGDEE<ADEAE@E@<?>>BFGGCECCEEFFFCC
@HWI-ST132_0419:3:44:14988:26458#CAAAAT
TGGATCTCCAAAAGTGGCAGATGGGTCTTGTGACCCACAAACGGAAAATGGGCCTGGCGATCTAATTAATGCAGCTACAGATTTATTTGTAGAAGAGAAC
+
FFFFFFFFFFFFFFFFFFFF009@@49:@67:37?D4C>DFEBE?A>A1;:?=>:BF?DACB>?DCEEEC:A@??<7::88;@A8B?@/?##########
@HWI-ST132_0419:3:65:18867:195523#CAAAAT
TAAATCTGTAGCTGCATTAATTAGATCGCCAGGCCCATTTTCCGTTTGTGGGTCACAAGACCCATCTGCCACTTTTGGAGATCCAGTAGGCCAATTACCT
+
HHHHHHHHHHHHHHHHHHHHHHHHHHHHHHHHHHHHHHHHHHHHHHHHFFHHFHHHFEFFHHFHHHFHFHHEFHEFFFGEFFHHFBEHAEECEEBEDEED
@HWI-ST132_0419:3:4:3339:117024#CAAAAT
ATCTGTAGCTGCATTAATTAGATCGCCAGGCCCATTTTCCGTTTGTGGGTCACAAGACCCATCTGCCACTTTTGGAGATCCAGTAGGCCAATTACCTTTG
+
@>>@679@:>EE:EEDEBEEB;>?@>>?A-:2=?=><A:<DA?D9<7=@.;785<:@;:<67:<=;9:ABD8DE9=5?+>>::A################
@HWI-ST132_0419:3:42:13630:19991#CAAAAT
ATTAATTAGATCGCCAGGCCCATTTTCCGTTTGTGGGTCACAAGACCCATCTGCCACTTTTGGAGATCCAGTAGGCCAATTACCTTTGATTAGTCAGGAA
+
BCBCDCDCBCC?BCC??<?;C@B@DEEABE@@AB?EEB@@<?>>:DBDBCBEDEECD@@DFFFFDFEFFF@@B@<8DDCDFDFFFFFFFBBBEBEFEFFF
@HWI-ST132_0419:3:48:1472:184713#CAAAAT
TAATTAGATCGCCAGGCCCATTTTCCGTTTGTGGGTCACAAGACCCATCTGCCACTTTTGGAGATCCAGTAGGCCAATTACCTTTGATTAGTCAGGAATT
+
GHHHHHHHHHHHHHHHHHHHHHGHHHHHGHHHHHHHHHHHGFHHFFHHFFHHHGHGHHHGDCEFFHHEHHHHBHEGDBDDHH=HHGFHH=HHHHHFHHFH
@HWI-ST132_0419:3:62:10747:133713#CAAAAT
CACAATTCCTGACTAATCAAAGGTAATTGGCCTACTGGATCTCCAAAAGTGGCAGGTGGGGCTTGTGACCCACAAACGGAAAATAGGCCTGGCGATCTAA
+
HHHHHHHHHHHFHHHHHHHHHHHFHHHHHGHHHHHHHHGHHHHHEHHHHFGGGGG#############################################
@HWI-ST132_0419:3:22:15573:130940#CAAAAT
TAGATCGCCAGGCCCATTTTCCGTTTGTGGGTCACAAGACCCATCTGCCACTTTTGGAGATCCAGTAGGCCAATTACCTTTGATTAGTCAGGAATTGTGG
+
HHHHHHHHHHHHHHHHHHHHHHHHHHHHHHHHHHHHHHHHHHHHHHHHHHHHFHHHHHHHHHHHHGHHFHHFHFFHHHHHHHHHHHFHHHFFFGFHHEFH
@HWI-ST132_0419:3:27:17504:108056#CAAAAT
TAGATCGCCAGGCCCATTTTCCGTTTGTGGGTCACAAGACCCATCTGCCACTTTTGGAGATCCAGTAGGCCAATTACCTTTGATTAGTCAGGAATTGTGG
+
@=@>@CB7DDDCBBB7C@C@CD=DDC@;CCD?BDDCCBDCED=D=DDBDBBDB@BD@=D,CCCB=DCDADEEDECDD@CDDE=DEC@DDCBDC=DD5CD/
@HWI-ST132_0419:3:6:11520:21642#CAAAAT
CGCCAGGCCCATTTTCCGTTTGTGGGTCACAAGACCCATCTGCCACTTTTGGAGATCCAGTAGGCCAATTACCTTTGATTAGTCAGGAATTGTGGGATCA
+
HHHHHHHHHHHHHHHHHHHHHHHHHHHHHHHHHGHHHHHHHHHHHHHHHHHHFHHHHHHHHHHHHHHFHHBEEGFHGHGHFHHHHHHHHHHHHHHFFFHH
@HWI-ST132_0419:3:62:12187:105002#CAAAAT
CGCCAGGCCCATTTTCCGTTTGTGGGTCACAAGACCCATCTGCCACTTTTGGAGATCCAGTAGGCCAATTACCTTTGATTAGTCAGGAATTGTGGGATCA
+
HHHHHHHHHHHHHHHHHHHHHGHHHHHHHHHHHHHHHHHHGHHHHHHHHHHHHHHHHHHHHHFFHFEHHHHHHHHHHHHHFHHHHFHFHHHHHHHGDHHH
@HWI-ST132_0419:3:61:19723:145464#CAAAAT
TGATGATCCCACAATTCCTGACTAATCAAAGGTAATTGGCCTACTGGATCTCCAAAAGTGGCAGATGGGGCTTGTGACCCACAAAAGGAAAAAGGGCCTG
+
HHHHHHHHHHHHHHHHHHHHHHHHHHHHHHHHEHHHFHFHHHHHHHHHHHHHHGHFFHFHEDEE####################################
@HWI-ST132_0419:3:2:13652:71042#CAAAAT
GCCCATTTTCCGTTTGTGGGTCACAAGACCCATCTGCCACTTTTGGAGATCCAGTAGGCCAATTACCTTTGATTAGTCAGGAATTGTGGGATCATCAGGG
+
HHHHHHHHHHHHHHHHHHGHHHHHHHHHHHHHHHHHHHHHHFHHHHHGHHHHGHFGEGHHHHBHHHHGHHHHHFHHHHHHGHFHHGHHEFHHHHHGGHFE
@HWI-ST132_0419:3:3:4697:178980#CAAAAT
TCCGTTTGTGGGTCACAAGACCCATCTGCCACTTTTGGAGATCCAGTAGGCCAATTACCTTTGATTAGTCAGGAATTGTGGGATCATCAGGGCATTAATT
+
HHHHHHHHHHHHHHHHHGGHHHHGHHHHHHHHHHHFHHHHHHHHHHFHFHHHHHHHDHHHHFHCHHFDHHEFF@FGGFFFHFEHHHGHEFHGHHHHHHHH
@HWI-ST132_0419:3:45:1338:197185#CAAAAT
CCATCTGCCACTTTTGGAGATCCAGTAGGCCAATTACCTTTGATTAGTCAGGAATTGTGGGATCATCAGGGCATTAATTTACGCTTTCCATCCCAAGGAG
+
GGGFFFGGGFFGGGEEFFFF;CCCCBFDD>GGDFFGFGGFFFFFEFBEDFGEGGGFDCDFD?EDEEE@CCDECEEGFGFGD??E?=;.?ADDACBGDEEA
@HWI-ST132_0419:3:63:10168:63855#CAAAAT
AGTAAGTTGGTCTCCTTGGGATGGAAAGCGTAAATTAATGCCCTGATGATCCCACAATTCCTGACTAATCAAAGGTAATTGGCCTACTGGATCTCCAAAA
+
HFHGHGHHHHHHHHHHHHHHGHHHHGHHHHHGGHHHHHGHGGHFHHHHHHHHHEGHHHGHHHHHHHH>HHGHFHHEFGGGGHFHGFFDGGGGHEHHEEHH
@HWI-ST132_0419:3:25:21259:160843#CAAAAT
AGGAAGTGGAGTAAGTTGGTCTCCTTGGGATGGAAAGCGTAAATTAATGCCCTGATGATCCCACAATTCCTGACTAATCAAAGGTAATTGGCCTACTGGA
+
GHHHGHHHFHFHHHHHHHGHHHHHHGGFGBGHHGHHHHGHHHFHHHFHHH=FGGBBEEECEE@FGCBDCFEGGGA@EGGFCAB@?EEF:EGGF=?DGGGG
@HWI-ST132_0419:3:66:6924:195897#CAAAAT
CAGTAGGCCAATTACCTTTGATTAGTCAGGAATTGTGGGATCATCAGGGCATTAATTTACGCTTTCCATCCCAAGGAGACCAACTTACTCCACTTCCTGA
+
HHHHHHHHHHHHHHHHHHHHHHHHHHHHHHHHHHHHHHHHHHHHHHHHHHHHHHHHHHHHHHFHHHHHHHHHHHFHHHFHHHHHHHHHHHHHGHHHHHH?
@HWI-ST132_0419:3:62:3792:134230#CAAAAT
GCTCAGGAAGTGGAGTAAGTTGGTCTCCTTGGGATGGAAAGCGTAAATTAATGCCCTGATGATCCCACAATTCCTGACTAATCAAAGGTAATTGGCCTAC
+
HHHFFHHHHHHHHHHHHHHHHHHHHHEHFFEFHHHHHHHHHHHHHHGHHHHHHGHHHHHHGHHHHHHGHHGDHHHHEHHFHHDHGHEFHFHHHGHGHHGH
@HWI-ST132_0419:3:27:15954:104369#CAAAAT
TGCTCAGGAAGTGGAGTAAGTTGGTCTCCTTGGGATGGAAAGCGTAAATTAATGCCCTGATGATCCCACAATTCCTGACTAATCAAAGGTAATTGGCCTA
+
HHHHHHHHHHHHHHHHHHGHHHHHHHHHHHHHHHFHHHGHFHGHHFHFHHHHFHEHHGHHHHHHFHEGFEAEEDEGGFGGHHGGHDEFGDGGGGGDGH@G
@HWI-ST132_0419:3:28:7930:89910#CAAAAT
TAGGCCAATTACCTTTGATTAGTCAGGAATTGTGGGATCATCAGGGCATTAATTTACGCTTTCCATCCCAAGGAGACCAACTTACTCCACTTCCTGAGCA
+
BFGDGFGFDFFFDEEEEEECFGGEFGGEDBBCDDBDCD;BD@EEEDFGGGDEEEEGDGGEDC@;>BA5<BEEEDE8DDDC@<C@BBBDC@CC@CDDEEE#
@HWI-ST132_0419:3:26:12683:51161#CAAAAT
ACGGGTCCTGCTCAGGAAGTGGAGTAAGTTGGTCTCCTTGGGATGGAAAGCGTAAATTAATGCCCTGATGATCCCACAATTCCTGACTAATCAAAGGTAA
+
HHHHHHHHHGHHHHHHHHHCGGFGEHHHHFHHHGGHGHHHHHHFHFHHHHFHHFHHGHHHHHFHHEGDHHHHHHFHGGHHHHHHHHGHFGEHGHHGFEGF
@HWI-ST132_0419:3:21:13841:154996#CAAAAT
TGACGGGTCCTGCTCAGGAAGTGGAGTAAGTTGGTCTCCTTGGGATGGAAAGCGTAAATTAATGCCCTGATGATCCCACAATTCCTGACTAATCAAAGGT
+
DFEFFEEBEEFFFFFFFEEFDEEEBDEEEEFFBFFDFFFFFFFFEFEDEDFFFEFDFFFFFFFFDFFFFFFFFFFDFFFFFFFBFFFBEFFFEFFFFFFA
@HWI-ST132_0419:3:21:21201:195960#CAAAAT
AAAGGCTTGACGGGTCCTGCTCAGGAAGTGGAGTAAGTTGGTCTCCTTGGGATGGAAAGCGTAAATTAATGCCCTGATGATCCCACAATTCCTGACTAAT
+
FFFFFFFFBBFFEEFFFFF:;??@CFBF?FFAFEAFBE?FC<<D?C4EEDF7?A?@BAD5917:2?2A??BEBC?D5E;6>8@@>3';=<D;D:DFBEFE
@HWI-ST132_0419:3:67:5612:126901#CAAAAT
AAAGGCTTGACGGGTCCTGCTCAGGAAGTGGAGTAAGTTGGTCTCCTTGGGATGGAAAGCGTAAATTAATGCCCTGATGATCCCACAATTCCTGACTAAT
+
DGG=GGGFGGGGGGEGDGE8EEEEEGFEFDF@FDFD8CD=D;DDDFEGGGGEBFG?FFEBEBADEDFFEF-=>A;GGGGGGGGFGGGD8EEEFFFB=7DD
@HWI-ST132_0419:3:64:7411:87525#CAAAAT
AGGGCATTAATTTACGCTTTCCATCCCAAGGAGACCAACTTACTCCACTTCCTGAGCAGGACCCGTCAAGCCTTTGTGGCATATCCAATTCAGTTTGTTT
+
HHHHHHHHHHHHHHHHHHHHHHHHHHHHHHHHHHHHHHHHHHHHHHHHGHHHHHHGHHHHFHHHHHHECHFHFFFGFHHGGFGHHHHHHHHHHHHGHHHH
@HWI-ST132_0419:3:4:5042:80165#CAAAAT
GGGCATTAATTTACGCTTTCCATCCCAAGGAGACCAACTTACTCCACTTCCTGAGCAGGACCCGTCAAGCCTTTGTGGCATATCCAATTCAGTTTGTTTG
+
HHHHGHHHGDHFHHHHGHHGH@HGHHHHHHHHFHFHHFGBFEGGEHHHFHGHGEH@EHEEGEBGDEF?GFHHGCFHFGHD@EEDEEFFGFFGDHDHEGHF
@HWI-ST132_0419:3:41:4102:110407#CAAAAT
GGGCATTAATTTACGCTTTCCATCCCAAGGAGACCAACTTACTCCACTTCCTGAGCAGGACCCGTCAAGCCTTTGTGGCATATCCAATTCAGTTTGTTTG
+
HHHHHHHHGHHHGHHHHHHHHHHHHGGHHHFEHHGFHHGGHFHGHHHHHGHHEBHHHHEFHHFH?FEBFGHHFEHBDDDDGDGGF>EFFFGHHHFHHHHG
@HWI-ST132_0419:3:21:3079:151717#CAAAAT
CATTAATTTACGCTTTCCATCCCAAGGAGACCAACTTACTCCACTTCCTGAGCAGGACCCGTCAAGCCTTTGTGGCATATCCAATTCAGTTTGTTTGAAG
+
HHHGHHEHGHHHGHHGHHEGHHHHFFGEGGHHGGHHHFFHHGGGGHDGHHFGGBGEGGGFHEHHFFGFGFBECEEEGG@GHHHAHHEHHHGGFFFFFFE@
@HWI-ST132_0419:3:65:13854:150940#CAAAAT
CATTAATTTACGCTTTCCATCCCAAGGAGACCAACTTACTCCACTTCCTGAGCAGGACCCGTCAAGCCTTTGTGGCATATCCAATTCAGTTTGTTTGAAG
+
HFGHGGHHHHHHFFHHFHHFHFHHHHDHHFHHHHEHHFHHHHDHHHFHHEHFFC?DFEHFF@FF?BEECCBE@B:FFFFDFEFFFFFEHHAHFFHF?CEE
@HWI-ST132_0419:3:65:3655:177468#CAAAAT
CATTAATTTACGCTTTCCATCCCAAGGAGACCAACTTACTCCACTTCCTGAGCAGGACCCGTCAAGCCTTTGTGGCATATCCAATTCAGTTTGTTTGAAG
+
EBEEEFEEFFCBCBCB@A@BEEBEE?;=@=BDDDDFB@FEDEEDEEFEFCDDDDDDFEDDD>CC;EBEEE>>>CCEEEB@DDB/D88=99D5DABBBBBD
@HWI-ST132_0419:3:67:7455:160229#CAAAAT
CATTAATTTACGCTTTCCATCCCAAGGAGACCAACTTACTCCACTTCCTGAGCAGGACCCGTCAAGCCTTTGTGGCATATCCAATTCAGTTTGTTTGAAG
+
HHHHHHHHHHHHHHHHHHHHHHHHHHHHHHHHHHHHHHHHHHHHHHHHHHFHGHHHHHHHHEFHHFFHHHEFBEEGGFGGHHHHHHHHHFHHHFHHHHDH
@HWI-ST132_0419:3:1:15417:106354#CAAAAT
CTTCAAACAAACTGAATTGGATATGCCACAAAGGCTTGACGGGTCCTGCTCAGGAAGTGGAGTAAGTTGGTCTCCTTGGGATGGAAAGCGTAAATTAATG
+
GGGGGGDGGFBGGGGFFFF=EEEEEFGGGGGGBGGFFF?CDDD:AFFCA>D9EEADC?CD@D>BE?=D:D?CCBCFGGGGDEGGBFFFFGFEBEBGDG/D
@HWI-ST132_0419:3:42:14355:104886#CAAAAT
TTAATTTACGCTTTCCATCCCAAGGAGACCAACTTACTCCACTTCCTGAGCAGGACCCGTCAAGCCTTTGTGGCATATCCAATTCAGTTTGTTTGAAGGA
+
HHHHHHHHHHHHHHHHHHHHHHHHHHHFHHHFHHHHHHHHHHGHHHHHCHHHHHFHHHHFHHHHFHHHHHEFFHHHHHHHHHHHHHHHHHGFHHEHEHHH
@HWI-ST132_0419:3:68:17501:54972#CAAAAT
TAATTTACGCTTTCCATCCCAAGGAGACCAACTTACTCCACTTCCTGAGCAGGACCCGTCAAGCCTTTGTGGCATATCCAATTCAGTTTGTTTGAAGGAT
+
HHHHHHHHHHHHHHHHHHHHHHHHFFFHHHFHHHDHHHFHHHHHHHH?HHHFFDHFHHFHHHHHHFDEFCHFHFFDGFGGHHHHHGFHFHFGGHEHDFEH
@HWI-ST132_0419:3:63:18009:157280#CAAAAT
AATTTACGCTTTCCATCCCAAGGAGACCAACTTACTCCACTTCCTGAGCAGGACCCGTCAAGCCTTTGTGGCATATCCAATTCAGTTTGTTTGAAGGATT
+
GHHHHGHHHHHHHHHHHHHGHHHHHHHGHHHHHHHGHHHHHEHHHHFEHHH;HFHHGDHHFHHHHHEHB?BGFFCHHHGHHBHHGFGGHBHHHHFBFF=F
@HWI-ST132_0419:3:42:3554:48825#CAAAAT
TTTACGCTTTCCATCCCAAGGAGACCAACTTACTCCACTTCCTGAGCAGGACCCGTCAAGCCTTTGTGGCATATCCAATTCAGTTTGTTTGAAGGATTTA
+
HHHHHHHHHHHHHHHHHHHHHHHHHHHHHHHHHHHHHHHHHHHHFHHHHHFHHFHFFHHEHHFFHHFGHEFHFFHHHHFHHHHHHHGFHHHFDDHFFFGG
@HWI-ST132_0419:3:8:12131:143794#CAAAAT
GCTTTCCATCCCAAGGAGACCAACTTACTCCACTTCCTGAGCAGGACCCGTCAAGCCTTTGTGGCATATCCAATTCAGTTTGTTTGAAGGATTTATCAGC
+
GG@GGBGCGGGGGGGFGGFCGDGBGGEGGGGBGBGEGGGGCGBAEGFG*FCFFDDECFF9DEGF>BE<EDA?A/AEEBEEGECG=>@<A>G@GFGGGGEG
@HWI-ST132_0419:3:27:4797:43127#CAAAAT
GCTGATAAATCCTTCAAACAAACTGAATTGGATATGCCACAAAGGCTTGACGGGTCCTGCTCAGGAAGTGGAGTAAGTTGGTCTCCTTGGGATGGAAAGC
+
HHHHHHFHHHHHHHHHHHHHHHHHHHHHFHHHGHHHHHHDHHHFBEHFEHFFHH@FFB?CECEFE@?E@BCAC6DEEBEDC@AB;FEGFGFCFFHFAHCF
@HWI-ST132_0419:3:67:20881:174289#CAAAAT
CAGCTGATAAATCCTTCAAACAAACTGAATTGGATATGCCACAAAGGCTTGACGGGTCCTGCTCAGGAAGTGGAGTAAGTTGGTCTCCTTGGGATGGAAA
+
HHHHHGHHGHEGHHHHHHHGHHHHHHFGHHHHHCHGHFFGHHHHGHGHHHHHFHHD0DFC<C?CC?E@AA@=A?A9CBAAD/E@A1;@=><A88>AFC=3
@HWI-ST132_0419:3:46:2828:119023#CAAAAT
CTCAGCTGATAAATCCTTCAAACAAACTGAATTGGATATGCCACAAAGGCTTGACGGGTCCTGCTCAGGAAGTGGAGTAAGTTGGTCTCCTTGGGATGGA
+
HHHHHHHHHFDHHGHHHGHHHHHHEHHEHHHHHHHGHHHHHHHHHHHHHHHHEHHHHGBHGE@CFFFGGFFECFGHGFHHEBEEEFFGGGFF8FF,CBCC
@HWI-ST132_0419:3:25:3046:51023#CAAAAT
GCTCTCAGCTGATAAATCCTTCAAACAAACTGAATTGGATATGCCACAAAGGCTTGACGGGTCCTGCTCAGGAAGTGGAGTAAGTTGGTCTCCTTGGGAT
+
HHHHHHHHHHHGHHHHHHHHHHHHHHHHHHHHHFHHHHHHHHHHHHHHHHHHHHHCFHFHF7EFE@CCCCEHAFEAEFBECFFEBFEGCFFFHHHFFH@F
@HWI-ST132_0419:3:22:6564:150650#CAAAAT
GTTGTTGCTCTCAGCTGATAAATCCTTCAAACAAACTGAATTGGATATGCCACAAAGGCTTGACGGGTCCTGCTCAGGAAGTGGAGTAAGTTGGTCTCCT
+
GGGGGGEGGBFFFE@EEEEEGGFGBGGFGGGGGEEGEGGGFEFGFG:C?BGGGGDFEGDFEAEECBCCBD?7B?>=;B>@ABAA:D?;D<????BF??AF
@HWI-ST132_0419:3:62:13754:49204#CAAAAT
GTTGTTGCTCTCAGCTGATAAATCCTTCAAACAAACTGAATTGGATATGCCACAAAGGCTTGACGGGTCCTGCTCAGGAAGTGGAGTAAGTTGGTCTCCT
+
HHHHHHHHHHHHHHHHHHGHHHGHHHHHGEHHHGHHHHGFHHHHHFHHHFHHHHHHFDFHHECHCEFBEF<,<<:EDECDB;ACA?:AB?8D=D6<8:A=
@HWI-ST132_0419:3:5:11559:160561#CAAAAT
CTCTGGTTGTTGCTCTCAGCTGATAAATCCTTCAAACAAACTGAATTGGATATGCCACAAAGGCTTGACGGGTCCTGCTCAGGAAGTGGAGTAAGTTGGT
+
HHHHHHHHHFHHHHHHHHHHHGHHHGEHHHHGHHHHHHGHHHGHHHHHHHHFHHFHHHEHHHHHHHFFHFFF=AFD;DDDGFG?FB:DE<A7D@?CE?D?
@HWI-ST132_0419:3:62:4825:141146#CAAAAT
CGCTCTGGTTGTTGCTCTCAGCTGATAAATCCTTCAAACAAACTGAATTGGATATGCCACAAAGGCTTGACGGGTCCTGCTCAGGAAGTGGAGTAAGTTG
+
HHHHHHHHHHHHHHHHHHHHHHHHGHHHHHFHHHHHHHHHHHHHHHHHHHHHHHHFHHHHHFFHFHFHEBECFE;ADA?AADD?DCEDCDDBA<CEB=A=
@HWI-ST132_0419:3:1:6441:112322#CAAAAT
CCGCTCTGGTTGTTGCTCTCAGCTGATAAATCCTTCAAACAAACTGAATTGGATATGCCACAAAGGCTTGACGGGTCCTGCTCAGGAAGTGGAGTAAGTT
+
GGGFGGGGGGGGFGGFGCBFBGCGGGGGGGGF;GGGGCFFGGGGGFBEGE?FDBC<DDDEFFEFC5EAD.>;>>>.>@5,=5<=>EBB############
@HWI-ST132_0419:3:63:13978:42761#CAAAAT
CCGCTCTGGTTGTTGCTCTCAGCTGATAAATCCTTCAAACAAACTGAATTGGATATGCCACAAAGGCTTGACGGGTCCTGCTCAGGAAGTGGAGTAAGTT
+
HHHHHHHHHHHHHHHHHHHHHHHGHHHCHHGHGHGHHHHHHHHHHHGHHHFHHHHHFHHHFDGEFHFFH??DDEE>CF?EEEE4ED5CC=:@.<*:?=>?
@HWI-ST132_0419:3:42:15248:111040#CAAAAT
AAGACAACTATAAATTCCGCTCTGGTTGTTGCTCTCAGCTGATAAATCCTTCAAACAAACTGAATTGGATATGCCACAAAGGCTTGACGGGTCCTGCTCA
+
GGGFEHGHFFHHHGHHHHHGHHHHGHHHHFHHHHHHGHGHGHGHEGHHHHHHHHHHHGHHHHHHGHHHHBHHHHHHH=HHBHHGHEAEEEA6<@######
@HWI-ST132_0419:3:42:11452:183858#CAAAAT
CGTCAAGCCTTTGTGGCATATCCAATTCAGTTTGTTTGAAGGATTTATCAGCTGAGAGCAACAACCAGAGCGGAATTTATAGTTGTCTTAACTTAGATGC
+
HHHHGFHHHHHHHHHHHHHGHHHHHHHHHHHHHHHHHHHHHHHHHHFHHHHHHHHHHHHHEHHHHHHHFHHFFFFHHHHHHHFHHHHHHGGHHHHEHHHH
@HWI-ST132_0419:3:62:4432:70706#CAAAAT
AGCATCTAAGTTAAGACAACTATAAATTCCGCTCTGGTTGTTGCTCTCAGCTGATAAATCCTTCAAACAAACTGAATTGGATATGCCACAAAGGCTTGAC
+
HHHHHHHHHHHHHHHHHHHHHHHHHHHHHHHHHHHHHHHHHHHHHHHHHHHHHHHHHHHHFHHHHDEGHDHHHHFHHHHHHFHHGHHHHFHFHHHHHDFH
@HWI-ST132_0419:3:46:17515:184834#CAAAAT
CTAGCATCTAAGTTAAGACAACTATAAATTCCGCTCTGGTTGTTGCTCTCAGCTGATAAATCCTTCAAACAAACTGAATTGGATATGCCACAAAGGCTTG
+
EBEEEDBEEDAA?@A@??@DEDE=DFFFBBGGBF?DDDDEDGEAEF?DAAAAAAAFABAFA;?DAD=AA?5..3?67?96EEEBE7EEBE##########
@HWI-ST132_0419:3:62:7040:161277#CAAAAT
CTAGCATCTAAGTTAAGACAACTATAAATTCCGCTCTGGTTGTTGCTCTCAGCTGATAAATCCTTCAAACAAACTGAATTGGATATGCCACAAAGGCTTG
+
HHHHHHHHHHHHHHHHHHHHGHHHHHHHHHHHHHHHHHHHHHHHHHHHHHHHHHHHHHHFHHHHHHEHEHHFEHHHHHHHHHFHHFFHHFFFFFFHBHH;
@HWI-ST132_0419:3:61:2778:46822#CAAAAT
AGCCTTTGTGGCATATCCAATTCAGTTTGTTTGAAGGATTTATCAGCTGAGAGCAACAACCAGAGCGGAATTTATAGTTGTCTTAACTTAGATGCTAGCA
+
HHHHHHHHHHHHHHHHHHHHHHHFHHHHHHHHHHHHHFHHHGHHHHHHHHHHHHHHHHFHHHHHHHHHHFHHHFHHHHHHHHHHHHHHHHHDHHHHHHHF
@HWI-ST132_0419:3:64:11543:102254#CAAAAT
TTTGTGGCATATCCAATTCAGTTTGTTTGAAGGATTTATCAGCTGAGAGCAACAACCAGAGCGGAATTTATAGTTGTCTTAACTTAGATGCTAGCAATGG
+
HHHHHHHHHHHHHHHHHHHHHHHHHHHHHHHHHFHHHHHHHHHHHHHHFHHHHHHHHHHFHHHHFFHHHHDFHDFHHHHHFHHHHHFHHHHHHHHHHHHE
@HWI-ST132_0419:3:64:2773:50286#CAAAAT
GCCATTGCTAGCATCTAAGTTAAGACAACTATAAATTCCGCTCTGGTTGTTGCTCTCAGCTGATAAATCCTTCAAACAAACTGAATTGGATATGCCACAA
+
HHHHHHHHHHHHHFHHHGHHHGHHHHHHHHHHHHHHHGHHHHHHHHHHHHHHHHHHHFFHHHHFHHHHEHHHEHHHHHHHHHHHGHHHHHHHFBGGGHHF
@HWI-ST132_0419:3:47:8977:91964#CAAAAT
CGCCATTGCTAGCATCTAAGTTAAGACAACTATAAATTCCGCTCTGGTTGTTGCTCTCAGCTGATAAATCCTTCAAACAAACTGAATTGGATATGCCACA
+
HFHHFGHHHHHFHHGHHGHHHHGHHHHGGGHGGGHEHHHHHGHHHHHFHHHFGHHFEHFHGHHEHHHHHEFFHHHEFGGDHGHHHHFGFHHEGBDFHDHD
@HWI-ST132_0419:3:8:17222:98641#CAAAAT
GTGGCATATCCAATTCAGTTTGTTTGAAGGATTTATCAGCTGAGAGCAACAACCAGAGCGGAATTTATAGTTGTCTTAACTTAGATGCTAGCAATGGCGG
+
FCFBFFFFBFED>EEGEGGFFGBGGGEGEFBCGEBGFE?FDDADDEEFEFCFGG?FGFEGD@DCFEGGBEDCE<EGGDGDFBB@BEFE8FFGGGGGADDF
@HWI-ST132_0419:3:68:13469:103698#CAAAAT
CCGCCATTGCTAGCATCTAAGTTAAGACAACTATAAATTCCGCTCTGGTTGTTGCTCTCAGCTGATAAATCCTTCAAACAAACTGAATTGGATATGCCAC
+
CC=DDDFEFFGFDEFEDEEEDD=CDGGGGEGFEGGGEGFE=DC=C>>A;BEGGGFE:EFFEFGGFGG8G>;>AA@BEEEEGBGG@GGGBBFDFEA@CCD>
@HWI-ST132_0419:3:3:8170:69076#CAAAAT
CCCGCCATTGCTAGCATCTAAGTTAAGACAACTATAAATTCCGCTCTGGTTGTTGCTCTCAGCTGATAAATCCTTCAAACAAACTGAATTGGATATGCCA
+
HHHHHHHHHHHHHHFHHHHHGHHHHHHHHHGHHHHHGHHHHHHHHFHHHHHHHHHHHHHHHFHHBEFFFEFEEFFHHHHGHH<HHGCHHHHHHFHFHHH?
@HWI-ST132_0419:3:3:8174:69093#CAAAAT
CCCGCCATTGCTAGCATCTAAGTTAAGACAACTATAAATTCCGCTCTGGTTGTTGCTCTCAGCTGATAAATCATTCAAACAAACTGAATTGGATATGCCA
+
>&6,((/331DDD@9<4<<88@8:>9B;@BBE?B7=B?B9::7:<A######################################################
@HWI-ST132_0419:3:7:8323:90356#CAAAAT
GCAGAACTTCCGCCATTGCTAGCATCTAAGTTAAGACAACTATAAATTCCGCTCTGGTTGTTGCTCTCAGCTGATAAATCCTTCAAACAAACTGAATTGG
+
D>>=B@EB@@DDDEBFFDCDCFFDEDDDE>F@@FBEEDDHDF?BH@<GDEEHEBDFHGEDGEFBEDFGFGHGHEEDBFDDF@E@68E9D:EFCFBEDBC?
@HWI-ST132_0419:3:26:7438:177080#CAAAAT
GCAGAACTTCCGCCATTGCTAGCATCTAAGTTAAGACAACTATAAATTCCGCTCTGGTTGTTGCTCTCAGCTGATAAATCCTTCAAACAAACTGAATTGG
+
=FBFFDEDFECDBDDBEBBDBB?DC@EEEBDCDDDEFDDFE@=EEEED@E=DDDCFFFCE?@;B@FFEFEBEEBE?@::@8<>><=>?=>::?@B#####
@HWI-ST132_0419:3:3:4935:128163#CAAAAT
TGCAGAACTTCCGCCATTGCTAGCATCTAAGTTAAGACAACTATAAATTCCGCTCTGGTTGTTGCTCTCAGCTGATAAATCCTTCAAACAAACTGAATTG
+
GGGGGFFGGGDGGGGGFDFGGEFGDGGGGGGFGGBFFFEFGGGGBAEEDEBGEFGGEGAGGFGEGEGGGF=@EEEF=FFFFGGGFF?;FFGGGEGGGGGG
@HWI-ST132_0419:3:24:18748:180359#CAAAAT
GTTTGTTTGAAGGATTTATCAGCTGAGAGCAACAACCAGAGCGGAATTTATAGTTGTCTTAACTTAGATGCTAGCAATGGCGGAAGTTCTGCAATTGATC
+
HHHHHHHHHHHHHHHHHFHHHFHHHHHHHHHHHHHHHHHHFHHHFAHFHHFHHEHFEHHEHFFFHAE9EFHDE:EHFHHHFHH<CC@CEC<C?CCFCDEF
@HWI-ST132_0419:3:44:13211:141197#CAAAAT
GGATTTATCAGCTGAGAGCAACAACCAGAGCGGAATTTATAGTTGTCTTAACTTAGATGCTAGCAATGGCGGAAGTTCTGCAATTGATCCATCTATCTCA
+
HHHHHHHHHHHHHHHHHHHHHGHHHHHHHHHHHHGHHHHHGHEHHHHHHHHGHHHHCFHHHHHHFHHHFHHFEHC=EDBCBDE?DED?FFDCC<DCBEFD
@HWI-ST132_0419:3:25:5607:190490#CAAAAT
TTGAGATAGATGGATCAATTGCAGAACTTCCGCCATTGCTAGCATCTAAGTTAAGACAACTATAAATTCCGCTCTGGTTGTTGCTCTCAGCTGATAAATC
+
HHHGHHHHHHHHHHHHHHHHHHHFHHHHHHHHHHHGFHGHHHFHHHHHFHHHHHHFHBHHHGHHHHFHFFHHFHHHHBHHHHHHHDEHHHDHHDHHHHFF
@HWI-ST132_0419:3:41:10345:74812#CAAAAT
TGAGAGCAACAACCAGAGCGGAATTTATAGTTGTCTTAACTTAGATGCTAGCAATGGCGGAAGTTCTGCAATTGATCCATCTATCTCAAGTGCCATTTTA
+
HHHHHHHHHHHHHHHHHHHHHHHHHHHHGHHHHHHHHHHGHHHHHHHHHHHHHHHHHHHHCEH?EEE>DEFCE94AADB>GFBAGFFFGDAEFHEEGGG<
@HWI-ST132_0419:3:67:2956:175268#CAAAAT
TGAGAGCAACAACCAGAGCGGAATTTATAGTTGTCTTAACTTAGATGCTAGCAATGGCGGAAGTTCTGCAATTGATCCATCTATCTCAAGTGCCATTTTA
+
HHHHFHGHHHHHHHHHHHHHHFHHHGHHGHHHHHHFHHHGHHGHHHHHHHHHEFHHHHHHEFFBBHHFHAFEECDFGGFGHFHEHHFHHFBFHHFHHHHH
@HWI-ST132_0419:3:2:15406:20032#CAAAAT
GCAACAACCAGAGCGGAATTTATAGTTGTCTTAACTTAGATGCTAGCAATGGCGGAAGTTCTGCAATTGATCCATCTATCTCAAGTGCCATTTTAGACGA
+
GHHHHHHHHHHHHHHHHHHHHHHHHHHHHHHHHHGHHHHFFHHGHHHFHHHHHEHEHD=FBFFBEHECBEEEEEEHGHFHHHGEAC@DFFECEGGHEHFF
@HWI-ST132_0419:3:28:12045:30927#CAAAAT
GCAACAACCAGAGCGGAATTTATAGTTGTCTTAACTTAGATGCTAGCAATGGCGGAAGTTCTGCAATTGATCCATCTATCTCAAGTGCCATTTTAGACGA
+
=HGHHHHHFHHHHGHHHHHHDGGGGHHHHHHHHHHFHHHHEFGBGHHHHDGEGFGHECEFBFFFFHHBDHCEFFDHHHHHEBEHHFFGDDHHGGHFHFF;
@HWI-ST132_0419:3:61:4520:64554#CAAAAT
CAACAACCAGAGCGGAATTTATAGTTGTCTTAACTTAGATGCTAGCAATGGCGGAAGTTCTGCAATTGATCCATCTATCTCAAGTGCCATTTTAGACGAT
+
HHHHHHHHHHGHHHHHHHHHHHHHHHHHHHHHHHHHHHHHHHHHHHHHHHFHHHFHF?HHFFFHHFFAFHEHHFFCFFFFD9EECHHHHFHHHHHD<DED
@HWI-ST132_0419:3:25:20866:44154#CAAAAT
CAACCAGAGCGGAATTTATAGTTGTCTTAACTTAGATGCTAGCAATGGCGGAAGTTCTGCAATTGATCCATCTATCTCAAGTGCCATTTTAGACGATTTT
+
HHHHHHHHHHHHHFGHHEHGHHHHHHHGFHFFHHHEFGFGHHHHFHHHHHHBFEBFFDE95@=A>FEF??FFEFFHHHHG8DEEE:EEEEBDCCDDBGGD
@HWI-ST132_0419:3:67:4111:137088#CAAAAT
AACCAGAGCGGAATTTATAGTTGTCTTAACTTAGATGCTAGCAATGGCGGAAGTTCTGCAATTGATCCATCTATCTCAAGTGCCATTTTAGACGATTTTT
+
HHHHHHHHHHHHHHHHHHHHHHHHHHHHHHHHFHBFHHGHHHFHHHHHHHHHHEFHHFHHHFFFEHHHHHHHHHFGHGGFHFHHFGGHHHDFHHHHHHHH
@HWI-ST132_0419:3:41:11995:68288#CAAAAT
CCAGAGCGGAATTTATAGTTGTCTTAACTTAGATGCTAGCAATGGCGGAAGTTCTGCAATTGATCCATCTATCTCAAGTGCCATTTTAGACGATTTTTGC
+
HHHHHHHHHHHHHHHHHHHHHHHHHHHGHHHHFHHHHHHHHHHHHHHHCHHEFHFDFFFDHHFHGHHHHFFHFHFHFHHHHHDEHHHHHFHHBFHHHHEH
@HWI-ST132_0419:3:1:11878:189788#CAAAAT
CAGAGCGGAATTTATAGTTGTCTTAACTTAGATGCTAGCAATGGCGGAAGTTCTGCAATTGATCCATCTATCTCAAGTGCCATTTTAGACGATTTTTGCA
+
A8?8?@BB;B:@?@?@C;CCADDBADBDDDEEEEEDDD=@=@A@CD8??8A9@=<AD497-/1)5<8A<<9:5392<11608/8?DC?DDDAB6D?==C9
@HWI-ST132_0419:3:64:16267:112990#CAAAAT
CAGAGCGGAATTTATAGTTGTCTTAACTTAGATGCTAGCAATGGCGGAAGTTCTGCAATTGATCCATCTATCTCAAGTGCCATTTTAGACGATTTTTGCA
+
HHHGHHHHFHHHHHHHHHHHHHHHHHHHHHHHFHCHHHHHHHHHHHHEHH>FEECEFFFFCD=DFHFFFFHFHCFFHFFHHHHHHHEHFFDCFHFFG8=<
@HWI-ST132_0419:3:68:19181:57482#CAAAAT
CGGAATTTATAGTTGTCTTAACTTAGATGCTAGCAATGGCGGAAGTTCTGCAATTGATCCATCTATCTCAAGTGCCATTTTAGACGATTTTTGCACAATA
+
FFFDFHHHHHGGHHGHHHHHFHHHHEDEGEGGHGFEEHHHHHEEHDEFEF?FBEBD?CE9CEDCCFDEFD>>57<DDBBDGBGBGGCFFFGDFG?EFDDD
@HWI-ST132_0419:3:48:20034:14730#CAAAAT
AATTTATAGTTGTCTTAACTTAGATGCTAGCAATGGCGGAAGTTCTGCAATTGATCCATCTATCTCAAGTGCCATTTTAGACGATTTTTGCACAATAAAG
+
HHHHHHHHHHHHHHHHHHHHHHHHHHHGHHHHHGHHHHHHEFBGGFHGHGGFFHHHHHHHHHHHFHHHDBEFHFHHHHHHFHEHHHHHHGGHHHHGHGHH
@HWI-ST132_0419:3:64:10709:28095#CAAAAT
ATTTATTGTTGTCTTAACTTAGATGCTAGCAATGGCGGAAGTTCTGCAATTGATCCATCTATCTCAAGTGCCATTTTAGACGATTTTTGCACAATAAAGG
+
HHHHHHHHHGHHHHHHHHHHHHHGHHHHHHHHHHHHHHGHHHHHHHHHHHHHHHCHHHHFHHHHAFHHEHFHHHHHHDEHH@HHHHHHHHHHGHHHFGEH
@HWI-ST132_0419:3:48:11684:156855#CAAAAT
CCATCCTTTATTGTGCAAAAATCGTCTAAAATGGCACTTGAGATAGATGGATCAATTGCAGAACTTCCGCCATTGCTAGCATCTAAGTTAAGACAACTAT
+
HHHHHHHHHGHHHHHHHHHHHHHHHHGHHHHHHHHHHHHHHGDFHHFHHHHFGGHHHHEHFFHGEEEFHHEFEEFGFGGBFDGFG=FEEFAF@FFFG@GG
@HWI-ST132_0419:3:1:16637:127826#CAAAAT
TCTTAACTTAGATGCTAGCAATGGCGGAAGTTCTGCAATTGATCCATCTATCTCAAGTGCCATTTTAGACGATTTTTGCACAATAAAGGATGGACCTTTT
+
HHHGHHHEHGFHGHHHHHHHHEHHGHHDHHEHHHHHEHFCDFHHGHGHHEHHHHHHHHHHHDHHHHHFHHF::EFHHBEHHCHGHHHHHHHDHEHFAFFG
@HWI-ST132_0419:3:3:5458:197624#CAAAAT
TCTTAACTTAGATGCTAGCAATGGCGGAAGTTCTGCAATTGATCCATCTATCTCAAGTGCCATTTTAGACGATTTTTGCACAATAAAGGATGGACCTTTT
+
HGGGHHEHFGHHHHHHHHEHGEGGGEGEFGEFBBGDFFEF:>DADHFHBHHGHHBFF;CDAAADDF@FECBFCFDHHFHEF;DFEHHDFH>BF;CFBDFE
@HWI-ST132_0419:3:23:16359:134639#CAAAAT
TCTTAACTTAGATGCTAGCAATGGCGGAAGTTCTGCAATTGATCCATCTATCTCAAGTGCCATTTTAGACGATTTTTGCACAATAAAGGATGGACCTTTT
+
FBED@EEE@EB?BBC?:==BDADC;89-6>-1;/411618.103;2,>=A6A=7C615311;?;5):=11D@:>C<8919/46;3EE??:=;:22@8ACB
@HWI-ST132_0419:3:25:13013:190382#CAAAAT
TTAACTTAGATGCTAGCAATGGCGGAAGTTCTGCAATTGATCCATCTATCTCAAGTGCCATTTTAGACGATTTTTGCACAATAAAGGATGGACCTTTTCC
+
HHHHHHHHHHHHHHGHHHHHHHHHHFHEHHHEFHHGHHCHFFHFHHHFFHHHHHHEFFHHHHHHHFFEFFEFDFFHHHHHHGCHHHGFHHHFFHFFHHHF
@HWI-ST132_0419:3:24:3865:24674#CAAAAT
CTTAGATGCTAGCAATGGCGGAAGGTCTGCAATTGATCCATCTATCTCAAGTGCCATTTTAGACGATTTTTGCACAATAAAGGATGGACATTTTCCGAAT
+
DD@DADCC=<DDA8B?<6+D:772)---9-??695CC<@+A4;8<8A8>677:,;+@@A#########################################
@HWI-ST132_0419:3:5:19806:58213#CAAAAT
CAATCTGAAAGATTCGGAAAAGGTCCATCCTTTATTGTGCAAAAATCGTCTAAAATGGCACTTGAGATAGATGGATCAATTGCAGAACTTCCGCCATTGC
+
HGHHHHHHGHHHGHHHGHHHHHG?HHHHHGHHDHEHHHEHGGGGGHHHHHHFHGHHHHHDHGHHGDHHHHHHHBHHGHHHGGHHEHHHHHHFHHDCBADC
@HWI-ST132_0419:3:45:4967:43885#CAAAAT
CAATCTGAAAGATTCGGAAAAGGTCCATCCTTTATTGTGCAAAAATCGTCTAAAATGGCACTTGAGATAGATGGATCAATTGCAGAACTTCCGCCATTGC
+
GHHHHHHGHHHEHDGHHHFGFHHFHHFEHHEGHHHHHHHGHHHHHHGHGHHGHHHHHHHHFHHHHHFDHEEFGBFHHHHGGHFECFDFEFDEEGGGDG@G
@HWI-ST132_0419:3:5:14134:13070#CAAAAT
AAACAATCTGAAAGATTCGGAAAAGGTCCATCCTTTATTGTGCAAAAATCGTCTAAAATGGCACTTGAGATAGATGGATCAATTGCAGAACTTCCGCCAT
+
HHHHHHHHHHHHHHHHHHHHHHHHHHEHHHHHHHHHHHHHHHHHHHHFHHHFHFHHHGHHHHFHHHHFFHHHFFHHHHHHEHHHHHHHFHHEHHFFHHHD
@HWI-ST132_0419:3:25:7944:7727#CAAAAT
AAACAATCTGAAAGATTCGGAAAAGGTCCATCCTTTATTGTGCAAAAATCGTCTAAAATGGCACTTGAGATAGATGGATCAATTGCAGAACTTCCGCCAT
+
HHHHHHHHHHHHHHHHHHHHHHHHHHFHHHHHHHHHHHHHHHGHHHHHHHHHHGHHHHHHFFEGHHHHFCHHHFFHHHHHHFHHHFHHHCHHHHFHHFHF
@HWI-ST132_0419:3:46:10729:92234#CAAAAT
CCAAACAATCTGAAAGATTCGGAAAAGGTCCATCCTTTATTGTGCAAAAATCGTCTAAAATGGCACTTGAGATAGATGGATCAATTGCAGAACTTCCGCC
+
HHHGHHHHHHHHHHHHHHHHHHHHHHHHHHHHHHHHHHHHHHHHHFHHHFHHHHHHHHHFHHHHHHHHFHHFHFHHHGHHGHHGGHHGHHGGHEHHFHEH
@HWI-ST132_0419:3:23:7101:31161#CAAAAT
GCGGAAGTTCTGCAATTGATCCATCTATCTCAAGTGCCATTTTAGACGATTTTTGCACAATAAAGGATGGACCTTTTCCGAATCTTTCAGATTGTTTGGT
+
GGHGHHEFHHHHHFHFFGGGFHHGHHHHGFHHGFFHHHHHHHFHGHHHEEHGGEHHHGGHHFHEGGHHHH@FGGFHGEFEHGDGFG@GGFGEGGEGDGFC
@HWI-ST132_0419:3:42:13025:181663#CAAAAT
GCGGAAGTTCTGCAATTGATCCATCTATCTCAAGTGCCATTTTAGACGATTTTTGCACAATAAAGGATGGACCTTTTCCGAATCTTTCAGATTGTTTGGT
+
HHHHGHHHHHHGHHHGHHHHHHHHGHHHHHHHHHHGHHHHHHHHHHHHHHHHHHHHHHFDHFHHHEHFFFFHHHHHGFHHHHHHHHHHHH?FGGCHHGFE
@HWI-ST132_0419:3:7:11328:170975#CAAAAT
ACCAAACAATCTGAAAGATTCGGAAAAGGTCCATCCTTTATTGTGCAAAAATCGTCTAAAATGGCACTTGAGATAGATGGATCAATTGCAGAACTTCCGC
+
@EGGCGGBFGGFG?@FFEGFFGFBFEBGEBGFFBGEEFGBGG@EDEDDCDGGDGCBFFCCEEDFEFDGFE.?5?<FFFFEFBGGG@GFGFG9EBFEEFBG
@HWI-ST132_0419:3:48:11788:132009#CAAAAT
ACCAAACAATCTGAAAGATTCGGAAAAGGTCCATCCTTTATTGTGCAAAAATCGTCTAAAATGGCACTTGAGATAGATGGATCAATTGCAGAACTTCCGC
+
HHHHHHHHHHHHHHHHHGHHHHHGHHHHGBHHHHHHHHHHHHHHHHHHHHHHHGFHGGHDHGGFGGGGHFHEFHGGDGGGDGGDGHHHDHFGEGGHGEHE
@HWI-ST132_0419:3:28:9840:141153#CAAAAT
CTGCAATTGATCCATCTATCTCAAGTGCCATTTTAGACGATTTTTGCACAATAAAGGATGGACCTTTTCCGAATCTTTCAGATTGTTTGGTGGGCAACTT
+
GGGFGFGGGGGDGGFGGGGFDFFFFGGGGEGGGFGGGGF8GGGGGGGGFEGGGGEGGGGFGEDGFCEBBCAEEEEEEGGGFGGFGGGGEFFFEG?GGGGG
@HWI-ST132_0419:3:22:1271:8390#CAAAAT
CTGAAGTTGCCCACCAAACAATCTGAAAGATTCGGAAAAGGTCCATCCTTTATTGTGCAAAAATCGTCTAAAATGGCACTTGAGATAGATGGATCAATTG
+
HHHHHHFHFGHGGHHHHGHHEFHHHHHHHHHHHDDGHHHHDAFDGFFHHFHFHEHCHHHBHEDF?HFFFHCEEEHFFFHHHEFFDFH;HGHDFHCGDF?C
@HWI-ST132_0419:3:68:16694:52652#CAAAAT
AATTGATCCATCTATCTCAAGTGCCATTTTAGACGATTTTTGCACAATAAAGGATGGACCTTTTCCGAATCTTTCAGATTGTTTGGTGGGCAACTTCAGT
+
FFFBFCDFFFFGDDBGEDGGFEFGGDEEEEDGGGBEFBFFFGFGFFFFFF@GGFDGGFGFGGCDGDFEEFBFFC<EEAEEFGG?GFAF?.<?=@AFFBGD
@HWI-ST132_0419:3:4:4554:156395#CAAAAT
CTTGAACTGAAGTTGCCCACCAAACAATCTGAAAGATTCGGAAAAGGTCCATCCTTTATTGTGCAAAAATCGTCTAAAATGGCACTTGAGATAGATGGAT
+
HHHHHHHHHHHHHHHHHHHHHHHFHHFGHHHHHHH<HHHHHHHHHFHDHHGFFEFFHFHFHHHDHEE.EEDBAFFHHHHFHHDFHHHHHAEDBHEHDEF@
@HWI-ST132_0419:3:27:7169:164766#CAAAAT
CTTGAACTGAAGTTGCCCACCAAACAATCTGAAAGATTCGGAAAAGGTCCATCCTTTATTGTGCAAAAATCGTCTAAAATGGCACTTGAGATAGATGGAT
+
EEEDEBFFFCD@=DAFFFFFDEE?FGGBGB=C?A:?DBB?5;:5:CA=DADB@=DB?CF??AD@DFEE@DDFCFFG?FEDBE;DDEFG=FFF<GDDBC<A
@HWI-ST132_0419:3:41:19659:185969#CAAAAT
CTTGAACTGAAGTTGCCCACCAAACAATCTGAAAGATTCGGAAAAGGTCCATCCTTTATTGTGCAAAAATCGTCTAAAATGGCACTTGAGATAGATGGAT
+
HHHHHHHHHHHHHHHHHHHHHHHHHHHHHHHHHHHHHHHHHHFFHEFBFFFHFHHHHFEEHFHHBHHFFFHHFHHHHHHHHHHHHFHHHFHDHBHGFBFF
@HWI-ST132_0419:3:25:1980:141169#CAAAAT
TGAACATCTTGGCTTGAACTGAAGTTGCCCACCAAACAATCTGAAAGATTCGGAAAAGGTCCATCCTTTATTGTGCAAAAATCGTCTAAAATGGCACTTG
+
GGGGGGGGGGGGGGGCFGEFGFGFDGFFGGDGGGGFAFFFFGGFFEFDGGFFGBFFFEF@FGFFDGFGFEEFD@BGGFFEFDCGEGFGFGFF?GGFGFGB
@HWI-ST132_0419:3:66:13553:121608#CAAAAT
TGAACATCTTGGCTTGAACTGAAGTTGCCCACCAAACAATCTGAAAGATTCGGAAAAGGTCCATCCTTTATTGTGCAAAAATCGTCTAAAATGGCACTTG
+
FFFFFFFFEFFFFFF@<BC>DDD@3@87<@AABCDD5@>>DEE?EFFC;C?>?A>86;<-?@>@?FFBF2947::@CCC?FFFAEFF>FE=*+2;>BC?C
@HWI-ST132_0419:3:8:6796:104981#CAAAAT
ATTTTAGACGATTTTTGCACAATAAAGGATGGACCTTTTCCGAATCTTTCAGATTGTTTGGTGGGCAACTTCAGTTCAAGCCAAGATGTTCAGTCTCAGA
+
HGHHHGGHHHGHHHHHHHGHEHHHHGGGEHGG.EGGGGGGFDG?8EEECEGGBHHHHHHFHBHFHEFFBHFGBEBGGGD@EGEBGDEFF;GDDDGHFHEH
@HWI-ST132_0419:3:3:5143:160292#CAAAAT
TTTTAGACGATTTTTGCACAATAAAGGATGGACCTTTTCCGAATCTTTCAGATTGTTTGGTGGGCAACTTCAGTTCAAGCCAAGATGTTCAGTCTCAGAT
+
HGHHHGHHGFHGHHHHHHHHBGGGGHGEHGGHHHHHHHHGEHHGHGHGHHEEHGHHHHEF>FBEGA?FEFFBGCFHHHHHGHGF9GGFGG>GGGGHDEBF
@HWI-ST132_0419:3:7:14397:43445#CAAAAT
TGCACAATAAAGGATGGACCTTTTCCGAATCTTTCAGATTGTTTGGTGGGCAACTTCAGTTCAAGCCAAGATGTTCAGTCTCAGATTACTTCTGCACGTC
+
DDC@C?>?C;333>@EE;E4?CB><:C>C>8<7:7:?B>?3A##########################################################
@HWI-ST132_0419:3:3:12004:125676#CAAAAT
TGCAAGACTTGCAGAAGTAATCTGAGACTGAACATCTTGGCTTGAACTGAAGTTGCCCACCAAACAATCTGAAAGATTCGGAAAAGGTCCATCCTTTATT
+
HHHHHHHHHHHHHHHHHHHHHHHHHHHHHHHHHHHHHHHHHHHDFHFFDHFGBFDEFGFFHDHHEFFDHDFEFHHHFHFHHHHHFBG?GGFFBGFHHEHH
@HWI-ST132_0419:3:27:15168:131422#CAAAAT
AATCTGCAAGACTTGCAGAAGTAATCTGAGACTGAACATCTTGGCTTGAACTGAAGTTGCCCACCAAACAATCTGAAAGATTCGGAAAAGGTCCATCCTT
+
HHHHHHHHGGHHHHHHHHHHHHHHHHHHHHHHHHHHHGHHHHHHHHHDFHHFEFFF?FBEHH9FHBEFEFH>HFHHHGHGHGFHHFFHC?E;DEEEDFFF
@HWI-ST132_0419:3:47:10488:58149#CAAAAT
AATCTGCAAGACTTGCAGAAGTAATCTGAGACTGAACATCTTGGCTTGAACTGAAGTTGCCCACCAAACAATCTGAAAGATTCGGAAAAGGTCCATCCTT
+
HFHHHHHHHHHHHHHHHHHHGHHHHHHHHHHGGHHHHHHHHHHHHHHB=HHFFHHFBFCEHHFHHBHFCEHEHEHBGHHGHHFHGFHDEFHCHHFHEHHG
@HWI-ST132_0419:3:68:17178:21719#CAAAAT
AGAATCTGCAAGACTTGCAGAAGTAATCTGAGACTGAACATCTTGGCTTGAACTGAAGTTGCCCACCAAACAATCTGAAAGATTCGGAAAAGGTCCATCC
+
HHHHHHHHHHHHHHHHHHHHHHHBHHHHHHFHHHHHHHHHHHHHHHHFHAEHHHCFEBDFADFECFDBFFFHFEHHCFFHDFCFHFHF?E3::;;DC?EF
@HWI-ST132_0419:3:5:8723:36928#CAAAAT
GATGGACCTTTTCCGAATCTTTCAGATTGTTTGGTGGGCAACTTCAGTTCAAGCCAAGATGTTCAGTCTCAGATTACTTCTGCAAGTCTTGCAGATTCTC
+
A@AAB=DDDCGGGFDGDEGGGGG@GEFBGEGGGFDFFGEEGGGEGGGBFGGFFG@GGFGGGEGGFGFGGGEGDDFGGGGGGGGG@GGGGGGGGGGBGGGG
@HWI-ST132_0419:3:3:11522:55642#CAAAAT
TGAGAATCTGCAAGACTTGCAGAAGTAATCTGAGACTGAACATCTTGGCTTGAACTGAAGTTGCCCACCAAACAATCTGAAAGATTCGGAAAAGGTCCAT
+
GGGBBFDCFDBB>E<FFEGFCBE>E;C=C?GGEGEBCD?EAAA?DFFB<F##################################################
@HWI-ST132_0419:3:42:5976:51321#CAAAAT
TGAGAATCTGCAAGACTTGCAGAAGTAATCTGAGACTGAACATCTTGGCTTGAACTGAAGTTGCCCACCAAACAATCTGAAAGGTTCGGAGAAGGTCCAT
+
HHHHHHHHHHHHHHHHHHHHHHHGHFHHHHHHHHHHHHHHHHHHHHHDDHHBHHHDEEFFBEBDEHHHHH=FFEEHHDFBGBEFBEDDEC):?:>=DA9A
@HWI-ST132_0419:3:66:21117:189637#CAAAAT
TGAGAATCTGCAAGACTTGCAGAAGTAATCTGAGACTGAACATCTTGGCTTGAACTGAAGTTGCCCACCAAACAATCTGAAAGGTTCGGAAAAGGTCCCT
+
HHFHHHHHHHHFFHGHHHHGFBFHHFHDHHGHFEFHEHEHFEHCHHHFHHH?CFHCFCE=??5?@EBE;D,9,/3ABC?;AD?A@CCCE>=B<<A#####
@HWI-ST132_0419:3:44:9644:180837#CAAAAT
CTGAGAATCTGCAAGACTTGCAGAAGTAATCTGAGACTGAACATCTTGGCTTGAACTGAAGTTGCCCACCAAACAATCTGAAAGATTCGGAAAAGGTCCA
+
GHHHHHGHHHHHHHHHHGGFFHHHHFHHGGHFHHFHHHHHHHFHDFHFFC;FAEFHHFEHD,C<B>DAA@9F?CCHHFGHE:GGF;EEDDA:FFEF;CFF
@HWI-ST132_0419:3:22:1487:104570#CAAAAT
CCTGGGAATCTGCAAGACTTGCAGAAGTAATCTGAGACTGAACATCTTGGCTTGAACTGAAGTTGCCCACCAAACAATCTGAAAGATTCGGAAAAGGTCC
+
HHHHHHHHHHHHHHHGHHHHHGHHEHHHHHHHHHHHHHHHHHFHHHHFHDFFH?BCBBB?DC4D@ABCACD3EEEEE>FBCB<E+;>B@9F=DDF@A77@
@HWI-ST132_0419:3:28:4556:72753#CAAAAT
CCTGGGAATCTGCAAGACTTGCAGAAGTAATCTGAGACTGAACATCTTGGCTTGAACTGAAGTTGCCCACCAAACAATCTGAAAGATTCGGAAAAGGTCC
+
HHHHHHGHHHHHHHHHHHHHHHHHHEHHHHGHHHHHFFHHHHHHHFHCHHHFHACHFCFCHEEHEEHFBHBDCEDFHCFFFEBHFFFDHAHEHF?BD:CD
@HWI-ST132_0419:3:22:7311:192344#CAAAAT
CCTTTTCCGAATCTTTCAGATTGTTTGGTGGGCAACTTCAGTTCAAGCCAAGATGTTCAGTCTCAGATTACTTCTGCAAGTCTTGCAGATTCTCAGGCTT
+
HHHHHHHHHHHHHHHHHHHHHHHHGHHHFHHEHHHHHHHHHFHHHHHHHEHGHHHHHHHHHHEHHHFFFHHHHHHHHFHHHHHHEHBEFGEGFGGFHFBF
@HWI-ST132_0419:3:65:6889:147715#CAAAAT
CCTTTTCCGAATCTTTCAGATTGTTTGGTGGGCAACTTCAGTTCAAGCCAAGATGTTCAGTCTCAGATTACTTCTGCAAGTCTTGCAGATTCTCAGGCTT
+
HHHHHHHHHHHHHHHHHHHHHHHHHHHHHHHHHHHHHHHHHHHHHFHHFHFHFHHHHHFHHHHHHHHHHFHHHHHHHHHHHHHHHHFHHHHHHHHHHHHH
@HWI-ST132_0419:3:23:2910:111707#CAAAAT
TTCCGAATCTTTCAGATTGTTTGGTGGGCAACTTCAGTTCAAGCCAAGATGTTCAGTCTCAGATTACTTCTGCAAGTCTTGCAGATTCTCAGGCTTTCTC
+
HHHHHHGHHHHHHHHHGHGHHDGH?HHHHGHHHHHHHFDFEGGFGHHHHHHHDHHHHHHHFHHDHGHHHHDHHGFGHHHHHHGHEHHHHHGDG<FFHHGH
@HWI-ST132_0419:3:25:7564:177253#CAAAAT
TTCCGAATCTTTCAGATTGTTTGGTGGGCAACTTCAGTTCAAGCCAAGATGTTCAGTCTCAGATTACTTGTGCAAGTCTTGCAGATTCTCAGGCTTTCTC
+
HHHHHHHHHHHHHHHHHHHHHHHFEHHHHHHHHHHHHHGHHHGHHFHHFHHBHHEHHHFHGHFFHHHDHFFEFHFHHGHHHHHHFHGHEHGHHHFECHHG
@HWI-ST132_0419:3:5:6892:118414#CAAAAT
TCCGAATCTTTCAGATTGTTTGGTGGGCAACTTCAGTTCAAGCCAAGATGTTCAGTCTCAGATTACTTCTGCAAGTCTTGCAGATTCTCAGGCTTTCTCA
+
HHHHHHHHHHHHHHHHHHHHHHHHHHHHHHFHHHHGHHHHHHHHHHHFHHHHHHHEHHHHHFHHHHHFHFBHHHFHHHHHHFHFHHHHHHHDHHHHFHHF
@HWI-ST132_0419:3:7:8513:153175#CAAAAT
TCCGAATCTTTCAGATTGTTTGGTGGGCAACTTCAGTTCAAGCCAAGATGTTCAGTCTCAGATTACTTCTGCAAGTCTTGCAGATTCTCAGGCTTTCTCA
+
DDE@EDEGEFFFBFGEFDFCGEGFGFG?FGEFFEECDBEB<>9<<FFDBFFGGDEAD?DAGGGG8EC@EEGEFBFGGGFFFBFF@=FFEFD=FBFEEEEE
@HWI-ST132_0419:3:8:2824:74009#CAAAAT
TCCGAATCTTTCAGATTGTTTGGTGGGCAACTTCAGTTCAAGCCAAGATGTTCAGTCTCAGATTACTTCTGCAAGTCTTGCAGATTCTCAGGCTTTCTCA
+
EEEE>DFDFFGGGGBGGGFEDEFEGE?AEC=EED<ECE?E;EBCDC:CCFEEC=E?FCEEFEE4ADFDDBBBE@E>5@3A=:<=>GF6FG@?5@AFEFEE
@HWI-ST132_0419:3:21:12900:111917#CAAAAT
TCCGAATCTTTCAGATTGTTTGGTGGGCAACTTCAGTTCAAGCCAAGATGTTCAGTCTCAGATTACTTCTGCAAGTCTTGCAGATTCTCAGGCTTTCTCA
+
HHHHHHHHHHHHHHHHHHHHHHHHHHHHHHHHHHHHHHHHHHHHHHHHHHHHHHHFHHHHGFHHGHHFHHHHCFHHHHHHHHGFHHHHHHHHHHHGHHHF
@HWI-ST132_0419:3:63:3052:40041#CAAAAT
TCCGAATCTTTCAGATTGTTTGGTGGGCAACTTCAGTTCAAGCCAAGATGTTCAGTCTCAGATTACTTCTGCAAGTCTTGCAGATTCTCAGGCTTTCTCA
+
GGHHGHHEHHHHHHHGFEFHHEGDHHHHHFHHHFFGFHHHHHFHHAHHHHEFGGGFHHHFGFHEGHHHHFHHHHHHGDHHHHFFHHGBHHHGFFFHFHDE
@HWI-ST132_0419:3:44:18379:16710#CAAAAT
CTTGAGAAAGCCTGAGAATCTGCAAGACTTGCAGAAGTAATCTGAGACTGAACATCTTGGCTTGAACTGAAGTTGCCCACCAAACAATCTGAAAGATTCG
+
HHHHHHGHHHHHHHHHHHHHHHHHHHHHHEHEHHHHHHHGHHGCHHHHFHHHHHHHHHHHFHH55B=BA<BA6AA?CC>>F>FEDDB,DDDCFBG=3:?;
@HWI-ST132_0419:3:46:11611:150919#CAAAAT
CTTTCAGATTGTTTGGTGGGCAACTTCAGTTCAAGCCAAGATGTTCAGTCTCAGATTACTTCTGCAAGTCTTGCAGATTCTCAGGCTTTCTCAAGACAAG
+
HHHHHHHHHHHHHHHHHHHHHHHHHHHHHHHHHHHHHHHHHHHHHHHHHHGHHHHHHHHHHHHFHFHHHHHHHHFHHHHHHHHFHHHHHHGGHHFHHBHF
@HWI-ST132_0419:3:68:5455:135353#CAAAAT
CTTTCAGATTGTTTGGTGGGCAACTTCAGTTCAAGCCAAGATGTTCAGTCTCAGATTACTTCTGCAAGTCTTGCAGATTCTCAGGCTTTCTCAAGACAAG
+
HHHHHHHHHHHHHHHHHHHHEEHHHHHHHHHHHHHHHGHHFHHHHHHHHHHHFEFHHBHEHHHEHHFHFHFFFFFG?HHHHHHG>HHHHHEHHHFCGF<<
@HWI-ST132_0419:3:1:5829:126377#CAAAAT
CTTGTCTTGAGAAAGCCTGAGAATCTGCAAGACTTGCAGAAGTAATCTGAGACTGAACATCTTGGCTTGAAATGAAGTTGCCCACCAAACAATCTGAAAG
+
HHGHHHHHHGEHHHDGHHHGHHHHGHHH@HEEGGEDHDGHF;CFFBGFFDDEHFHFHHFFDCGCCDCC.55%'7/7)28+>@C=8GDFF>=9*></;A@#
@HWI-ST132_0419:3:27:1675:38388#CAAAAT
CTTGTCTTGAGAAAGCCTGAGAATCTGCAAGACTTGCAGAAGTAATCTGAGACTGAACATCTTGGCTTGAACTGAAGTTGCCCACCAAACAATCTGAAAG
+
HHHHHHGHHHHHHHHHHFHHHFHHHHHHHHHHHHHHHHHFHHHHHHHHHHHFHHHHFFHFEFCEEFEF49A?@=8FEBEA>FFADE9E7CCA?DC7@BD:
@HWI-ST132_0419:3:41:15502:198704#CAAAAT
AGATTGTTTGGTGGGCAACTTCAGTTCAAGCCAAGATGTTCAGTCTCAGATTACTTCTGCAAGTCTTGCAGATTCTCAGGCTTTCTCAAGACAAGACTTC
+
HHHHHHHHHHHHHHHHHHHHHHHHHHHHHHHHHHHHHHHHHHHHHHHHHHHHHHHHHHHHHHHHHHHHHHHHHHHHHHHHHHHHHHHHHHFHH;HHGHHH
@HWI-ST132_0419:3:45:11362:169985#CAAAAT
AGGGAAGTCTTGTCTTGAGAAAGCCTGAGAATCTGCAAGACTTGCAGAAGTAATCTGAGACTGAACATCTTGGCTTGAACTGAAGTTGCCCACCAAACAA
+
HHHHHHHHHHHHHHHHHHHHHHHHHHHHHHHHHHHHHHHHHHHHHHHHHHHHHHHHHHHHHHHHHHHHEHHHHFHE?6EB?@>B@AD6?DHFFHBG?EFE
@HWI-ST132_0419:3:41:10259:153020#CAAAAT
CTGAATTATCAGGGAAGTCTTGTCTTGAGAAAGCCTGAGAATCTCCAAGACTTGCAGAAGTAATCTGAGACTGAACATCTTGGCTTGAACTGAAGTTGCC
+
HHHHHHHHHHHHHHHHHHHHHHHHHHHHHHHHHHHHHHHHHHHHHHHHHHHFHHHHHHHHFHHHHHHHHFHHHHFHHHFFHHHHHE5.D?21-;1193-7
@HWI-ST132_0419:3:68:17934:95002#CAAAAT
CGCCTGAATTATCAGGGAAGTCTTGTCTTGAGAAAGCCTGAGAATCTGCAAGACTTGCAGAAGTAATCTGAGACTGAACATCTTGGCTTGAACTGAAGTT
+
GGGGGGEEGG@FGFGGFFFFGGEGFFFFEECGEFFFFFEFFGGFFGBGGE=FFCBBCD<DFCE=F;ABBA9EBEBFFFGFDDFFE=DD############
@HWI-ST132_0419:3:2:20559:152213#CAAAAT
CTTCAGTTCAAGCCAAGATGTTCAGTCTCAGATTACTTCTGCAAGTCTTGCAGATTCTCAGGCTTTCTCAAGACAAGACTTCCCTGATAATTCAGGCGGT
+
EEEEEFGFFDGEGGGFG@GFGGGDGGGFGGDDGGFFGFGEGGGEGEFBFFGGGGEDGGGGGEEFCFFGFDBEBEEEE@E8@B-@@FFEFF6@@=A#####
@HWI-ST132_0419:3:22:21398:143250#CAAAAT
NTTCAGTTCAAGCCAAGATGTTCAGTCTCAGATTACTTCTGCAAGTCTTGCAGATTCTCAGGCTTTCTCAAGACAAGACTTCCCTGATAATTCAGGCGGT
+
#66668<<76@DDD@D=@DDDDDDDDDDDDD@DDDDDDDDD=DB@<??=?D99DDDD@DD17819@@@@@<=;??#########################
@HWI-ST132_0419:3:45:13314:105263#CAAAAT
CTTCAGTTCAAGCCAAGATGTTCAGTCTCAGATTACTTCTGCAAGTCTTGCAGATTCTCAGGCTTTCTCAAGACAAGACTTCCCTGATAATTCAGGCGGT
+
HHHHHHHHHHFHHHHHHBHHHHHHHEHHHHHHHHFHHHHHEHHHFFHHHHHHFFHHHHHHHHHEFHHFHFHHEFEEFGHFHHHHHHHDHFHHHHHFFHHC
@HWI-ST132_0419:3:7:5417:199470#CAAAAT
TCAGTTCAAGCCAAGATGTTCAGTCTCAGATTACTTCTGCAAGTCTTGCAGATTCTCAGGCTTTCTCAAGACAAGACTTCCCTGATAATTCAGGCGGTAC
+
HGHHHHGFFHHEGEHFGGFGGGGFEHGDH?HHGHHHGHDBGGGEGFHGH=B<EEE@EEBEDEBFEFFED?DBD3D;BC@7FFFFFFFEFFDEGF@F>AEB
@HWI-ST132_0419:3:67:17036:92323#CAAAAT
TCAGTTCAAGCCAAGATGTTCAGTCTCAGATTACTTCTGCAAGTCTTGCAGATTCTCAGGCTTTCTCAAGACAAGACTTCCCTGATAATTCAGGCGGTAC
+
HHHHHHHHHHHHHHHHHHFHHHHHHHFHHHHHHHHHHHHHHHHFHHHHHHHHFFFHHHFHBHHHHFFHFHHEFFFFGGFFBHHHHHHHHHHHFFHFDEFE
@HWI-ST132_0419:3:62:8879:166580#CAAAAT
GAAGATGTACCGCCTGAATTATCAGGGAAGTCTTGTCTTGAGAAAGCCTGAGAATCTGCAAGACTTGCAGAAGTAATCTGAGACTGAACATCTTGGCTTG
+
GHHHHHHHHHHHHHHHHHHHHHHHHHHHHHHHHHHHHHHHHHHHHHHHHHHHHHFHHHHHHFEHHHHHFFEHFEHGEGGGHHEHHHGHHHFFBHFFGCF#
@HWI-ST132_0419:3:67:17243:19270#CAAAAT
GAAGATGTACCGCCTGAATTATCAGGGAAGTCTTGTCTTGAGAAAGCCTGAGAATCTGCAAGACTTGCAGAAGTAATCTGAGACTGAACATCTTGGCTTG
+
DFFFFEGFGGHHFHFHHHHDGHHGGFEFFFHGE;@FFFFFHHFHHGFHHGEEDDEHFHHHEFFGEDHHHHDEBCDFFFFFHGBHHHHHGFHHHF@FGGF#
@HWI-ST132_0419:3:3:13337:92924#CAAAAT
CGAAGATGTACCGCCTGAATTATCAGGGAAGTCTTGTCTTGAGAAAGCCTGAGAATCTGCAAGACTTGCAGAAGTAATCTGAGACTGAACATCTTGGCTT
+
HHHHHHGHHHGHHHHHGHHHGHHGHEHFHHFFHHHDHHGHBGGDGHFFGHGGG<FBFEEEFHE<HDHHFFF<DB?FFFFFHHHHGGHFHEFEB?DGEGFB
@HWI-ST132_0419:3:42:3507:50757#CAAAAT
CGAAGATGTACCGCCTGAATTATCAGGGAAGTCTTGTCTTGAGAAAGCCTGAGAATCTGCAAGACTTGCAGAAGTAATCTGAGACTGAACATCTTGGCTT
+
HHHHHHHCHHHHHHHHHHHHGHHHHHHHGHHHHHHGHHHGHHHHHHHHHHHGHHHHHFEHHHHHHHHHHFHFFHEHGHHHHHHFHHGFEHHFEFHFHB?H
@HWI-ST132_0419:3:67:7712:145943#CAAAAT
CGAAGATGTACCGCCTGAATTATCAGGGAAGTCTTGTCTTGAGAAAGCCTGAGAATCTGCAAGACTTGCAGAAGTAATCTGAGACTGAACATCTTGGCTT
+
HHHHHHHHHHHHHHHHHHHHHHHHHHHHHHHHHHHHHHHHHHHHHHHHHHHHHHHHHHHHHHHHHHHHHHHFEHEHHHHHHHHGHHHHHHFHHHHHHHDF
@HWI-ST132_0419:3:21:3543:127091#CAAAAT
CCAAGATGTTCAGTCTCAGATTACTTCTGCAAGTCTTGCAGATTCTCAGGCTTTCTCAAGACAAGACTTCCCTGATAATTCAGGCGGTACATCTTCGAGC
+
HHHHHHHHHHGHHDGHHHHFHHHHHHHHHHGFHHHHFHHEHFHHHFHHHHFFDHFEFEFHFFHCHHHHDHHHHHFHGGHGHGHHEHHFFHFBFCEFF9FE
@HWI-ST132_0419:3:25:18170:66384#CAAAAT
CCAAGATGTTCAGTCTCAGATTACTTCTGCAAGTCTTGCAGATTCTCAGGCTTTCTCAAGACAAGACTTCCCTGATAATTCAGGCGGTACATCTTCGAGC
+
HHHHHFHHHHHGHFHHHEHHHHGHHHHHHHHHHHHHHHHHHHHHHHHHHFHHHHGHHEHDFHHHB>FDDFHHHGHHGHHHHHHG?=FDEFHHHFHHF<FH
@HWI-ST132_0419:3:41:13855:170092#CAAAAT
CCAAGATGTTCAGTCTCAGATTACTTCTGCAAGTCTTGCAGATTCTCAGGCTTTCTCAAGACAAGACTTCCCTGATAATTCAGGCGGTACATCTTCGAGC
+
HHHHHFHHHHHHHHHHHHHGHHHHHHHHHHHHHHHHHHHEHHHHHHHGHFHHHHHHHFFHHFHFFHHHFFHHHHFHHHHHHHFHHHHGHHHFHFHGHEDH
@HWI-ST132_0419:3:46:3125:33230#CAAAAT
CCAAGATGTTCAGTCTCAGATTACTTCTGCAAGTCTTGCAGATTCTCAGGCTTTCTCAAGACAAGACTTCCCTGATAATTCAGGCGGTACATCTTCGAGC
+
HHHHHHHHHHHHHHHHHHHHHHHHHHHHHHHHHHHHHHHHHFHHHHHHHHFHHHHGHHH@HHHBHHHBHFHHGHHHHGHHHFFHEHHHHHCFGABFF.GF
@HWI-ST132_0419:3:63:5006:156668#CAAAAT
CCAAGATGTTCAGTCTCAGATTACTTCTGCAAGTCTTGCAGATTCTCAGGCTTTCTCAAGACAAGACTTCCCTGATAATTCAGGCGGTACATCTTCGAGC
+
HHHGHHHHHHHHHHHHHHHHHHHHHHHHHHHGHHHHHHHHHHFHHGHFHHHHHHHHHHFHFFHHHFHFHHFHFHHHHHGHHHHFHHHHHH?HHFHHHEHH
@HWI-ST132_0419:3:26:13019:171633#CAAAAT
CAAGATGTTCAGTCTCAGATTACTTCTGCAAGTCTTGCAGATTCTCAGGCTTTCTCAAGACAAGACTTCCCTGATAATTCAGGCGGTACATCTTCGAGCA
+
HHHHGHHHHHHHHHHHHGHHHHHHHHHHHHHHHHHHHHHHFHHHHHHHHGFHFHBHFFHFHG?FFHDHFHFFFHHGHGGHHHFGGFEFFFHFHHEBCFFE
@HWI-ST132_0419:3:4:12668:90908#CAAAAT
CGCTCGAAGATGTACCGCCTGAATTATCAGGGAAGTCTTGTCTTGAGAAAGCCTGAGAATCTGCAAGACTTGCAGAAGTAATCTGAGACTGAACATCTTG
+
HHHHHHHHHHHHHHHHHHHHHHHHHHHHHHHHGHHHHHHHHHHHHHHHFHHHHHHHEHFHHHHHHHHFHHHEHHHGHHHHHHHHHHHHHHFAGHFDFHGH
@HWI-ST132_0419:3:4:16070:123718#CAAAAT
CAAGATGTTCAGTCTCAGATTACTTCTGCAAGTATTGCAGATTCTCAGGCTTTCTCAAGACAAGACTTCCCTGATAATTCAGGCGGTACATCTTCGAGCA
+
B>>B;ADDACCFFEFFBDDFFE:B@EEEEE5C>-78<<::F?DFFA;?9?##################################################
@HWI-ST132_0419:3:42:13626:148864#CAAAAT
GTTCAGTCTCAGATTACTTCTGCAAGTCTTGCAGATTCTCAGGCTTTCTCAAGACAAGACTTCCCTGATAATTCAGGCGGTACATCTTCGAGCAATGTTG
+
HHHHHHHHHHHHHHHHHHHHHFHHHHHHHHHHHHHHHHHHHHHHHHHHHHHHFHHHHFHHHHHHHHHHHHHHHHFHHGHHFHFHEHHHHHHHGHHFHHHH
@HWI-ST132_0419:3:47:11630:38058#CAAAAT
TCAACATTGCTCGAAGATGTACCGCCTGAATTATCAGGGAAGTCTTGTCTTGAGAAAGCCTGAGAATCTGCAAGACTTGCAGAAGTAATCTGAGACTGAA
+
HHHHGHHHGHHHHHEGFGGHHGHHHFHFGHHHFHHHHHB>EDEFFFHFHHHDDHFEEFFHF@GF?FEFF<FEEECG@GGFFGFGF9DADDBE5DDFFBDD
@HWI-ST132_0419:3:47:9322:111399#CAAAAT
TCAACATTGCTCGAAGATGTACCGCCTGAATTATCAGGGAAGTCTTGTCTTGAGAAAGCCTGAGAATCTGCAAGACTTGCAGAAGTAATCTGAGACTGAA
+
GEGEEGGGFCGFFGGE;EFFGFGG<GFFFEGEGCDGGFGCFEEFBEGEEFEF?FF?2<?BDFFB;BEFEEDDCB.CFFFAEGBFFCBEDDFE:E>DB=BF
@HWI-ST132_0419:3:66:5390:37490#CAAAAT
TCTCAGATTACTTCTGCAAGTCTTGCAGATTCTCAGGCTTTCTCAAGACAAGACTTCCCTGATAATTCAGGCGGTACATCTTCGAGCAATGTTGATTTTG
+
HHHHHHHHHHHHHHHHHHGHFHHHHHHHHHHHHHHHHHHHHHHHHHHHHHHHHHHHBHHHHHHHDHHHHHHCFHEGHHHHHGHEFHFHHHGEGG=FGGGG
@HWI-ST132_0419:3:68:8051:41454#CAAAAT
CAAAATCAACATTGCTCGAAGATGTACCGCCTGAATTATCAGGGAAGTCTTGTCTTGAGAAAGCCTGAGAATCTGCAAGACTTGCAGAAGTAATCTGAGA
+
HHHHHHHHHHHHHHHHHHHHHHHHHHHHHHHHHHHHHHHHHHHHHHHFHHHHHHHHHHHFHFFHHHHHFCFFHHHHHHHHHHHHHHDHFHEHHHHHHHBH
@HWI-ST132_0419:3:5:2938:45044#CAAAAT
TCAAAATCAACATTGCTCGAAGATGTACCGCCTGAATTATCAGGGAAGTCTTGTCTTGAGAAAGCCTGAGAATCTGCAAGACTTGCAGAAGTAATCTGAG
+
GHHHHHHHHHHGHHHHHHHHHHHHH?FFFFHHEHGGHGHHFFFHHBHHDHHGHFHHHHEHFDF@GFFFGFBDFG?FFFFFHHHGHHGHFFFEGFFHGHFE
@HWI-ST132_0419:3:7:15764:188706#CAAAAT
CTCTCATCAAAATCAACATTGCTCGAAGATGTACCGCCTGAATTATCAGGGAAGTCTTGTCTTGAGAAAGCCTGAGAATCTGCAAGACTTGCAGAAGTAA
+
HHHHHHHHHHHHHHHHHHHHHHHHHHHHHHHGHHHHHHHHHHHHHHHHHHHHHHHHGFHHGHHFHFHHFHHHHHEGHHHHHHHHHHHHHHHHHHHGHEGH
@HWI-ST132_0419:3:45:13650:32700#CAAAAT
CTCTCATCAAAATCAACATTGCTCGAAGATGTACCGCCTGAATTATCAGGGAAGTCTTGTCTTGAGAAAGCCTGAGAATCTGCAAGACTTGCAGAAGTAA
+
HHHHHHHHHHHHHHHHHHHHHHHHHHHHHHHHHHHHHHGHHHHHHHHHHHFHHHHHGHGHHHHGHHFHHHFHHHHHFHHHHEHHHHEHHHHHHHHHFHHH
@HWI-ST132_0419:3:67:9239:183616#CAAAAT
CTCTCATCAAAATCAACATTGCTCGAAGATGTACCGCCTGAATTATCAGGGAAGTCTTGTCTTGAGAAAGCCTGAGAATCTGCAAGACTTGCAGAAGTAA
+
HHHHHHHHHHHHHHHHHHHHHHHHHHHHFHHHHHHHHHHHGHHHHGHGHHHHHHHHHHHHFHHHHHHHHGHHHGHHGHHHHHHHEHGHHGHHHEFGHFGE
@HWI-ST132_0419:3:67:17030:5736#CAAAAT
CTTCTGCAAGTCTTGCAGATTCTCAGGCTTTCTCAAGACAAGACTTCCCTGATAATTCAGGCGGTACATCTTCGAGCAATGTTGATTTTGATGAGAGTAG
+
HHHHHHHHHHFHHHHHHHFHHHHHHHHHHHHHHHHHHFHHFHHHHHFHHHHHHHHHHHHFFHFF@EDBEEHFHFEHHHHHHFHHHHHHHHBHHH?EE@EF
@HWI-ST132_0419:3:46:8704:194794#CAAAAT
GTTTTTCAAAATGCTACTCTCATCAAAATCAACATTGCTCGAAGATGTACCGCCTGAATTATCAGGGAAGTCTTGTCTTGAGAAAGCCTGAGAATCTGCA
+
HHHHHHHHHHHHHHHHHHHHHHHHHHHHHHHHHHHHHHHHHHHFHHHFHHHHHHHHDFHHHHHCFFF<FFEFHEHFHHHFHHAFFFFHHHGFFFDHFHHE
@HWI-ST132_0419:3:67:17984:47137#CAAAAT
GTTTTTCAAAATGCTACTCTCATCAAAATCAACATTGCTCGAAGATGTACCGCCTGAATTATCAGGGAAGTCTTGTCTTGAGAAAGCCTGAGAATCTGCA
+
HFFFHHHHHGHHHHHHHHHHHHHHHFHFHHHHHHBHHHHHFHHH<FFDFEEH;FFFF4FDEEFECECE>HBFFECHHHHHHDFEBFCEFFGBABEEEBFF
@HWI-ST132_0419:3:63:20945:85358#CAAAAT
CAGGCTTTCTCAAGACAAGACTTCCCTGATAATTCAGGCGGTACATCTTCGAGCAATGTTGATTTTGATGAGAGTAGCATTTTGAAAAACAGCACATGGC
+
DDDDDCBDDCEEFAEFFEEFFFFFFFFFDFFFFD?EC;AEE>BEBDDDDD:@EECCEEAEE5DDBFDFFF><9<9DDADDF>FFC5??=CFHFFFFFFCF
@HWI-ST132_0419:3:65:10676:71069#CAAAAT
CAGGCTTTCTCAAGACAAGACTTCCCTGATAATTCAGGCGGTACATCTTCGAGCAATGTTGATTTTGATGAGAGTAGCATTTTGAAAAACAGCACATGGC
+
HHHHHHHHHHHHHHHHHHHHHHHHHHHHHHHHHHGHHHHHHFHHFHHHHHHEHHFHHHFHHHFHHHHHHHFFFFBHHFGFHHHHHHHHHHHFHGHDEFEF
@HWI-ST132_0419:3:67:12846:4292#CAAAAT
CAGGCTTTCTCAAGACAAGACTTCCCTGATAATTCAGGCGGTACATCTTCGAGCAATGTTGATTTTGATGAGAGTAGCATTTTGAAAAACAGCACATGGC
+
HHHHHHHHHHHHHHHHHHHHHHHHHHHHHHHHHHHHHHHHHFHHHHHHHHHHHHHFFHHHHHHHHHHHHHFHFFBHHHHHHHHHFEF@FEHDHHHFHHFF
@HWI-ST132_0419:3:27:10053:57613#CAAAAT
GCCATGTGCTGTTTTTCAAAATGCTACTCTCATCAAAATCAACATTGCTCGAAGATGTACCGCCTGAATTATCAGGGAAGTCTTGTCTTGAGAAAGCCTG
+
HHHHGGHGHEHHHHHHHHHHFHHHHGEGHHHHHHHHHHHGHHHHGFHCHHHHHFHDHFHHHGHHHHHHFFEHHF;GFEGGBBEEEHHHFCHFHGFFHGHH
@HWI-ST132_0419:3:41:4798:186793#CAAAAT
GCCATGTGCTGTTTTTCAAAATGCTACTCTCATCAAAATCAACATTGCTCGAAGATGTACCGCCTGAATTATCAGGGAAGTCTTGTCTTGAGAAAGCCTG
+
HHHHHHHHHHHHHHHHHHHHHHHHHHHHHHHHHHHHHHHHHHHHHHHHHHHFHHFHHHHHHHGHHHBHHHHHHHHHHHHHHHBHHHHGGGHHHHHGFHHH
@HWI-ST132_0419:3:42:19502:52089#CAAAAT
CAGGCTTTCTCAAGACAAGACTTCCCTGATAATTCAGGCGGTACATCTTCGAGCAATGTTGATTTTGATGAGAGTAGCATTTTGAAAAACAGCACATGGC
+
HHHHHHHHHHHHHHHHHHHHHHHHHHHHHHHHHHHHHHHHHEHHFHHHHHHHHHEHHHHHFFFHHHFHHHFFFFDHBHGHHHHEAHHFHHHHAHHFFHHH
@HWI-ST132_0419:3:67:12721:178917#GAAAAT
TGCCATGTGCTGTTTTTCAAAATGCTACTCTCATCAAAATCAACATTGCTCGAAGATGTACCGCCTGAATTATCAGGGAAGTCTTGTCTTGAGAAAGCCT
+
EC=EEDC<D6CB?CCCCCDDEEDADEEEEEDDCCEDAE@DABDCDDCEDBCDDCDEEEEEAA@@DDDDCDBADDADCD4DCDDDDEEEBEEEDDDDEDEE
@HWI-ST132_0419:3:8:21257:55662#CAAAAT
CTGCCATGTGCTGTTTTTCAAAATGCTACTCTCATCAAAATCAACATTGCTCGAAGATGTACCGCCTGAATTATCAGGGAAGTCTTGTCTTGAGAAAGCC
+
HHHHHHHHHHHHHHHHHHHHHHHFHHHHHHHHHHEHHHHGHHHHHHEHHHHHFFHHHFEFFFHHFHHEFHFFFHHEHCHFHHFHFHHFHGHFHHF?E?HH
@HWI-ST132_0419:3:23:5725:190929#CAAAAT
CTGCCATGTGCTGTTTTTCAAAATGCTACTCTCATCAAAATCAACATTGCTCGAAGATGTACCGCCTGAATTATCAGGGAAGTCTTGTCTTGAGAAAGCC
+
HHHHHHHHHFHHHHHHHHHHHHHHHHHHHHHHHHHHHHHHHHGHHHHHHHGHHFHHBFHFHHHBHHDDHFHHFHHHHGGEGHHHHHHHHHHHHGHHHHFH
@HWI-ST132_0419:3:27:2761:11599#CAAAAT
CTGCCATGTGCTGTTTTTCAAAATGCTACTCTCATCAAAATCAACATTGCTCGAAGATGTACCGCCTGAATTATCAGGGAAGTCTTGTCTTGAGAAAGCC
+
HHHHHHHHFHHHHHHHHHHHHHGEHDAEDEFHEGHEFGGFFHGEHGHHB:FBDEEF9EH<BCCFDDHBFH=EFFF@CB??GEFDF?E<DEBDCBDFHHHC
@HWI-ST132_0419:3:7:7823:98006#CAAAAT
GCTGCTGCCATGTGCTGTTTTTCAAAATGCTACTCTCATCAAAATCAACATTGCTCGAAGATGTACCGCCTGAATTATCAGGGAAGTCTTGTCTTGAGAA
+
GGGGFFGGGCFBFFFGBGGFDEEEEEGGEDFEFFEGEBGGGDBGGGFEGFGGGGGGG7BFFEFFEDFGFDGGB=GFFFFFEEE-EDEBEEGGGGGFFCGE
@HWI-ST132_0419:3:5:10841:137330#CAAAAT
CTTGCTGCTGCCATGTGCTGTTTTTCAAAATGCTACTCTCATCAAAATCAACATTGCTCGAAGATGTACCGCCTGAATTATCAGGGAAGTCTTGTCTTGA
+
HHGHHHHGGGHHHFHFGGEGGGGGEHHHHHHEHHHHHHHFGGGGGHGHHHHHFHHHHEHHFHFHGHFBFFHEEHHFGGEGEHHHHFFEHFECGFGHHHDH
@HWI-ST132_0419:3:67:8389:64071#CAAAAT
CAAGACAAGACTTCCCTGATAATTCAGGCGGTACATCTTCGAGCAATGTTGATTTTGATGAGAGTAGCATTTTGAAAAACAGCACATGGCAGCAGCAAGT
+
HHHHHHHGHHHGHGHHHHHGHGHHHGGEHHHHHHHHHHHHHCHHHFHHFHHDHHHHHHHHDFGCBEFDDGHHHHHEHHHHHEHHHHGHGFGG?FGEBFFC
@HWI-ST132_0419:3:22:3408:22862#CAAAAT
GCTACTTGCTGCTGCCATGTGCTGTTTTTCAAAATGCTACTCTCATCAAAATCAACATTGCTCGAAGATGTACCGCCTGAATTATCAGGGAAGTCTTGTC
+
FFFFEDBBDBDB=B=CABCDC@@D@FFEFFFEFCFCF@FEFFEFFFFCFF?FFEEEFFFFFFFF<=B>CBFFFFF;BBABBEEEEEFB=E?EEDEFFFDF
@HWI-ST132_0419:3:68:20797:133051#CAAAAT
ACAAGACTTCCCTGATAATTCAGGCGGTACATCTTCGAGCAATGTTGATTTTGATGAGAGTAGCATTTTGAAAAACAGCACATGGCAGCAGCAAGTAGAC
+
EHGHHHHHHHHHGHHHHDEGFGHHHGGCGFHBHCEHHFCFD@FBDBGDGFE@FDCED@DB<DCD@;@C9BAA8>0<:>@AFB@FF78CC###########
@HWI-ST132_0419:3:6:9452:133241#CAAAAT
GGGCTACTTGCTGCTGCCATGTGCTGTTTTTCAAAATGCTACTCTCATCAAAATCAACATTGCTCGAAGATGTACCGCCTGAATTATCAGGGAAGTCTTG
+
GGGFGGGGGFGGGBGDFGGDEGGGGGGGGGGGGGFFDGGGCGGFGFGGGGFB@GGFFFGECGGGGGAEFDBGDFGFGGGGGGEGGFGGGGDFBEGGGDG?
@HWI-ST132_0419:3:7:4727:31290#CAAAAT
GGGCTACTTGCTGCTGCCATGTGCTGTTTTTCAAAATGCTACTCTCATCAAAATCAACATTGCTCGAAGATGTACCGCCTGAATTATCAGGGAAGTCTTG
+
HHHHHHHHHHHHHHHHHHHHHEHFFHHHHHHHHHHHHHHHHHHHHHHHHHFHHFHHEHHHFHHFHHAHHHHHEHEFGHHHGFFHFHHHH>GDDFFDFDFF
@HWI-ST132_0419:3:26:8356:116219#CAAAAT
GGGCTACTTGCTGCTGCCATGTGCTGTTTTTCAAAATGCTACTCTCATCAAAATCAACATTGCTCGAAGATGTACCGCCTGAATTATCAGGGAAGTCTTG
+
HHGHHHHHHHHHHHHHHHGFGHHFEHHHHHGHHHHHHHHHHHHHHHHGHHHHHEHHHGHHHHHFHHHHHEDFEFEHHHHDGHGHHHHHHFDHEB@EGFBB
@HWI-ST132_0419:3:2:5962:83435#CAAAAT
GGGGCTACTTGCTGCTGCCATGTGCTGTTTTTCAAAATGCTACTCTCATCAAAATCAACATTGCTCGAAGATGTACCGCCTGAATTATCAGGGAAGTCTT
+
GGGGGGGGEGGFGGFE=BEFFFBEF@GFFFGGGGGGGDFCE?FFDEGBFBFDFFBF:FCBEGCEEFFAFFB9BC<?EEEEF@FGFGDEG55>94<@DC@E
@HWI-ST132_0419:3:6:7021:11404#CAAAAT
GGGGCTACTTGCTGCTGCCATGTGCTGTTTTTCAAAATGCTACTCTCATCAAAATCAACATTGCTCGAAGATGTACCGCCTGAATTATCAGGGAAGTCTT
+
FGDFFFEGFFGGGGBGGGFEE@AB8?>9@?FFFFEGGDGF@B>B@GGFCFAGGGFGGGFEBEFGBDABDA'86,.9@<9>D@DDC@CB@B##########
@HWI-ST132_0419:3:26:5969:4605#CAAAAT
CTTCCCTGATAATTCAGGCGGTACATCTTCGAGCAATGTTGATTTTGATGAGAGTAGCATTTTGAAAAACAGCACATGGCAGCAGCAAGTAGCCCCACCT
+
HHFHHHHHHGHHHHHHHHHHHHHHFHHHGHHEGHHHHGHGHHHHHHHHHH?HHDFHHHFHHHHFHHHHHFHHHHHHHHHGHGHHGHHHGFHHEFEHBHHH
@HWI-ST132_0419:3:1:11066:139458#CAAAAT
TTCCCTGATAATTCAGGCGGTACATCTTCGAGCAATGTTGATTTTGATGAGAGTAGCATTTTGAAAAACAGCACATGGCAGCAGCAAGTAGCCCCACCTA
+
HHHHHHHHHHHHHHHHHHHHHHHHHHHHHHHHHHHHHHHHHHHHHHFHHHHHHHHHHHHHHHHHEHHHHHHHGHHHHHHHGHGGHGAGHHHBHHHHHHEF
@HWI-ST132_0419:3:2:8054:91582#CAAAAT
TTCCCTGATAATTCAGGCGGTACATCTTCGAGCAATGTTGATTTTGATGAGAGTAGCATTTTGAAAAACAGCACATGGCAGCAGCAAGTAGCCCCACCTA
+
HHHHHHHHHHHHHHHHHHHHHHHHHHHHHHHHHHDHGHHHFHHHHHBHHHHHHDFFEFFGHHHHGHHHFEHHHHEHHGHHHHHHHHHHHHHHFEHDDH>F
@HWI-ST132_0419:3:25:1213:157860#NAAAAT
CCCTGATAATTCAGGCGGTACATCTTCGAGCAATGTTGATTTTGATGAGAGTAGCATTTTGAAAAACAGCACATGGCAGCAGCAAGTAGCCCCACCTATG
+
EHHHHHHHFHHHHHHHHHHHHGHHHHGFEHHGGGHHGHEHHHHGHHEGDHHFHHHHHHEHHHHEDFEG?FEGGGGGHHGHGHGGGCEHH?HFH>HHHCHB
@HWI-ST132_0419:3:28:7308:112034#CAAAAT
CATAGGTGGGGCTACTTGCTGCTGCCATGTGCTGTTTTTCAAAATGCTACTCTCATCAAAATCAACATTGCTCGAAGATGTACCGCCTGAATTATCAGGG
+
HHHGHHDHHHHHHGHHHFHHFHBFFHHHHEHHFHHFHHHHHHHGHHHHHHHHHHHHHHEHHBHHHHHHFHHHHHHGHFHHHHHHEHHHHHHHHHHHGHHH
@HWI-ST132_0419:3:41:2145:99536#CAAAAT
CATAGGTGGGGCTACTTGCTGCTGCCATGTGCTGTTTTTCAAAATGCTACTCTCATCAAAATCAACATTGCTCGAAGATGTACCGCCTGAATTATCAGGG
+
HHHHHHHHHHHHHHHHHDFHDFBFBGBFF@DACEAFHHHDHFGHDEC?EBEFECEDEAFFHEFFFHHFF??DDC?GEFEEEGFEGBHFFEFEGE3DDBED
@HWI-ST132_0419:3:1:19053:131192#CAAAAT
TGATAATTCAGGCGGTACATCTTCGAGCAATGTTGATTTTGATGAGAGTAGCATTTTGAAAAACAGCACATGGCAGCAGCAAGTAGCCCCACCTATGCGC
+
HHHHGHHHHHFHHHGHGHHHHGHHHCHHGHGFHHHAHHHFG@GGFGGGEGHGHHHHHGF@<DDD?FDFFFHHEH@EEEEEDCFFFHFHEHE/EFE@B:BC
@HWI-ST132_0419:3:26:2741:51735#CAAAAT
TGATAATTCAGGCGGTACATCTTCGAGCAATGTTGATTTTGATGAGAGTAGCATTTTGAAAAACAGCACATGGCAGCAGCAAGTAGCCCCACCTATGCGC
+
HHHHHGHHGGHHGHHHFEHHGGEHGFEHHGGHGHHFHHHHHHHHFHHHFHHBHHHHHHHHGHBFHHHFHHGCGFEHHHEHHHGHGHFGHHHHHEEDGDGF
@HWI-ST132_0419:3:67:20123:122700#CAAAAT
TGATAATTCAGGCGGTACATCTTCGAGCAATGTTGATTTTGATGAGAGTAGCATTTTGAAAAACAGCACATGGCAGCAGCAAGTAGCCCCACCTATGCGC
+
HHHHHHHGHHHFHHHHHFHHHHGHHHHHGHHHFFHBHGH@GCGFEHHH:HHFF=GHHDHGCF>CBC9FDFFDDHEEFBGFEBACDA?DBADE.=E/1>>>
@HWI-ST132_0419:3:3:5072:53551#CAAAAT
CTTAGTATAGGTGCGCATAGGTGGGGCTACTTGCTGCTGCCATGTGCTGTTTTTCAAAATGCTACTCTCATCAAAATCAACATTGCTCGAAGATGTACCG
+
GGGFGDGBCGE?BEFBFFFFFDFBBCGGFEFF=BCFBDDCD>A?2>A?@AAA>A74AAA>;5@,:63;1.A>5>@DBADDC;,CD@D>D;ADA?DBE?AE
@HWI-ST132_0419:3:41:10661:54839#CAAAAT
TACATCTTCGAGCAATGTTGATTTTGATGAGAGTAGCATTTTGAAAAACAGCACATGGCAGCAGCAAGTAGCCCCACCTATGCGCACCTATACTAAGGTA
+
HGHHHHHHHHHHHGHHEHFHHHHHHHHHHHHHGHHHGHHHHHHHHHGHHHG=HGHEH?HHCCCBEHHFEHFHCHHHHHHGHHHEGHFHHHHHHHHGEF;F
@HWI-ST132_0419:3:46:16474:167505#CAAAAT
CTTCGAGCAATGTTGATTTTGATGAGAGTAGCATTTTGAAAAACAGCACATGGCAGCAGCAAGTAGCCCCACCTATGCGCACCTATACTAAGGTTCAAAA
+
>>5443?686<@>:<4@@>:414=-CB?9CDDD=DDAD9?CC9@>DD=E2EDDC=ECAC=7897;EC?EE@?B?EEBCEEDDDDB?DDDDDCD@DEEEEB
@HWI-ST132_0419:3:63:20770:196818#CAAAAT
CTTCGAGCAATGTTGATTTTGATGAGAGTAGCATTTTGAAAAACAGCACATGGCAGCAGCAAGTAGCCCCACCTATGCGCACCTATACTAAGGTTCAAAA
+
HHHHHHHHHHHHHHHFHHHHHEHHGHHHFHHHHHHHHEFHHHHHHGHHHEHGHHHHFHHCDFFEFHEFHHHHHHHHHHGGFHHHHHFHHEDGGBFHHBHH
@HWI-ST132_0419:3:66:18704:157677#CAAAAT
CTTCGAGCAATGTTGATTTTGATGAGAGTAGCATTTTGAAAAACAGCACATGGCAGCAGCAAGTAGCCCCACCTATGCGCACCTATACTAAGGTTCAAAA
+
HHHHHHGHHHHHHHHHHHHHHHGHGHHHEHHHFHHHHHHHHHHHHHHHHHHHHFHHHHFHFHDEBEEBGCFHFHFGHHHFBFHHGHHHBHFFGCFDC5DD
@HWI-ST132_0419:3:68:6043:8526#CAAAAT
CTTCGAGCAATGTTGATTTTGATGAGAGTAGCATTTTGAAAAACAGCACATGGCAGCAGCAAGTAGCCCCACCTATGCGCACCTATACTAAGGTTCAAAA
+
HHHHHHHHHHHHHHHHHHHHHHHHHHHHFHHGHHHHHHHHHHHHHHFHHHHHHHHHFHHFHHHEHHFFFHHHHFHHHFHHHHHHHHCGEHEHHEHHHHFH
@HWI-ST132_0419:3:8:9394:130009#CAAAAT
TTCGAGCAATGTTGATTTTGATGAGAGTAGCATTTTGAAAAACAGCACATGGCAGCAGCAAGTAGCCCCACCTATGCGCACCTATACTAAGGTTCAAAAG
+
GGHHGHGHGGGGEHEHHHHFHGEEHGGEGGFFGGGDHHGHHFHHHHFHHHHGHHHBBGEHE=?=?FDFDFDDFAFGBGGGHFHFGEG=GEGHDDFGF?FG
@HWI-ST132_0419:3:66:2405:8543#CAAAAT
TTCGAGCAATGTTGATTTTGATGAGAGTAGCATTTTGAAAAACAGCACATGGCAGCAGCAAGTAGCCCCACCTATGCGCACCTATACTAAGGTTCAAAAG
+
EEEEEEEEEEGGGGEEEEEEFFEFFD@DDDEFGGGGEGDGGGFGEEDEEEGEGGCGGBEGEEEGC5<1;<GEG@BFFFCFGGGGGDFEFFFGFGGD5DCA
@HWI-ST132_0419:3:2:8756:139953#CAAAAT
TGCTTTTTGAACCTTAGTATAGGTGCGCATAGGTGGGGCTACTTGCTGCTGCCATGTGCTGTTTTTCAAAATGCTACTCTCATCAAAATCAACATTGCTC
+
HHHHHHHHHHHHHHHGHGGHHHHFHHHHGHHHHHHHHHHHHHHHHHHHHFHEHADFCFFFEACDEHECHHE6DEDHHGHHHHEGHG;GGGHHHHGHFHHG
@HWI-ST132_0419:3:43:4153:176615#CAAAAT
TGCTTTTTGAACCTTAGTATAGGTGCGCATAGGTGGGGCTACTTGCTGCTGCCATGTGCTGTTTTTCAAAATGCTACTCTCATCAAAATCAACATTGCTC
+
HHHHHHHHHHHHHHHHHHGHHHHCHHHHHHGHGHHHHGHHHHHHFHHHFFD?E?DDCGACFADFEG9:EEFC@?EFFFHHBFGFEBFFCF5DD?AFFEFG
@HWI-ST132_0419:3:67:16986:126968#CAAAAT
TGCCTTTTGAACCTTAGTATAGGTGCGCATAGGTGGGGCTACTTGCTGCTGCCATGTGCTGTTTTTCAAAATGCTACTCTCATCAAAATCAACATTGCTC
+
HHHHHHHHHHHHHHHCHHHHFHGDHHHHGHGHHHHHHFFEEGCGGHFHEHBEE.DE>EEBGEEFGEGFBF:ACCBEGGHHHHHHHFCHFBGHHHEGAHGH
@HWI-ST132_0419:3:44:5050:56219#CAAAAT
CTGCCTTTTGAACCTTAGTATAGGTGCGCATAGGTGGGGCTACTTGCTGCTGCCATGTGCTGTTTTTCAAAATGCTACTCTCATCAAAATCAACATTGCT
+
HHHHHGHHHHHHHHHHGHHHHHHHFHHHHFHHHHFHHHHHHHFHHHHDHHF?DHCEBCFECF@EE@C?EBFHF@HHGHHHHFBFFHHHHHFFHHHFCF?F
@HWI-ST132_0419:3:45:3309:135359#CAAAAT
CTGCCTTTTGAACCTTAGTATAGGTGCGCATAGGTGGGGCTACTTGCTGCTGCCATGTGCTGTTTTTCAAAATGCTACTCTCATCAAAATCAACATTGCA
+
HHHHHHHHHHHHHHHHEHHHHHHHHHHHHHHGHGEHHHHGHHHFHFFHFFFEEHFFHFBDEFCFCFH?EECDC<,><>@AFF?CFIGGEFHHHHHB;??B
@HWI-ST132_0419:3:6:7516:29521#CAAAAT
GCAATGTTGATTTTGATGAGAGTAGCATTTTGAAAAACAGCACATGGCAGCAGCAAGTAGCCCCACCTATGCGCACCTATACTAAGGTTCAAAAGGCAGG
+
HHHHHHHHHHHHHHHHHGHHFHEHHHHGHHHHHGHHHHHHHGHHHHHHHHFHHEHHFFFHHHHHEHHHHCHHEHFHGHHHHHHGHHFBFHHGHECBHHHF
@HWI-ST132_0419:3:22:9041:14769#CAAAAT
GCAATGTTGATTTTGATGAGAGTAGCATTTTGAAAAACAGCACATGGCAGCAGCAAGTAGCCCCACCTATGCGCACCTATACTAAGGTTCAAAAGGCAGG
+
HHHHHHHHHHHHHHHEHGHHHHHHHHHHHHHHHHHHHHHHHHHHHHHHHHHHHHHGHFHHFHHHHHHEGHHHHHHGEGGGHHHGGHHFHHHHHHHHHGHH
@HWI-ST132_0419:3:47:12759:106111#CAAAAT
GCAATGTTGATTTTGATGAGAGTAGCATTTTGAAAAACAGCACATGGCAGCAGCAAGTAGCCCCACCTATGCGCACCTATACTAAGGTTCAAAAGGCAGG
+
HHHHHHHHHHHHHHHHHHHHHHHHHHHHHHHHHHHHHHHHHHHHHHHHHHHHHHHHHHHFHHHHHHHHHHHHFHHHHHHHGHHHFHHEHGHHHHHDHHHF
@HWI-ST132_0419:3:26:18892:171744#CAAAAT
CCTGCCTTTTGAACCTTAGTATAGGTGCGCATAGGTGGGGCTACTTGCTGCTGCCATGTGCTGTTTTTCAAAATGCTACTCTCATCAAAATCAACATTGC
+
HHHHHHHGHHGHHHHGHGGFEFFFFCEGGGFDED;?EEEAG?FEDHF?CEFE?@FCB.CCC@65C9=80=A<BA?GEBDGGGD<=@.BA<ECED,DDE@E
@HWI-ST132_0419:3:28:17930:143423#CAAAAT
GCAATGTTGATTTTGATGAGAGTAGCATTTTGAAAAACAGCACATGGCAGCAGCAAGTAGCCCCACCTATGCGCACCTATACTAAGGTTCAAAAGGCAGG
+
HHFGHHHHHHHHHHHHGHHGGG>GGHFHHGHHHHHFHHEG?FGFFFHFCHHHHFFFEFHE,CCFCDB7EEBA<>AGGFEEHGHFFCB@EEEEEABCFEED
@HWI-ST132_0419:3:65:3184:12917#CAAAAT
CCTGCCTTTTGAACCTTAGTATAGGTGCGCATAGGTGGGGCTACTTGCTGCTGCCATGTGCTGTTTTTCAAAATGCTACTCTCATCAAAATCAACATTGC
+
HHHHHHHHHHHHHHHHHHHHHHHHHGHHHHGHHHHEHHHHHHHHHHHHHFFCCEG9AA?DACE@CFHHBFHFFFEEFGDEFHHFFFBHHHHFBHHDFFDE
@HWI-ST132_0419:3:41:19800:130724#CAAAAT
TTGATTTTGATGAGAGTAGCATTTTGAAAAACAGCACATGGCAGCAGCAAGTAGCCCCACCTATGCGCACCTATACTAAGGTTCAAAAGGCAGGATCAGT
+
HHHEHHHHHHHHHHHHFHHHHHHHHHHHHHHHHHHHHGFHFHHHHHHHFHHFHHFHEHHHHHHHHHFHHHHFFFFHHGEHHFHHHGE9EFFBEFCFFCED
@HWI-ST132_0419:3:45:7048:94038#CAAAAT
ATTTTGATGAGAGTAGCATTTTGAAAAACAGCACATGGCAGCAGCAAGTAGCCCCACCTATGCGCACCTATACTAAGGTTCAAAAGGCAGGATCAGTCGG
+
HHHHHHHHHHHHHFHHHHHHHHHHHHHHHHHHHHEHHHHHHHHHHHHHHHHFHHHHHHHHHHFH>CHFHFFHHHHHHHHHHGBDHGHHHHHHFHFHHHHH
@HWI-ST132_0419:3:23:20612:111594#CAAAAT
CCGACTGATCCTGCCTTTTGAACCTTAGTATAGGTGCGCATAGGTGGGGCTACTTGCTGCTGCCATGTGCTGTTTTTCAAAATGCTACTCTCATCAAAAT
+
HHHGHHHHHDHHGGDHHHEFHHHDGHHBEHHFH@DECFE;FFFF@F@B?BC@9DCDDCD=:CBC@:?(>:?D4A2>??DDFD;?################
@HWI-ST132_0419:3:43:6830:68994#CAAAAT
TCGACCTTCCGACTGATCCTGCCTTTTGAACCTTAGTATAGGTGCGCATAGGTGGGGCTACTTGCTGCTGCCATGTGCTGTTTTTCAAAATGCTACTCTC
+
HHGHFHHHHHHHHHHHHHHHGHGHHGHHHHHGHHHHFHHEGFEGGHHHHBGGEGFDHHHHEEHFHFDCC=AF=AFADAAD<EEEEEBEEB?<BEEEBGGF
@HWI-ST132_0419:3:3:5964:85393#CAAAAT
CATCAATCGACCTTCCGACTGATCCTGCCTTTTGAACCTTAGTATAGGTGCGCATAGGTGGGGCTACTTGCTGCTGCCATGTGCTGTTTTTCAAAATGCT
+
HHHHHHHHHHHHHHHHHHHHHHHGHHHHHHHHHHHHHHHHHHHGHFHHFGHHHFEEHHEEHFDHHHDAHBECBA?=>A;?ADEBDC7AD=E?AEEF>5DD
@HWI-ST132_0419:3:41:20120:136768#CAAAAT
GCATTTTGAAAAACAGCACATGGCAGCAGCAAGTAGCCCCACCTATGCGCACCTATACTAAGGTTCAAAAGGCAGGATCAGTCGGAAGGTCGATTGATGT
+
HHHHHHHHHHHHHHHHHHHHHHHHHHHHHHHHHHHHHHHHHHHHHHHHHHHHHHHHHHHHHHHEHHFHHFHHFHHHFHHHHFHHHHHHHHHHHHHGFHHA
@HWI-ST132_0419:3:6:19000:11439#CAAAAT
ATTTTGAAAAACAGCACATGGCAGCAGCAAGTAGCCCCACCTATGCGCACCTATACTAAGGTTCAAAAGGCAGGATCAGTCGGAAGGTCGATTGATGTGA
+
FEF@FFGGGGGHGFFHHFGHHEHHHGGFGGGCGGEDHHHHGDGGGHHHEHHGHHGHFGHHGEBHGGFFGEBFBCFGGFFGDGGGGGF<EGGDGGGHHGEF
@HWI-ST132_0419:3:64:21192:151900#CAAAAT
ATTTTGAAAAACAGCACATGGCAGCAGCAAGTAGCCCCCCCTATGCGCACCTATACTAAGGTTCAAAAGGCAGGATCAGTCGGAAGGTCGATTGATGTGA
+
GHGHHHDGHGGHFHGGHFFHEEFHGDGEFFGFBGFFFB-F?BDDD5FEDFAEBEDDGEEF<<B><EA7EA=BDD9E5EEEDF?CBGFDDEEFF>5@@AB4
@HWI-ST132_0419:3:24:4602:46384#CAAAAT
TTTTGAAAAACAGCACATGGCAGCAGCAAGTAGCCCCACCTATGCGCACCTATACTAAGGTTCAAAAGGCAGGATCAGTCGGAAGGTCGATTGATGTGAC
+
GGHHGFGHHGHHGGFHHHFHHDGHHHHGEHHHGHHHFHFHHHHGHHHHHHEHHGHGFHHHBFFE>?@DDDGFG@EEEE@EGDGEGF@GGBBEC.B@<A?B
@HWI-ST132_0419:3:3:19825:184587#CAAAAT
TTTGAAAAACAGCACATGGCAGCAGCAAGTAGCCCCACCTATGCGCACCTATACTAAGGTTCAAAAGGCAGGATCAGTCGGAAGGTCGATTGATGTGACA
+
HHHHGHHGHHHHHHHHHHHHHHHHHHHHHFHGHHHHHHHHHGHHHHHHHHHHHHHHHHHFHHFFHFHHFHHHFBHHGHHHHG@HHEGHEHHBEHHFGBHH
@HWI-ST132_0419:3:25:1689:198812#CAAAAT
CGTCACATCAATCGACCTTCCGACTGATCCTGCCTTTTGAACCTTAGTATAGGTGCGCATAGGTGGGGCTACTTGCTGCTGCCATGTGCTGTTTTTTAAA
+
HHHHHHHHHHHHHHHHHHHHHHHHHHHHHHHHHHHHHHHHFHHHHHHFHHHFHFHFGHHHHDFCHEHFHHHHFFEGGFGECBFCFDADDCF?EFGEG>CF
@HWI-ST132_0419:3:2:3030:97938#CAAAAT
TTTGTCACATCAATCGACCTTCCGACTGATCCTGCCTTTTGAACCTTAGTATAGGTGCGCATAGGTGGGGCTACTTGCTGCTGCCATGTGCTGTTTTTCA
+
HHHHHHHHGGGGHHHHDHHHHHHGHHHGHDGGGGBFGGGGHHFHHGEHGHDGGEF=FFFE4<3?5ADA7BFBD<:B7C7<@:B@C+44+0/.6;.DFFF;
@HWI-ST132_0419:3:5:7468:175592#CAAAAT
TTTGTCACATCAATCGACCTTCCGACTGATCCTGCCTTTTGAACCTTAGTATAGGTGCGCATAGGTGGGGCTACTTGCTGCTGCCATGTGCTGTTTTTCA
+
FHHHHHHHHHHHHHHHHHHHHHHHHHHHGHHHHHHHHHHHHEHHHFHHGDHHHEHFHHFHHHHHHFHHDHGFGGEGEGGFFFBEFBE?9B?:?3?DBC?6
@HWI-ST132_0419:3:43:14894:150101#CAAAAT
GAAAAACAGCACATGGCAGCAGCAAGTAGCCCCACCTATGCGCACCTATACTAAGGTTCAAAAGGCAGGATCAGTCGGAAGGTCGATTGATGTGACAAAT
+
HHGHHHHHHHHHHHHHHHHHHHHHHHHHHHHHHFHHHHHHHHHHHHHFHHHHHHHHEHHHHHHHHHHHHECEEEBGGGEGFHCHHCFHFEHHEFAFFFAB
@HWI-ST132_0419:3:25:13487:154459#CAAAAT
AAAATTTGTCACATCAATCGACCTTCCGACTGATCCTGCCTTTTGAACCTTAGTATAGGTGCGCATAGGTGGGGCTACTTGCTGCTGCCATGTGCTGTTT
+
HHHHHHHGHHHHHGHHHHHFHHHEHHHEHGFEHHGHHHHHE>DHHHHFHHHHHHFHFHDBFBDBFFH?F@DB=DEHHECFHHHHFFDFH>C?C?B5:A>B
@HWI-ST132_0419:3:28:5408:177836#CTAAAT
AAAATTTGTCACATCAATCGACCTTCCGACTGATCCTGCCTTTTGAACCTTAGTATAGGTGCGCATAGGTGGGGCTACTTGCTGCTGCCATGTGCTGTTT
+
HHEHHHHHHHHHHGHCFHHFHHHHHHEHHHFFHDHFDFFFGHHHHHDFHHHHGHHDCDCCHHHHBHHGEDEE<B?GCFFFFHHHHHHFHBHHFEHECEEE
@HWI-ST132_0419:3:63:12295:91833#CAAAAT
TTTTAAAATTTGTCACATCAATCGACCTTCCGACTGATCCTGCCTTTTGAACCTTAGTATAGGTGCGCATAGGTGGGGCTACTTGCTGCTGCCATGTGCT
+
HHHHHHHHHHHHHHHHHHHHHHHFHHHHHHHHHHHHHHHHHHHHHHHHHHHHHHHHFHHHHHHFHFGHFHFHHCHHHHGHEEEHEGE?DA5?A:>?@A>?
@HWI-ST132_0419:3:3:18008:78882#CAAAAT
GTTTTTAAAATTTGTCACATCAATCGACCTTCCGACTGATCCTGCCTTTTGAACCTTAGTATAGGTGCGCATAGGTGGGGCTACTTGCTGCTGCCATGTG
+
HHHHHHGHHFHHHHHHHHHHHHGHHFHHHHHHHHHFFFDHHHHHHHHHHHHBFFHFHHHFHHHFHBHFHHFFEHFBHF@HHHFHHHHHFFFDC?F=??><
@HWI-ST132_0419:3:68:16113:52281#CAAAAT
GTTTTTAAAATTTGTCACATCAATCGACCTTCCGACTGATCCTGCCTTTTGAACCTTAGTATAGGTGCGCATAGGTGGGGCTACTTGCTGCTGCCATGTG
+
HHHHGHHGHHHHHHHHHHHHHHHHHCFHFHHHHHHFFHHFHHHFHEHHHHFBFFFHFF?EEFEE?BDDCECDBEDCFEDDEFFEDFHHE<A9<@E=A=69
@HWI-ST132_0419:3:61:2902:119076#CAAAAT
ATGGCAGCAGCAAGTAGCCCCACCTATGCGCACCTATACTAAGGTTCAAAAGGCAGGATCAGTCGGAAGGTCGATTGATGTGACAAATTTTAAAAACTAT
+
HHHHHHHGHGCGHHHFGEGGHHHHFHHHHHGFHHHHHHHHHHHHEHHHHGHFHHHHHEEFEFCFFHEFFF9DDAAEEDEEDB@EEDGHHHGEFHHDFHHH
@HWI-ST132_0419:3:21:8127:189911#CAAAAT
CATAGTTTTTAAAATTTGTCACATCAATCGACCTTCCGACTGATCCTGCCTTTTGAACCTTAGTATAGGTGCGCATAGGTGGGGCTACTTGCTGCTGCCA
+
HHHHHHHHHHHHHHGHGHHHHGHHHHHHHHHHHHHHHHHGHHHGHHHHHHHHHHHGGHHGHHHFHHHEHCFFGGGEGGGF8DBBBHHFHHFGE/HDBADD
@HWI-ST132_0419:3:26:2417:56005#CAAAAT
CCTCATAGTTTTTAAAATTTGTCACATCAATCGACCTTCCGACTGATCCTGCCTTTTGAACCTTAGTATAGGTGCGCATAGGTGGGGCTACTTGCTGCTG
+
GFD?E@@@E@<D@DD@CEBEHHDDEECEDDFFBCHHEHFEFDEHHEHHFHDEGF@GHHHEFHHHHFEFDFBBEFF>>CCB>EG=EEFEDFFGGDFFECFF
@HWI-ST132_0419:3:43:17060:196541#CAAAAT
CCTCATAGTTTTTAAAATTTGTCACATCAATCGACCTTCCGACTGATCCTGCCTTTTGAACCTTAGTATAGGTGCGCATAGGTGGGGCTACTTGCTGCTG
+
HD???DDDFDDDDDDDDDDDDDEDDDDDDDDDC@EHDDDHDD@DFDEFEDEFF@DHDHBF@E@HDEHEBE>EEBE@@@@@BDDDEEEEDDHCFFHHHED@
@HWI-ST132_0419:3:21:2749:145742#CAAAAT
TCCTCATAGTTTTTAAAATTTGTCACATCAATCGACCTTCCGACTGATCCTGCCTTTTGAACCTTAGTATAGGTGCGCATAGGTGGGGCTACTTGCTGCT
+
FFF>CD?E?FDDDD@DDDDDDDHFDDEDDE@DDEHHHDEDHDFEFHEFHHHHGHEHFEHEFGHBH@CHFHHFHGF???E?EBDEDHHHHEHEFHHBD@DD
@HWI-ST132_0419:3:27:8138:47964#CAAAAT
CTCCTCATAGTTTTTAAAATTTGTCACATCAATCGACCTTCCGACTGATCCTGCCTTTTGAACCTTAGTATAGGTGCGCATAGGTGGGGCTACTTGCTGC
+
D6777?????DDDDDDDDDDDD@DDDDDDD@DDD@;@@@@D@DD@DD@DDDDD=DDDDDD@D@DB@D@<D==;?=@@<@@D@@B=DD676DDDDD@DD@@
@HWI-ST132_0419:3:21:16359:120584#CAAAAT
CAGCAAGTAGCCCCACCTATGCGCACCTATACTAAGGTTCAAAAGGCAGGATCAGTCGGAAGGTCGATTGATGTGACAAATTTTAAAAACTATGAGGAGC
+
HHHHHHHHHHGHHHHHHHGHHHHHHHHHHHHGHHFHHHHHGHHFHHHFGHEFHFHEHHHHEHF=HFDDFEDEB@EDHHFHHHHHHHHHHHFFFHFHHB?F
@HWI-ST132_0419:3:67:15018:200119#CAAAAT
CAGCAAGTAGCCCCACCTATGCGCACCTATACTAAGGTTCAAAAGGCAGGATCAGTCGGAAGGTCGATTGATGTGACAAATTTTAAAAACTATGAGGAGC
+
HGHHFHHFHEHHHHFHHHHHHHHHHGHHHHHHEGHHHHHHHHHHHHFEHFHHHHHEHHHFFHHDHHFHHHDFFDEHHGHFHHHHHFGFHEFGHDHH?GFE
@HWI-ST132_0419:3:4:2139:17379#CAAAAT
GCTCCTCATAGTTTTTAAAATTTGTCACATCAATCGACCTTCCGACTGATCCTGCCTTTTGAACCTTAGTATAGGTGCGCATAGGTGGGGCTACTTGCTG
+
DDC8DCEEBEFEEFCFFFFEFFF=FFFFFBF@DFFEBFFFFFFFFEFFFFFFFFFFCFFFFEFFFF@FFFFFFFFEF6FEDFFE8FFFEFFF=FF:FF?C
@HWI-ST132_0419:3:68:8447:18712#CAAAAT
GCTCCTCATAGTTTTTAAAATTTGTCACATCAATCGACCTTCCGACTGATCCTGCCTTTTGAACCTTAGTATAGGTGCGCATAGGTGGGGCTACTTGCTG
+
FCFDFHHHFHHFHFHHEHHHHHHHHHHHHHHHHHHGHHHHHHHHHHHHHHHHHHFHGHHHHGGGHGHGFGGHEHHEFFEEHEGEHEHHHHHGHHFHEHHH
@HWI-ST132_0419:3:26:5125:29012#CAAAAT
GCAAGTAGCCCCACCTATGCGCACCTATACTAAGGTTCAAAAGGCAGGATCAGTCGGAAGGTCGATTGATGTGACAAATTTTAAAAACTATGAGGAGCTG
+
B;?=?>@A@<<@@=@EBEA-@@A@CFFEBBC@>DCCDFF>BEEBECEB95>4:9>EEC;CA/>B<4@><>D:C<?DE@BDFFD?9DCFFDEDCBEEBFED
@HWI-ST132_0419:3:3:16995:26066#CAAAAT
CAAGTAGCCCCACCTATGCGCACCTATACTAAGGTTCAAAAGGCAGGATCAGTCGGAAGGTCGATTGATGTGACAAATTTTAAAAACTATGAGGAGCTGT
+
HHHGHHHHHHGFGHHHHHHHHHHGHHGFGHFHFDHGGHHEHHCHHGHFEHHHEHHDBDDE@EF9EFFDFFEHEH=D>DDDGHHFHHHHGDHFH8FGFFGE
@HWI-ST132_0419:3:7:18535:182103#CAAAAT
CAAGTAGCCCCACCTATGCGCACCTATACTAAGGTTCAAAAGGCAGGATCAGTCGGAAGGTCGATTGATGTGACAAATTTTAAAAACTATGAGGAGCTGT
+
HHGHHHHHHHHHHHHHHHHHHHHHHHHHGGEHHHFHHGGHHHHGHHHHHHHHHHHHFHHHBDGFFEEHHHHHFHHHGFHGHHFHGHFHGHHFHHDHHHHH
@HWI-ST132_0419:3:45:16431:176933#CAAAAT
AGTAGCCCCACCTATGCGCACCTATACTAAGGTTCAAAAGGCAGGATCAGTCGGAAGGTCGATTGATGTGACAAATTTTAAAAACTATGAGGAGCTGTTA
+
BCBACDFFFFGGFGGEFGGGGGEGEGGGEGGGGGGEGGGGEGGEGFFEGGEGGGDGGEFGFDGEEBFGDBDFFFGEEEEE@ABDC=DDDDDEEFDGGGGF
@HWI-ST132_0419:3:6:2675:150171#CAAAAT
CCCACCTATGCGCACCTATACTAAGGTTCAAAAGGCAGGATCAGTCGGAAGGTCGATTGATGTGACAAATTTTAAAAACTATGAGGAGCTGTTATCTGCG
+
HHHHHHHHHHHGHHHHHHHFGHHHHHHHHHHHGFHHHHHHEHHHHHHHHEHHFEHFGHGBHHCG<DED9FGGFFEEHGGGEHHHFHHHHHHHEFHGB?E=
@HWI-ST132_0419:3:6:6700:184963#CAAAAT
CCCACCTATGCGCACCTATACTAAGGTTCAAAAGGCAGGATCAGTCGGAAGGTCGATTGATGTGACAAATTTTAAAAACTATGAGGAGCTGTTATCTGCG
+
HHHHHHHHHHHHHHHHHHGHHHHHHHHHHGHHHGHHFHHFHHGHHHHHHHHHBHHHHHHFHFFHHHHHEHHHFFFEDGGGHEHHHHHHHGFAHFBGFGEF
@HWI-ST132_0419:3:21:2088:47674#CAAAAT
CGCAGATAACAGCTCCTCATAGTTTTTAAAATTTGTCACATCAATCGACCTTCCGACTGATCCTGCCTTTTGAACCTTAGTATAGGTGCGCATAGGTGGG
+
HHHHHHHHHHEGDFEGGGGGGHHHHHHHHHGHHHHHHHHHHHHHHHEHHHHHHHHHHHHFHHHHHFHHHHHHHHHHHHGDHHHHHHHHHGHEFHHHHHHE
@HWI-ST132_0419:3:6:18870:147475#CAAAAT
CACCTATGCGCACCTATACTAAGGTTCAAAAGGCAGGATCAGTCGGAAGGTCGATTGATGTGACAAATTTTAAAAACTATGAGGAGCTGTTATCTGCGAT
+
HHHHHHHHHHHHHHHHHHHHHHHHHHHHHHHHHHHHFFHHHHHHHFFHHHEHHFHHHFFFEHHHHFFFHHD<EDDHHGHHHHHHHHHHHHHEEHHEHHFH
@HWI-ST132_0419:3:24:15753:70103#CAAAAT
CACCTATGCGCACCTATACTAAGGTTCAAAAGGCAGGATCAGTCGGAAGGTCGATTGATGTGACAAATTTTAAAAACTATGAGGAGCTGTTATCTGCGAT
+
FEFFEFFE=B@CDD@BABCCEEEEDFFEEED=?8@D@?AD@B5@@D6ADD4089>==3::0<@?=</A,AADDDD@BEEEEBE38DDDC<EBEC68:<=,
@HWI-ST132_0419:3:47:11317:192561#CAAAAA
CACCTATGCGCACCTATACTAAGGTTCAAAAGGCAGGATCAGTCGGAAGGTCGATTGATGTGACAAATTTTAAAAACTATGAGGAGCTGTTATCTGCGAT
+
HHHHHHHHHHHHHHHHHHHHHHHGDHHHGHHHGFHHHHEHHHHHHHFHHHFHHHHHHFHHFHFHHHHHHHHHHHHHHFHHHEHEHHHHHHHHHHHHHGHH
@HWI-ST132_0419:3:26:14836:45632#CAAAAT
ATCGCAGATAACAGCTCCTCATAGTTTTTAAAATTTGTCACATCAATCGACCTTCCGACTGATCCTGCCTTTTGAACCTTAGTATAGGTGCGCATAGGTG
+
GGGGGGGGGFGEFGDE=GGGADDDDGGGGGGGGGGGGFGGGGDGGFGGEGGGGGGEFGGGFBGGFGGFFEGGFFGGGGGGGGGGGGFFDGEGFGGGDGFG
@HWI-ST132_0419:3:61:8800:86543#CAAAAT
CCTATGCGCACCTATACTAAGGTTCAAAAGGCAGGATCAGTCGGAAGGTCGATTGATGTGACAAATTTTAAAAACTATGAGGAGCTGTTATCTGCGATAG
+
GF=GFFBFBFFCAEFGB?GGFEE?>>?7<:DE5B=,7>5>7@772558/4C>@?=9==6<?B<CE+=<10611/15<=7<EBDEF5>9+<B<BBBEDDD?
@HWI-ST132_0419:3:67:14717:177982#CAAAAT
CCTATGCGCACCTATACTAAGGTATCAAATTGCAGTTTCTGTCTGATTGGCTGAGCAACGCTACTTGATTTTTTCTTCATATATCATCATTTAGAATGCT
+
C@C@@?C>@BDDDDDFFFBFEE3DE?A@CA?DBECFDFFB@>D@CD?DADFFFEBBAAAE=:73>A?;;??A?>7EEFDEBEEBD=@CCCBFEEFEE/BF
@HWI-ST132_0419:3:23:11175:58811#CAAAAT
CGCACCTATACTAAGGTTCAAAAGGCAGGATCAGTCGGAAGGTCGATTGATGTGACAAATTTTAAAAACTATGAGGAGCTGTTATCTGCGATAGAATACA
+
HHHHHHHGHHHHHHHHHHHHHHHHHGHHHHHHGHHHHHHFGHFHHHHHHHHFFHHHHHHHGHHHHHHHHHFHHCHHHHHHHHHGHHGHHGFHFHDHGBHH
@HWI-ST132_0419:3:48:2892:94498#CAAAAT
CGCACCTATACTAAGGTTCAAAAGGCAGGATCAGTCGGAAGGTCGATTGATGTGACAAATTTTAAAAACTATGAGGAGCTGTTATCTGCGATAGAATACA
+
HHHHHHHHHHHHHHHHHHHFHHHHHHGHHDHHHHHHHHHFHGFHHHHHGHGHHHHHEFDHHHFHHFDHHHHFEBHGGFG8FFFFFGEHFHFE@BF@EEEE
@HWI-ST132_0419:3:42:13924:132594#CAAAAT
CAAACATGTATTCTATCGCAGATAACAGCTCCTCATAGTTTTTAAAATTTGTCACATCAATCGACCTTCCGACTGATCCTGCCTTTTGAACCTTAGTATA
+
HHHHHHHHHHHHHHHHHHHHHHGHHDAFDFBFHFEHHHHHHHHHHHHHHHHHHEHHHHFFHHFFHFHHHHHFHHHEHHHHHHHHHHHHHBGHHHHHFFGD
@HWI-ST132_0419:3:28:17974:154182#CAAAAT
CATCAATCGACCTTCCGACTGATCCTGCCTTTTGAACCTGTTCCAGAGATTTCATCAGCTTTGATCAAGAGCACAGGGAACAAGAATAAAACATCTACTT
+
HHHHGHHHHHHHHHHHGFHHEGGGFHGHHGGGHHHHGCHHGEHHGDHEEGFHHHHHDFHHHHHBEGDFEFGDFGFG8FGGHHHH@GGDGDGGG7D/CBC@
@HWI-ST132_0419:3:68:14947:34131#CAAAAT
CAAGTCCAAACATGTATTCTATCGCAGATAACAGCTCCTCATAGTTTTTAAAATTTGTCACATCAATCGACCTTCCGACTGATCCTGCCTTTTGAACCTT
+
HHHHHHHHHHHHHHHHHHHHHHHHHGHHHHEEDF@FEFHHFHHHHHHHHHHHHHHHHFHHHHHHFEHH?FFHHFHHFBHHHHFHHHHHHHHHHHDHHHHH
@HWI-ST132_0419:3:5:13400:165482#CAAAAT
TCAAGTCCAAACATGTATTCTATCGCAGATAACAGCTCCTCATAGTTTTTAAAATTTGTCACATCAATCGACCTTCCGACTGATCCTGCCTTTTGAACCT
+
HHHGHHHHGHHHHHHGGHHHHHHHHHHHFHHHHFHFHDHHHHHGHHEFHHGHHHGHHHHHHGHHHHHHH<FEFGEHFHHHHFHHHGHHHHHHHFGCHHHH
@HWI-ST132_0419:3:7:20022:104137#CAAAAT
CTCAAGTCCAAACATGTATTCTATCGCAGATAACAGCTCCTCATAGTTTTTAAAATTTGTCACATCAATCGACCTTCCGACTGATCCTGCCTTTTGAACC
+
GGFGFGGGGGEGGGGBEEEEGGGGFGGGE6EFECDB;E?D@>/@@E>B@EDEEEEE?BEDGGGBGGFFGGBEEBEGGFGFG@GGEGGGGGFDFGDABDD@
@HWI-ST132_0419:3:27:16305:18468#CAAAAT
CTCAAGTCCAAACATGTATTCTATCGCAGATAACAGCTCCTCATAGTTTTTAAAATTTGTCACATCAATCGACCTTCCGACTGATCCTGCCTTTTGAACC
+
D;B@C??AA@ADDD@EADBEFBDDFEAED;AAA>B??AAAE@=CCE7AEA@EBA>C?>C@EDCACE=E@E9??4;@??CAEFF;?A5A?DCDCDFBAEE3
@HWI-ST132_0419:3:62:11925:87457#CAAAAT
CTCAAGTCCAAACATGTATTCTATCGCAGATAACAGCTCCTCATAGTTTTTAAAATTTGTCACATCAATCGACCTTCCGACTGATCCTGCCTTTTGAACC
+
HHHHHHHHHHHHHHHHHHHHHHHHHHHHHEHHEEDFDFDFHHFHDHFHHHHHHFHHHHHHHHHHHHHHFHDEDFEHHHHHHHHFHHHHHFHHHFHFFFHH
@HWI-ST132_0419:3:1:9954:62089#CAAAAT
CCTCAAGTCCAAACATGTATTCTATCGCAGATAACAGCTCCTCATAGTTTTTAAAATTTGTCACATCAATCGACCTTCCGACTGATCCTGCCTTTTGAAC
+
HHHHHHHFHGGHHHHHHFGHGHHHHHHHGHFFEFCBEE?<HFHHDHHFHHHHHHH?HFFECDEEDFFFFFB?FECGEGG=FHHHHGDFHDHBHHHFDEAH
@HWI-ST132_0419:3:24:15529:48101#CAAAAT
CCCTCAAGTCCAAACATGTATTCTATCGCAGATAACAGCTCCTCATAGTTTTTAAAATTTGTCACATCAATCGACCTTCCGACTGATCCTGCCTTTTGAA
+
HHHHHHHHHHHHHHHHHHHHHHHHHHHHHHHHHHHHHHHHHHHHHHHHHHHHHHHHHHHHFHHHHHHHEFHH?HFHHHGHHGHHHHHHHGHHHHHHHHGF
@HWI-ST132_0419:3:4:7835:119544#CAAAAT
GCCCCTCAAGTCCAAACATGTATTCTATCGCAGATAACAGCTCCTCATAGTTTTTAAAATTTGTCACATCAATCGACCTTCCGACTGATCCTGCCTTTTG
+
HGHHHHHHHHHHHHHHHHEHHCHHHGGHHGHHGGHFFFCGFECGGGFBFGEGHHHGFFFGGFEEEEC2EEFFDDFEHHGDHHHDFGG?EGFF@GGD@BEE
@HWI-ST132_0419:3:4:1197:95159#NAAAAT
CAGCCCCTCAAGTCCAAACATGTATTCTATCGCAGATAACAGCTCCTCATAGTTTTTAAAATTTGTCACATCAATCGACCTTCCGACTGATCCTGCCTTT
+
HHHHHHHHHHHHHHHHHHHHHHHHHHHHFHHFHHFADHFFFEC?DFHFEF2EEEFHFFHHBHHCHDFDFFDHEFEF@HHBHBEDEFHFFHDHBF9FFFAE
@HWI-ST132_0419:3:7:1617:110612#CAAAAT
CAGCCCCTCAAGTCCAAACATGTATTCTATCGCAGATAACAGATCCTCATAGTTTTTAAAATTTGTCACATCAATCGACCTTCCGACTGATCCTGCCTTT
+
F=;BFFFFFFCEFF>=:B=6E=E;EEE?EE?;7=C#################################################################
@HWI-ST132_0419:3:26:8119:88165#CAAAAT
GCAGGATCAGTCGGAAGGTCGATTGATGTGACAAATTTTAAAAACTATGAGGAGCTGTTATCTGCGATAGAATACATGTTTGGACTTGAGGGGCTGCTAA
+
HHHHHHHHHHHHHHHHHHAHHFHHFHHHHHFHHHHHHHHHHHHEHHHHHHHHHHHHHHHHHHHHHHCFHHFFFHHHHHHHHHHHHHHHEHHHHHHH?.AF
@HWI-ST132_0419:3:4:18485:53878#CAAAAT
TTAGCAGCCCCTCAAGTCCAAACATGTATTCTATCGCAGATAACAGCTCCTCATAGTTTTTAAAATTTGTCACATCAATCGACCTTCCGACTGATCCTGC
+
EDBEECBDCCBDBBC@;::=AB@@;?=?>ADDBC>>C?@,4.'0*2/3&2DDDA:E>D?E=A@ABFDB>C9@<C?>9:<;<B@BBEFFFEFEEEFBFDFF
@HWI-ST132_0419:3:43:8016:76140#CAAAAT
TTAGCAGCCCCTCAAGTCCAAACATGTATTCTATCGCAGATAACAGCTCCTCATAGTTTTTAAAATTTGTCACATCAATCTACCTTCCGACTGTTCCTGC
+
HHHHHHHHHHHHHHHHHHHHHHHGHHHHHHHHHHFHHHHFHFHEEFBEBFHHHHHHHHHHHHHHHHHHHHHFHHHHHHHHHHHHHHHHHHHGHHHHHFHF
@HWI-ST132_0419:3:44:7356:190925#CAAAAT
TTTAGCAGCCCCTCAAGTCCAAACATGTATTCTATCGCAGATAACAGCTCCTCATAGTTTTTAAAATTTGTCACATCAATCGACCTTCCGACTGATCCTG
+
HHHHHHHHHHHHHHHHHHHHHHHHHHHFHHHHHHHHHHHHHFHFEEHEFDFHHHHHHFHHHHHHHHBHFHFHFHFHHFHHFHHHHHHHHHCHHHH@EFGG
@HWI-ST132_0419:3:47:19976:54835#CAAAAT
ATCAGTCGGAAGGTCGATTGATGTGACAAATTTTAAAAACTATGAGGAGCTGTTATCTGCGATAGAATACATGTTTGGACTTGAGGGGCTGCTAAATGAT
+
HHHHHHHHHHHHHFHHFHHHHHHEHHHHHHGHHHGFGHHHGFHHHEDEFHCHHHFHHEHFHEHHHFDDHHHHHEHGHGHHHHHHEGFEHEGC@CFHABCE
@HWI-ST132_0419:3:7:1647:42325#CAAAAT
GGATCATTTAGCAGCCCCTCAAGTCCAAACATGTATTCTATCGCAGATAACAGCTCCTCATAGTTTTTAAAATTTGTCACATCAATCGACCTTCCGACTG
+
GGGGGEGGGGGGGGGGFGGGGGF?GGGGGGGBGCGGGEGGDGGGDGAEFEBCEAFEGGG4FFGD=GFGFFEDBGDFFFFEGGGGGGGFGGEDGDGG@GDF
@HWI-ST132_0419:3:42:1949:27294#CAAAAT
GGATCATTTAGCAGCCCCTCAAGTCCAAACATGTATTCTATCGCAGATAACAGCTCCTCATAGTTTTTAAAATTTGTCACATCAATCGACCTTCCGACTG
+
HFHHHHHHHHFHHFHHHHFGGHGFHGGGFHGHHFHHHHHHFHFEF?FEFFHDEBCD@DG7EFGCEHFBFHAFEEEGHHHHGHHHFHHH>EDFFDGF?FBE
@HWI-ST132_0419:3:61:12191:127992#CAAAAT
GGATCATTTAGCAGCCCCTCAAGTCCAAACATGTATTCTATCGCAGATAACAGCTCCTCATAGTTTTTAAAATTTGTCACATCAATCGACCTTCCGACTG
+
HHHHHHHHHHHHHHHHHHHHHHHHHHHHHHHHHHHHHHHHHHHHFHFHFEFEH@FBEGGFFEGEHHHHHHHHHHHGHHHHHHHHHHHHHHHHHHHHHHHH
@HWI-ST132_0419:3:66:2918:74580#CAAAAT
GGATCATTTAGCAGCCCCTCAAGTCCAAACATGTATTCTATCGCAGATAACAGCTCCTCATAGTTTTTAAAATTTGTCACATCAATCGACCTTCCGACTG
+
HHHHHHHHHHHHHHHHHHHHHHHHHHHHHHHHHHHHHHHHHHHHHHFHFHFFFHHEFHHCHHHFHHHHHHFEHFHHHHHHBHHHHHHDFHHHHFFHHHHH
@HWI-ST132_0419:3:66:2452:168578#CAAAAT
GGATCATTTAGCAGCCCCTCAAGTCCAAACATGTATTCTATCGCAGATAACAGCTCCTCATAGTTTTTAAAATTTGTCACATCAATCGACCTTCCGACTG
+
GGG8GGGGEFGDGEFGGGCGGEGFFGGFGGGGGGFDGB@EEBEDDFBBEECADFD8DFFDFFEAFFFGGFEFGDFGGGBGGGGGGGGGGF@EGGGFGGFD
@HWI-ST132_0419:3:3:18953:139888#CAAAAT
GTCGGAAGGTCGATTGATGTGACAAATTTTAAAAACTATGAGGAGCTGTTATCTGCGATAGAATACATGTTTGGACTTGAGGGGCTGCTAAATGATCCAA
+
HHHHHHHHHFHHFHHGEGHEHHHHHFHHHHGHHHHHHEFHHHHHHHHHFHHHHHEHHFFFHEEHFHFHHEFEFFDGGGGFHFHHHFG?:CAC==9<4>;?
@HWI-ST132_0419:3:7:2471:157505#CAAAAT
TCGGAAGGTCGATTGATGTGACAAATTTTAAAAACTATGAGGAGCTGTTATCTGCGATAGAATACATGTTTGGACTTGAGGGGCTGCTAAATGATCCAAG
+
HGFHHHHHEGGFGGGHFHEHFGGGEHHHGEHGHEF?GGGFHHEHFEFF;FEFF@FFBGFE7FCAD2:@;.<<A>AFCEEE6:EEE?@@7>DAAA?#####
@HWI-ST132_0419:3:26:17158:143629#CAAAAT
TCGGAAGGTCGATTGATGTGACAAATTTTAAAAACTATGAGGAGCTGTTATCTGCGATAGAATACATGTTTGGACTTGAGGGGCTGCTAAATGATCCCAG
+
HHHHHHHHFFHDHHEHHEFHHHHHHHGHGFHHHGHHEHGHGHBHHDFFHGGHFBHFCHGHEHBHF?HHBEFFFEFGGGGGFHEC@GE:EFGF/ACED2D;
@HWI-ST132_0419:3:3:18199:12889#CAAAAT
CTTGGATCATTTAGCAGCCCCTCAAGTCCAAACATGTATTCTATCGCAGATAACAGCTCCTCATAGTTTTTAAAATTTGTCACATCAATCGACCTTCCGA
+
HHHHHHHHHHHHHHHHHHHHHHHHHHHHHHHHHHGHHHHHHHHHHHHFFEEDDB@ECE?EFFEFEHCFHHHFHHHHHHHHHDHEHHHHHHFHHFHHHHHH
@HWI-ST132_0419:3:3:9172:108530#CAAAAT
TCGGAAGGTCGATTGATGTGACAAATTTTAAAAACTATGAGGAGCTGTTATCTGCGATAGAATACATGTTTGGACTTGAGGGGCTGCTAAATGATCCAAG
+
GEFGBGEGGFGHHHFHHHFHHHHHHHHGHHHHHHHHHHHFHGHHHHHEHHGFHHHHFHGHHHHEGFFEDFFGFCFGGGGDEHGHHHEGBH@4???DEE7D
@HWI-ST132_0419:3:23:16633:69558#CAAAAT
CTTGGATCATTTAGCAGCCCCTCAAGTCCAAACATGTATTCTATCGCAGATAACAGCTCCTCATAGTTTTTAAAATTTGTCACATCAATCGACCTTCCGA
+
HHHHHHHHHHHHHHHHHHHHHHHHHHHHHHHHHHGHHHHHHHHHHHHHHHHHCEEFDFDHHHFHHHEHHHFHHDFHHGHHHHHGHHHGHHAHHHHFHHHF
@HWI-ST132_0419:3:23:3429:73025#CAAAAT
CTTGGATCATTTAGCAGCCCCTCAAGTCCAAACATGTATTCTATCGCAGATAACAGCTCCTCATAGTTTTTAAAATTTGTCACATCAATCGACCTTCCGA
+
HHHHHHHHHHHGHHGHHHHHHGHHHHHHHHHHHHHHFHHHHHHHHHHHHHHHHHFHHHHHFHHHHGHHHHFFGG<GGGEGHGHHGHEFHHHHGFHHHHHH
@HWI-ST132_0419:3:48:21269:193368#CAAAAT
CTTGGATCATTTAGCAGCCCCTCAAGTCCAAACATGTATTCTATCGCAGATAACAGCTCCTCATAGTTTTTAAAATTTGTCACATCAATCGACCTTCCGA
+
HHHBHHHHHHHHGHHHHFHHHHHHHHFHHHHHHHHHFHHHHHHHHHHHFBHCEEBE4BBEEFEEEF?EEEEH@AEFGFGDHHHBEFHHBCFDDACHDEFA
@HWI-ST132_0419:3:63:12414:156762#CAAAAT
CTTGGATCATTTAGCAGCCCCTCAAGTCCAAACATGTATTCTATCGCAGATAACAGCTCCTCATAGTTTTTAAAATTTGTCACATCAATCGACCTTCCGA
+
HHHHGHHHHHHHHHHGHHHHHHHHHHHHHGHHHHHHHHHHHHHHHHHFHEHHFHEFEFEFHHFHAHDFFFHHFFFHHHHHHHHHHHHGHHHEHHHGHHHF
@HWI-ST132_0419:3:22:5430:171382#CAAAAT
CGGAAGGTCGATTGATGTGACAAATTTTAAAAACTATGAGGAGCTGTTATCTGCGATAGAATACATGTTTGGACTTGAGGGGCTGCTAAATGATCCAAGG
+
HHHHHHHFHHEGFGGGDGEGHHHGHHHHHHHHHGHHHHGHHHHHHHHGGHHHHHHHEHEHHEHHHFHHHHGHEHHHHFBHHGHHH;>.BC'1336DDD?D
@HWI-ST132_0419:3:66:1761:136008#CAAAAT
CCCTGGATCATTTAGCAGCCCCTCAAGTCCAAACATGTATTCTATCGCAGATAACAGCTCCTCATAGTTTTTAAAATTTGTCACATCAATCGACCTTCCG
+
HHHHHHHHHHHHHHHHHHHHHHHHHHHHHHHHHHFHHFHHHHGHHHHHHHFHFEHEHDEDFHHFHEHDHHHHHHFHHHHHHHFFHGHHHHHEHFHFFEGF
@HWI-ST132_0419:3:28:8270:160459#CAAAAT
GGAAGGTCGATTGATGTGACAAATTTTAAAAACTATGAGGAGCTGTTATCTGCGATAGAATACATGTTTGGACTTGAGGGGCTGCTAAATGATCCAAGGG
+
HHHHHHEHHHHHHHHHFHHHHHFHHHHHHHHHGHHHHHHHHHGFHHHHFHHHHHHHHFFHHFHFBHEHEHE9EFEHHGHHHHCHHHHHFHFEDHH<FCCF
@HWI-ST132_0419:3:21:3488:143827#CAAAAT
CCCTTGGATCATTTAGCAGCCCCTCAAGTCCAAACATGTATTCTATCGCAGATAACAGCTCCTCATAGTTTTTAAAATTTGTCACATCAATCGACCTTCC
+
HHHHHHHEHHHCHHFHHHHHHHHHHHFHHHHHHHHGHHHHHHGHHHHHHHHEHHHFFHHHHHHHFHHHHHHEHEFHHGHFHGFFHHHECHHHGFHHGHHG
@HWI-ST132_0419:3:68:9711:164532#CAAAAT
GGTCGATTGATGTGACAAATTTTAAAAACTATGAGGAGCTGTTATCTGCGATAGAATACATGTTTGGACTTGAGGGGCTGCTAAATGATCCAAGGGGCTC
+
GGEGGFHHHFHHHHHHHHHHHHHHHHHHGGGGHHHHFEFCHHHHHHFHHHHHDHHHHFGCHHHHFFHAFHHHFHHHHHHHFFBFFDBCFEHHEFHHHEBE
@HWI-ST132_0419:3:6:11069:178713#CAAAAT
GTCGATTGATGTGACAAATTTTAAAAACTATGAGGAGCTGTTATCTGCGATAGAATACATGTTTGGACTTGAGGGGCTGCTAAATGATCCAAGGGGCCCC
+
EEEB=C@@?>E>EEE@@9@DEBDEEBCDEBFF?FFAFCFFDDD>ABFDDCE?BEBC@B<FFEE7E???EDF=EEEE@CF#####################
@HWI-ST132_0419:3:42:18944:61148#CAAAAT
GTCGATTGATGTGACAAATTTTAAAAACTATGAGGAGCTGTTATCTGCGATAGAATACATGTTTGGACTTGAGGGGCTGCTAAATGATCCAAGGGGCTCT
+
HHHHHHHHHHGHHHHHHHHGHHGGHHHHHHHGHHHHHHHHGHGHHHGGFHHHFHHHHHBFFAC?B?<D?BDA>CA3?AA77>><89A?,B<;5>:>+?>>
@HWI-ST132_0419:3:66:1425:175125#CAAAAT
CGATTGATGTGACAAATTTTAAAAACTATGAGGAGCTGTTATCTGCGATAGAATACATGTTTGGACTTGAGGGGCTGCTAAATGATCCAAGGGGCTCTGG
+
HHHHHHHHHHHHHHHFHHHHHHHHHHHHGHFHHFEHHHHHFHHDHHEDHBHEHHHHEFHHFHDECHEHHFH<F?HFGDB@FFBE6AAA5@=<CCCCFC=9
@HWI-ST132_0419:3:8:4303:166586#CAAAAT
GATTGATGTGACAAATTTTAAAAACTATGAGGAGCTGTTATCTGCGATAGAATACATGTTTGGACTTGAGGGGCTGCTAAATGATCCAAGGGGCTCTGGC
+
GFHHHHFHFHHHHHHHHHGGGHGFHHHHHHHHFHHDHHHHHHHHHHHHEFH?FHHHH>HFFHBFFHHHHHEEECDHHHHDHCFHHHHFEFHBHHHH>HFH
@HWI-ST132_0419:3:62:7522:86421#CAAAAT
TTGATGTGACAAATTTTAAAAACTATGAGGAGCTGTTATCTGCGATAGAATACATGTTTGGACTTGAGGGGCTGCTAAATGATCCAAGGGGGTCTGGCTG
+
F=DFFFFFFFBFDF=EEEEEFFFFABDDFFEAFFEE@DEEBFFAFDFB9FCEFFFFFEF<+776;2?6:3@EA=B>,B8+/7368<A3?A##########
@HWI-ST132_0419:3:67:10756:188871#GAAAAT
TTGATGTGACAAATTTTAAAAACTATGAGGAGCTGTTATCTGCGATAGAATACATGTTTGGACTTGAGGGGCTGCTAAATGATCCAAGGGGCTCTGGCTG
+
@<<:;@C@ACADDDCDDADD====ADBGBGFDGGE?>?DA;??>AEBA<?B7>>>:8933DDC<?A9A0*3<:9:A########################
@HWI-ST132_0419:3:28:3802:86343#CAAAAT
CAGCCAGAGCCCCTTGGATCATTTAGCAGCCCCTCAAGTCCAAACATGTATTCTATCGCAGATAACAGCTCCTCATAGTTTTTAAAATTTGTCACATCAA
+
HGHHHGHHHGHHHHGBGGGGHHHGEHHHFGHHGHHHFGHHFHHGHHEHFEEGGGFHGHGEHEBC:>1@4?<;AC>FFFFEDDDFFGEGGFEGGBGHHHDF
@HWI-ST132_0419:3:45:11478:146677#CAAAAT
CAGCCAGAGCCCCTTGGATCATTTAGCAGCCCCTCAAGTCCAAACATGTATTCTATCGCAGATAACAGCTCCTCATAGTTTTTAAAATTTGTCACATCAA
+
HHHHHHHHHHHHHHHHHHHHHHHHHHHHHHHHHHHHHHFHHHHHHHHHHHHHHHEHHHHHHEFFDDBFDFDFFHEHGHHHHHHHHDHHHGHHHHHHHHDB
@HWI-ST132_0419:3:21:16389:9729#CAAAAT
TGATGTGACAAATTTTAAAAACTATGAGGAGCTGTTATCTGCGATAGAATACATGTTTGGACTTGAGGGGCTGCTAAATGATCCACGGGGCTCTGGCTGG
+
=?9@<9<0<9EECBCFFFFEDEE@EEDC=3A@ABCFCEFB>DDADAE?B?DD@D:AADDD8DAD>4D>DEEE?###########################
@HWI-ST132_0419:3:22:8620:194511#CAAAAT
TGATGTGACAAATTTTAAAAACTATGAGGAGCTGTTATCTGCGATAGAATACATGTTTGGACTTGAGGGGCTGCTAAATGATCCAAGGGGCTCTGGCTGG
+
HHHHHFHHHHGFHHHHHHHHHHHEHHHHHHHHDHHHHGHBHHHFHHHHHFHHHHGHHHHHHHHHHDHF@HHHHD:DGG@FD?BEDFBFGGABHFCGGEEF
@HWI-ST132_0419:3:67:14437:131334#CAAAAT
TGATGTGACAAATTTTAAAAACTATGAGGAGCTGTTATCTGCGATAGAATACATGTTTGGACTTGAGGGGCTGCTAAATGATCCAAGGGGCTCTGGCTGG
+
GGEGGGEGFFEEEDEGGFGFGGGDGGFGGGGFGGGDFGGDFGGFGGBGGGGGGGGFG<FFGGEGBFGFG@E;B?D;A@?A==EECC>B=DBDEEECE87E
@HWI-ST132_0419:3:43:8078:142122#CAAAAT
TCCAGCCAGAGCCCCTTGGATCATTTAGCAGCCCCTCAAGTCCAAACATGTATTCTATCGCAGATAACAGCTCCTCATAGTTTTTAAAATTTGTCACATC
+
HHHHHHHHHHHHHHHHHHHHHHGHHHHHHHHHHHHHHHGHHHHHHHHHHHHHHHHHHHFHHCFEEF?EEF@@7ADFEFFFHFHHHHHHHHFFHFHHHBHH
@HWI-ST132_0419:3:48:8538:68910#CAAAAT
TCCAGCCAGAGCCCCTTGGATCATTTAGCAGCCCCTCAAGTCCAAACATGTATTCTATCGCAGATAACAGCTCCTCATAGTTTTTAAAATTTGTCACATC
+
HHHHHHHHHHHHHHHHHGHHHHHHHHGHHGGGHHHHHFHHHHHHHHHHHGFHHHHHHHHHHHHHHHHHHFFEEGGGGHFGHGHHHHGFHHHHHEGHHHHH
@HWI-ST132_0419:3:68:19435:101918#CAAAAT
TCCAGCCAGAGCCCCTTGGATCATTTAGCAGCCCCTCAAGTCCAAACATGTATTCTATCGCAGATAACAGCTCCTCTTAGTTTTTAAAATTTGTCACATC
+
HHHHHHHHHGFGDGGHGFFHHHHHGHGFHHAFHGFFEFBFEFFGGHHFEHEHHHFFBFFFGBFBFFHEBH<CFEEEHGFGHFGDFHHFFFFFGBGEEB@D
@HWI-ST132_0419:3:1:15795:53785#CAAAAT
TTCCAGCCAGAGCCCCTTGGATCATTTAGCAGCCCCTCAAGTCCAAACATGTATTCTATCGCAGATAACAGCTCCTCATAGTTTTTAAAATTTGTCACAT
+
HHHHHHHHHHHHHHHHHHHHHHHHHHHHHHHHHHHHHHHBHFHHHHHHHHHFDHHHHHHHHH>HEFD;DDCAB>DFFFFCHHHHHHFHDFHHFFHFEFHH
@HWI-ST132_0419:3:7:19683:35929#CAAAAT
TTCCAGCCAGAGCCCCTTGGATCATTTAGCAGCCCCTCAAGTCCAAACATGTATTCTATCGCAGATAACAGCTCCTCATAGTTTTTAAAATTTGTCACAT
+
GGGGDGGGEA?GGFGGGEGEGEGGGGDEGFGGGGGGGGGGGFGGGGGGEGGGFGGFGGGFFCEGFDFF5E?CCDDGFGGFGFGGGGGGFGFGGGEGGGB@
@HWI-ST132_0419:3:22:3867:192740#CAAAAT
TTTCCAGCCAGAGCCCCTTGGATCATTTAGCAGCCCCTCAAGTCCAAACATGTATTCTATCGCAGATAACAGCTCCTCATAGTTTTTAAAATTTGTCACA
+
GHHGGHHHHHHHDHHDGHHHHFHF@GHHHEFFHDHGHAHHFHHHDHHHEFHEHFEHFFHHHHHFHFBFEBDCED?FGGFFBG=GGHHHEAEGGFFDFHHD
@HWI-ST132_0419:3:61:13624:70288#CAAAAT
GTGACAAATTTTAAAAACTATGAGGAGCTGTTATCTGCGATAGAATACATGTTTGGACTTGAGGGGCTGCTAAATGATCCAAGGGGCTCTGGCTGGAAAC
+
HHHHHHHHHHHHHHHHHHHHHHHHHHHHHHHHHHHHHHHHHGHHHHHHHHHFHHHHFHHHHHHHHHHHHDDBFFDFDGEGDFBFFHFFGBCGGDFD,DDA
@HWI-ST132_0419:3:23:13993:60545#CAAAAT
GTTTCCAGCCAGAGCCCCTTGGATCATTTAGCAGCCCCTCAAGTCCAAACATGTATTCTATCGCAGATAACAGCTCCTCATAGTTTTTAAAATTTGTCAC
+
HHHGHHGHHHHHHGHHHHHHHHFHHHGGEFHHHHFHHHFHHFHEHHHHHHEHHEHHFHHGFDFF?C<C>:94CC>EFFFFFBGEGAGGGGHBHHFEFFFH
@HWI-ST132_0419:3:21:11515:75635#CAAAAT
CCAGTTTCCAGCCAGAGCCCCTTGGATCATTTAGCAGCCCCTCAAGTCCAAACATGTATTCTATCGCAGATAACAGCTCCTCATAGTTTTTAAAATTTGT
+
HHHHHHHHHHHHHHHHGHHHHHHHHHHHHHHHHHHHHHHHHHHHHHHHHHHFHHFHHHFHHHHHHHFHHEFFECDFECAHHHEHEGBFHGHGFHHHFHFF
@HWI-ST132_0419:3:8:7353:147013#CAAAAT
CAAATTTTAAAAACTATGAGGAGCTGTTATCTGCGATAGAATACATGTTTGGACTTGAGGGGCTGCTAAATGATCCAAGGGGCTCTGGCTGGAAACTGGT
+
HHHHHHHHHHHHHHHHHHEHGDFFFHHHHHHCHHEDDGGFEDHHDFHHHEGHEFHEBFHHHCHAFEEEFEEBC?FBFFFFHFCCHFHHFFHFEHHFBEFD
@HWI-ST132_0419:3:44:4748:5476#CAAAAT
CAAATTTTAAAAACTATGAGGAGCTGTTATCTGCGATAGAATACATGTTTGGACTTGAGGGGCTGCTAAATGATCCAAGGGGCTCTGGCTGGAAACTGGT
+
HHHFHHHHHHHHHHHHHHHHHHHHHHHFHHHGHHGGHHGHHHHHHHHHFHHFHHHHHFHHHHHFHCBBFE>?=??EDEEEEHEBEA4ED>@@5>A9<>@4
@HWI-ST132_0419:3:45:17797:48818#CAAAAT
CAAATTTTAAAAACTATGAGGAGCTGTTATCTGCGATAGAATACATGTTTGGACTTGAGGGGCTGCTAAATGATCCAAGGGGCTCTGGCTGGAAACTGGT
+
HHHGHHHDHHHHHHHHHHHGHHHHHHHHHHHFHHHFHEHHFHEHEHHFHHFHFFHHHFHHHFHHF?DADF19;:;DDD6DDF?BF>?DDB@@,?######
@HWI-ST132_0419:3:45:3550:107435#CAAAAT
CAAATTTTAAAAACTATGAGGAGCTGTTATCTGCGATAGAATACATGTTTGGACTTGAGGGGCTGCTAAATGATCCAAGGGGCTCTGGCTGGAAACTGGT
+
HHHHHHHHHHGHHHHHHHHHHHHHHHHHHHHHHHHEHFHHHHHHHHHHHHHHFHHHHHHHHHFFFA?CEEADAA5GFF?FHHHBHFEHDEEF6DC#####
@HWI-ST132_0419:3:46:12886:92042#CAAAAT
CAAATTTTAAAAACTATGAGGAGCTGTTATCTGCGATAGAACACATGTTTGGACTTGAGGGGCTGCTAAATGATCCAAGGGGCTCTGGCTGGAAACTGGT
+
HHHHHHHHHHHHHHHHHHHHHCHFHHHHHHHFHFHEHHHHE7FGEFHFFFHHFHHHHFHHHHHFFCCDFH?A5@@DCBAD<FDDFFBHFDBC=@D#####
@HWI-ST132_0419:3:47:12279:65154#CAAAAT
CAAATTTTAAAAACTATGAGGAGCTGTTATCTGCGATAGAATACATGTTTGGACTTGAGGGGCTGCTAAATGATCCAAGGGGCTCTGGCTGGATACTGGT
+
GEGCGGGGGGEGGGGDGGGFG=GGGGFGGFGGGFEFDFEFBCCDDFEBFBFDADFFFAEB<DDEG:<8@@DC@CCGAADFBD9E################
@HWI-ST132_0419:3:61:1668:141581#CAAAAT
CAAATTTTAAAAACTATGAGGAGCTGTTATCTGCGATAGAATACATGTTTGGACTTGAGGGGCTGCTAAATGATCCAAGGGGCTCTGGCTGGAAACTGGT
+
EGGGGGGGDGGFGGGGFFGGFGGGGGGEGGFEGGGGGEE@EFFFEGGEFGFGGGEGFGGGG@@FG?.@@;5;407CBC><==+:@4CC@@##########
@HWI-ST132_0419:3:66:17004:2672#CAAAAT
CAAATTTTAAAAACTATGAGGAGCTGTTATCTGCGATAGAATACATGTTTGGACTTGAGGGGCTGCTAAATGATCCAAGGGGCTCTGGCTGGAAACTGGG
+
HHHHHHHHHHHHHHHHHHGGHGHHHHHHHHHHHHHHHHHHHHHHBHHHHHFHFHHHGFHHHHHFHBBAED=>>@>EEEEEHHDFHHEHFFFG.EGC?@##
@HWI-ST132_0419:3:47:18141:142115#CAAAAT
AAATTTTAAAAACTATGAGGAGCTGTTATCTGCGATAGAATACATGTTTGGACTTGAGGGGCTGCTAAATGATCCAAGGGGCTCTGGCTGGAAACTGGTC
+
BBB@DDEE@EFFDFD6=:36@@?;:EE@@E7@4=@BBDDD8EEB=89<8>FFDFBFDFEFEEFBF:A?D>:=,>>?@@>=D5CD8EEEEE;@<,ACC###
@HWI-ST132_0419:3:61:10451:85689#CAAAAT
AAATTTTAAAAACTATGAGGAGCTGTTATCTGCGATAGAATACATGTTTGGACTTGAGGGGCTGCTAAATGATCCAAGGGGCTCTGGCTGGAAACTGGTC
+
HHHHHHHHHHHHHHHHHHHHFHHHHHHHHHHHHHHHHHHGFEHFHHHHHHHHHHHHFHHHHHHHCABDE+===>@CF:FFF<EEBCFFE>E4AD@=>@5<
@HWI-ST132_0419:3:6:17155:193292#CAAAAT
CGACCAGTTTCCAGCCAGAGCCCCTTGGATCATTTAGCAGCCCCTCAAGTCCAAACATGTATTCTATCGCAGATAACAGCTCCTCATAGTTTTTAAAATT
+
HHHHHGHHHHHHHHHHHFHGHHHHHHHHAHHGHHHHHHGHHHHHHHHBFDHHHHHHHHHBBFGGFHHHHHFF0EEFFEFFHEHFHGGCGEFFHHHHHGHH
@HWI-ST132_0419:3:8:15357:179353#CAAAAT
CGACCAGTTTCCAGCCAGAGCCCCTTGGATCATTTAGCAGCCCCTCAAGTCCAAACATGTATTCTATCGCAGATAACAGCTCCTCATAGTTTTTAAAATT
+
@@@9<9<7>@0.143689<1)859)-:3334=??76;+8;;4<8A<5A?77<@96BD4=DD4?9D<AADDA=*?DCDDDCC<DCDDBDD8;6<>>?DAB@
@HWI-ST132_0419:3:41:10125:37338#CAAAAT
TTTAAAAACTATGAGGAGCTGTTATCTGCGATAGAATACATGTTTGGACTTGAGGGGCTGCTAAATGATCCAAGGGGCTCTGGCTGGGAAATGGTCTATG
+
HHHHHHFHHHHGHHHHFHHHHFHFHHHHHHEHHHHHHHHHHHHFHHHHHHHHDHHFHHEE?>ACE<<BB=E4EBADE2:E?:?#################
@HWI-ST132_0419:3:3:2194:192539#CAAAAT
TTAAAAACTATGAGGAGCTGTTATCTGCGATAGAATACATGTTTGGACTTGAGGGGCTGCTAAATGATCCAAGGGGCTCTTGCTGGAAACTGGTCTATGT
+
FFDEFFEFFBFFFEF8;6A@=C@@@==:@6;=@=<ECF<=CCD;CB+BEEDBFDC=7AD#########################################
@HWI-ST132_0419:3:6:9418:120377#CAAAAT
TAAAAACTATGAGGAGCTGTTATCTGCGATAGAATACATGTTTGGACTTGAGGGGCTGCTAAATGATCCAAGGGGCTCTGGCTGGAAACTGGTCTATGTC
+
GGHHGFHHH@GGGBGEGEFGHGGGHFGHEHHHGHHGGFEHGHGBFFGEHHHHDBEGGG?:BEEB?:CDEDAEDEDGGGFDFGGEGCFFBF=?########
@HWI-ST132_0419:3:7:3092:139501#CAAAAA
TAAAAACTATGAGGAGCTGTTATCTGCGATAGAATACATGTTTGGACTTGAGGGGCTGCTAAATGATCCAAGGGGCTCTGGCTGGAAACCGGTCTATGTC
+
GGGGGGGGGGGCGGFFGGGEGFEGGGGEDGEGFDFBFFGFGFFFGBGGGGEGGCFDFG:DDFBCD599>7-AABAC5D;B?::A?,:=:-(6./-ADBAB
@HWI-ST132_0419:3:45:17794:152359#CAAAAT
TAAAAACTATGAGGAGCTGTTATCTGCGATAGAATACATGTTTGGACTTGAGGGGCTGCTAAATGATCCAAGGGGCTCTGGCTGGAAACTGGTCTATGTC
+
HHHHHHHHHHHHHHHHHHHHHHHHHHHHHHHHGHHHHHHHHFHHHHHHHHHHHFHHHHFFAFFEEDEEGBDBEEEDBFBFFFFBG9DD?B?D9AA9:6:<
@HWI-ST132_0419:3:48:11328:179691#CAAAAT
AAACTATGAGGAGCTGTTATCTGCGATAGAATACATGTTTGGACTTGAGGGGCTGCTAAATGATCCAAGGGGCTCTGGCTGGAAACTGGTCTATGTCGAT
+
HHHHHHHHEGHGHHHHGGHHHHHHFHHHHHGHHHGHHHHFGBFHHHHHHFDCGGGBBFFGDAF?DE?E=DBBB?BEEEEEGG?DFGDFGCG?BBFFGGEE
@HWI-ST132_0419:3:6:13842:9073#CAAAAT
CTATGAGGAGCTGTTATCTGCGATAGAATACATGTTTGGACTTGAGAGGCTGCTAAATGATCCAAGGGGCTCTGGCTGGAAACTGGTCTATGTCGATTAT
+
HHHHHHHHGHHHHHHHHHHHHHHHHHHHHHHHHHHHFHHHHHHHHGHHHHFF################################################
@HWI-ST132_0419:3:48:13327:51903#CAAAAT
TCATAATCGACATAGACCAGTTTCCAGCCAGAGCCCCTTGGATCATTTAGCAGCCCCTCAAGTCCAAACATGTATTCTATCGCAGATAACAGCTCCTCAT
+
HHHHHHHHHHHHHHHHHHHHHHHHHHHHHHHFHHHHHHHHHHHHHHHHHFFHHHHHHHHHHFHHHHHHFFHHEHHHGHHHHEHGGHHGGHGHHHFHHHHH
@HWI-ST132_0419:3:64:15984:3883#CAAAAT
TCATAATCGACATAGACCAGTTTCCAGCCAGAGCCCCTTGGATCATTTAGCAGCCCCTCAAGTCCAAACATGTATTCTATCGCAGATAACAGCTCCTCAT
+
FEFEF?A>A3>>@@<FFFFFCFGEFDFFFCDC<E?GBGFF=CEECDGFE?E@E??CDDA9CD?DCA@DBACD<?CEEDDCFED<BD<AA4::*46A####
@HWI-ST132_0419:3:66:4070:187976#CAAAAT
TTCTCATAATCGACATAGACCAGTTTCCAGCCAGAGCCCCTTGGATCATTTAGCAGCCCCTCAAGTCCAAACATGTATTCTATCGCAGATAACAGCTCCT
+
DFDFFDFD@BDEEEE:@>@@BDBDBCCDCDFFF@A=CC@B?DDAAFFFFEFFF6FFF?FFBE@BBDDEDDCDCFFFFCDFEBE6E@C;>@##########
@HWI-ST132_0419:3:23:14947:153296#CAAAAT
GTCATTCTCATAATCGACATAGACCAGTTTCCAGCCAGAGCCCCTTGGATCATTTAGCAGCCCCTCAAGTCCAAACATGTATTCTATCGCAGATAACAGC
+
HHHHHHHHHHHHHHHHHHHHHHHHHHHHHHHHHHHHHHHHHHFHHHHHHHHHFHHHFHHHHHHHHHHHFEHFFFFHHHHFHGHHHHHHHDDHFFFEH5FA
@HWI-ST132_0419:3:23:1743:90322#CAAAAT
CTGTTATCTGCGATAGAATACATGTTTGGACTTGAGGGGCTGCTAAATGATCCAAGGGGCTCTGGCTGGAAACTGGTCTATGTCGATTATGAGAATGACG
+
HHHHHHHHHHHHHHHHHHHHHHHHHHHHHFHHHHHHHHHHHHFDFHHFFEBAFEEEDCFBEFEFHFD?F7AA.@?E;DDACCED?@<DACA92.A499=6
@HWI-ST132_0419:3:65:17524:76110#CAAAAT
CTGTTATCTGCGATAGAATACATGTTTGGACTTGAGGGGCTGCTAAATGATCCAAGGGGCTCTGGCTGGAAACTGGTCTATGTCGATTATGAGAATGACG
+
HHGHHHHHHHHHGHGHHHFHHHHHHHHHHHHHHHHHHHHHGHHHHFHFBFEHHFCEE?FECHFEFCEED?BE<??D@CCBFFFCFCDGBE:>89@#####
@HWI-ST132_0419:3:4:12412:10410#CAAAAT
CTGCGATAGAATACATGTTTGGACTTGAGGGGCTGCTAAATGATCCAAGGGGCTCTGGCTGGAAACTGGTCTATGTCGATTATGAGAATGACGTCTTGCT
+
HHHHHHHHHHHHFHHCHFHHHHHHHHHHGHHHGHGBD?FGDE?BEHEHFHEHECE?CDCCAE?DE=;9A5@>>C>A>EA?ECDBBEEDC:DFFEFCF9??
@HWI-ST132_0419:3:66:5863:6169#CAAAAT
CTGCGATAGAATACATGTTTGGACTTGAGGGGCTGCTAAATGATCCAAGGGGCTCTGGCTGGAAACTGGTCTATGTCGATTATGAGAATGACGTCTTGCT
+
HHHHHHHGHHHHHHHHGHHHHHFHHHHHHHHHHHHEFFHHEECEEHHHFHHHFEHCCEE=EE;EBCBCC4A>=<=>AB?AE=A>@A=D:@##########
@HWI-ST132_0419:3:66:9734:66804#CAAAAT
CTGCGATAGAATACATGTTTGGACTTGAGGGGCTGCTAAATGATCCAAGGGGCTCTGGCTGGAAACTGGTCTATGTCGATTATGAGAATGACGTCTTGCT
+
HHFHGHHHHFHHHHHHHHEFFHHHHHHFHHHHFFHBCDEE9<<:>EBECEDF7CC@EECEAE=EE>@CA4@97@@C?=CCBAC<?A>AA:?@A@=>B(5?
@HWI-ST132_0419:3:6:17161:131303#CAAAAT
GCGATAGAATACATGTTTGGACTTGAGGGGCTGCTAAATGATCCAAGGGGCTCTGGCTGGAAACTGGTCTATGTCGATTATGAGAATGACGTCTTGCTTG
+
HHHGHHHHGHHHHHHHHHHHFHHHHHHHHHHHHFHHHHHFHFHHAHBFHFFFH?EFFDFFBHHHFCC@EDDEEDEFCFGBDBDDCCB<CFAAD>E#####
@HWI-ST132_0419:3:8:16111:102843#CAAAAT
CGATAGAATACATGTTTGGACTTGAGGGGCTGCTAAATGATCCAAGGGGCTCTGGCTGGAAACTGGTCTATGTCGATTATGAGAATGACGTCTTGCTTGT
+
HHHHHHHGHHHHHHHHHHHHHHHHGHHHFHHHFEGHHHHFHGHHHHHHHBHHHHGFFHH9EFF@FHDFFFHHHHHHGHHHHHH@HHHHHHEBHFBFGG?B
@HWI-ST132_0419:3:48:6833:139345#CAAAAT
CAACAAGCAAGACGTCATTCTCATAATCGACATAGACCAGTTTCCAGCCAGAGCCCCTTGGATCATTTAGCAGCCCCTCAAGTCCAAACATGTATTCTAT
+
HHHHHHHHHHHHHHHHHHHHHHHHHHGHHHHGHHHHHFHGFHHHHHDHHHHFHDHHHHHHHHHHBHHFEHDHHDHHHHHHHHDHFHHHHHHGCHEHHGGH
@HWI-ST132_0419:3:61:5073:65567#CAAAAT
ATAGAATACATGTTTGGACTTGAGGGGCTGCTAAATGATCCAAGGGGCTCTGGCTGGAAACTGGTCTATGTCGATTATGAGAATGACGTCTTGCTTGTTG
+
HHHHHHHHHHHGHHHHGFHHHHFHHHHHHHEDDGG?FCDCGAFBFFHEEEFBHEDBE4DCA?@E8C9ACC<>A?9DA@@AD@D<?:<><>:@0<>A5<?0
@HWI-ST132_0419:3:48:3049:159274#CAAAAT
CCAACAAGCAAGACGTCATTCTCATAATCGACATAGACCAGTTTCCAGCCAGAGCCCCTTGGATCATTTAGCAGCCCCTCAAGTCCAAACATGTATTCTA
+
HHHHHHHHHHGHHHHHHHHHHHHGGGGGGG8DDDDFFFFFGHHHHHHHHHGHHHHEHHHHHHHHHHHFHHEBGHHHHHDHHHHEHHGDEGDDFBBGGG=G
@HWI-ST132_0419:3:61:12661:71154#CAAAAT
TAGAATACATGTTTGGACTTGAGGGGCTGCTAAATGATCCAAGGGGCTCTGGCTGGAAACTGGTCTATGTCGATTATGAGAATGACGTCTTGCTTGTTGG
+
HHHHHHHHHHHHHHHHHHHHHFHHHHHHHGFHHHHEEEFHFHHFHHHHHDFFFEFG=FECCDE@DA@?D@DD?ADEE;@EBEB:CBCADBE<AAE9:@##
@HWI-ST132_0419:3:4:7480:105473#CAAAAT
CACCAACAAGCAAGACGTCATTCTCATAATCGACATAGACCAGTTTCCAGCCAGAGCCCCTTGGATCATTTAGCAGCCCCTCAAGTCCAAACATGTATTC
+
GGGGGGBGGFGAGGFEGFGGG=GGGFGGFFBEGGEFDFFFEGF<ACD@A:>DDADE*C*AB@?A??CACBCFAEBAEEECDGECEDEFFE8BDED?A63?
@HWI-ST132_0419:3:21:6860:177934#CAAAAT
CACCAACAAGCAAGACGTCATTCTCATAATCGACATAGACCAGTTTCCAGCCAGAGCCCCTTGGATCATTTAGCAGCCCCTCAAGTCCAAACATGTATTC
+
HHHGHHHFGHFHHHHHGHHHHHHHHHHHFHGHHHEHFHCHEHHCEFHHHFCHHHFHHFFEH?CFHEHF?EEFEFEEHHHHCGGDFAGDGAGGEFGF=FFF
@HWI-ST132_0419:3:68:15449:137353#CAAAAT
ATCATCACCAACAAGCAAGACGTCATTCTCATAATCGACATAGACCAGTTTCCAGCCAGAGCCCCTTGGATCATTTAGCAGCCCCTCAAGTCCAAACATG
+
HHFFEHHHHHHHHFHGFEDGHHHHGGHHHHHHHHHDB9DDEEEEEDGHGEGCGGGHHGHFFEEFGGHFH;HGFEEGDE8GFFFGEGGGEDAD=DDFFDEF
@HWI-ST132_0419:3:27:9344:60945#CAAAAT
GGATCATCACCAACAAGCAAGACGTCATTCTCATAATCGACATAGACCAGTTTCCAGCCAGAGCCCCTTGGATCATTTAGCAGCCCCTCAAGTCCAAACA
+
HHHHHHHHGHHGHHHHHGHHHHHHHHHHHHHHHHHHFGHHHHHGHFHHHHFHHFHHFHHGHHDFHHHHHHDEFBFHHHHEGHHHFHHHHHHHHHHHHHHH
@HWI-ST132_0419:3:2:9950:65253#CAAAAT
GTTTGGACTTGAGGGGCTGCTAAATGATCCAAGGGGCTCTGGCTGGAAACTGGTCTATGTCGATTATGAGAATGACGTCTTGCTTGTTGGTGATGATCCT
+
HHHHHGHHHHGDHHGHHHHEHDHHFBEFHHHFHHHHFBHHHHEHHHCEH?EE@BCEBCECEEBEFBE<;E@B>:47<7<<F<BCFD=D<D49/58519;5
@HWI-ST132_0419:3:2:16738:95085#CAAAAT
GTTTGGACTTGAGGGGCTGCTAAATGATCCAAGGGGCTCTGGCTGGAAACTGGTCTATGTCGATTATGAGAATGACGTCTTGCTTGTTGGTGATGATCCT
+
HHFHGHFHHHHHHGHHGGFEFFGGBEBGGGHHHHFFHFEFFBEBDHFFFFHCFCDBDCEFFB>CFEEACB>E2;BDC>CAEEBBE?AD4C##########
@HWI-ST132_0419:3:4:14825:43207#CAAAAT
GTTTGGACTTGAGGGGCTGCTAAATGATCCAAGGGGCTCTGGCTGGAAACTGGTCTATGTCGATTATGAGAATGACGTCTTGCTTGTTGGTGATGATCCT
+
HHHHHHFHHHHHHHHHHHHEDDGGEFFHHHHHHHHHDHHHHHFEFF>FF@EEF6ECEEEBBC9CC>C>AC6D?D@<A??>E9?CEA=D<D##########
@HWI-ST132_0419:3:63:3855:9866#CAAAAT
GTTTGGACTTGAGGGGCTGCTAAATGATCCAAGGGGCTCTGGCTGGAAACTGGTCTATGTCGATTATGAGAATGACGTCTTGCTTGTTGGTGATGGTCCT
+
GGGGGGGGGFGEEEGGGGGGGBGGEDBEEEGGGGDGCGDEEGE=DE5EAE@7@@@744,3>;7;>7:<@>AD@BDEE?EED/BDC:=B?@##########
@HWI-ST132_0419:3:28:19415:168402#CAAAAT
TTTGGACTTGAGGGGCTGCTAAATGATCCAAGGGGCTCTGGCTGGAAACTGGTCTATGTCGATTATGAGCATGACGTCTTGCTTGTTGGTGATGATCCTT
+
GGDGGE6FEEADDDBGGFEGDFF8=EEEEE@@BBDBEDBE=EEEE6DDD@EFCDF;?ADD@?FFDDDD2(.(02,DCDDDEEGG6CDD@1;9>-@#####
@HWI-ST132_0419:3:25:15326:93112#CAAAAT
TTGGACTTGAGGGGCTGCTAAATGATCCAAGGGGCTCTGGCTGGAAACTGGTCTATGTCGATTATGAGAATGACGTCTTGCTTGTTGGTGATGATCCTTG
+
HHHHHHHHHHHHHHHHGFFEHHFEBFGHHHHHHHHHHHHHFFHHAFHAHFF;FEBEEDEE?DDCDEFHCD<CB??A?>C?BDE:CEBE4A/<><:?@>A8
@HWI-ST132_0419:3:46:4591:30959#CAAAAT
TTGGACTTGAGGGGCTGCTAAATGATCCAAGGGGCTCTGGCTGGAAACTGGTCTATGTCGATTATGAGAATGACGTCTTGCTTGTTGGTGATGATCCTTG
+
GGGGGGGGGGGGGGGFGGGGGG6@?@CCBBFGFFEFGFFFDCGDBEFFFCB4FFADD@BD*>@9>:<@2<AA@CC:?4@;C>B;>==B############
@HWI-ST132_0419:3:45:20429:157282#CAAAAT
CCAAGGATCATCACCAACAAGCAAGACGTCATTCTCATAATCGACATAGACCAGTTTCCAGCCAGAGCCCCTTGGATCATTTAGCAGCCCCTCAAGTCCA
+
HHHHHHFHHHHHHHHHHHHGHHHHHGHHHHHHHHHGHHHHHHCHHEHHHHHHHHCDFHEHHHHGFHHH@HDFEHFHHHHHHBEHGHFFHHHHHHHHFHGD
@HWI-ST132_0419:3:66:3856:131044#CAAAAT
CCAAGGATCATCACCAACAAGCAAGACGTCATTCTCATAATCGACATAGACCAGTTTCCAGCCAGAGCCCCTTGGATCATTTAGCAGCCCCTCAAGTCCA
+
HHHGHHFHHHHHHHHHHHHHHHFHHHHHHHHHHHHGHHHHHHHHGHHHHHHHHHFHHHE?HHFHFHHHBHEEEEEHHHHHHHHHHHFHFHHFHHHFFDHD
@HWI-ST132_0419:3:21:13026:72119#CAAAAT
CTCCCAAGGATCATCACCAACAAGCAAGACGTCATTCTCATAATCGACATAGACCAGTTTCCAGCCAGAGCCCCTTGGATCATTTAGCAGCCCCTCAAGT
+
HHHHHHHHHHHHGHHHHHHHHGHHDHHHHHGHGHHHHHHHHHHHHHHHHFHHHHHHHFHHHHHFHHHHDHHFHHFHHGGHHGHHHEHHHCHHHHHHGHHF
@HWI-ST132_0419:3:47:12941:78964#CAAAAT
TGAGGGGCTGCTAAATGATCCAAGGGGCTCTGGCTGGAAACTGGTCTATGTCGATTATGAGAATGACGTCTTGCTTGTTGGTGATGATCCTTGAGAGGAA
+
GGEFFGGGGGGGEGGGEBFGGFGGGDGFEGDDEEGGG?GGFFFGEFCGGFGEGBDFEBFBFDE?CEEE>B7@7>>EEDE?EDEEEGGG<E<@-,<3=:29
@HWI-ST132_0419:3:68:5641:169821#CAAAAT
TGAGGGGCTGCTAAATGATCCAAGGGGCTCTGGCTGGAAACTGGTCTATGTCGATTATGAGAATGACGTCTTGCTTGTTGGTGATGATCCTTGGGAGGAA
+
HHHEHHHHHHGHHHHFDEHHHHHHHHHEEHHDCHEHHAHACFFFDDFEAEDCHDFCEHB?B@DCC>DEDDCBBBED?CFDBBFEEEDBFFFEAEE8AA79
@HWI-ST132_0419:3:7:3102:188719#CAAAAT
AAATTCCTCCCAAGGATCATCACCAACAAGCAAGACGTCATTCTCATAATCGACATAGACCAGTTTCCAGCCAGAGCCCCTTGGATCATTTAGCAGCCCC
+
HHGHHGHHHHGGGGGBGGGGFHHGHEGGEGEHHHEGHHFGHFHHHHBFFHHBHHEHEHHBCFHFEAECD?ECCCCGFF<BGBFACHHEGGFDCB:CE?EE
@HWI-ST132_0419:3:26:11510:122009#CAAAAT
CAAATTCCTCCCAAGGATCATCACCAACAAGCAAGACGTCATTCTCATAATCGACATAGACCAGTTTCCAGCCAGAGCCCCTTGGATCATTTAGCAGCCC
+
GGGGGDHHHHHHHHHHFHHHHHFHHHHHHHGDHHHHGHHGHHHGHHHHHGHHEHHFFHEHHHHHCFHFHFEEFECGFGGDFHEHHBHHHDG4FFGF:FEE
@HWI-ST132_0419:3:63:13370:110082#CAAAAT
CAAATTCCTCCCAAGGATCATCACCAACAAGCAAGACGTCATTCTCATAATCGACATAGACCAGTTTCCAGCCAGAGCCCCTTGGATCATTTAGCAGCCC
+
HHHHHHHHHHHHHHHHHHHHHHHHHHHHHHHHHHHHHHFHHHHHGHGHHGHHFHHHHHFHHFFHDEEFEEEFFHBGFGGEHHFH=HHHHHBFGHHHE?EF
@HWI-ST132_0419:3:28:10171:198522#CAAAAT
AACAAATTCCTCCCAAGGATCATCACCAACAAGCAAGACGTCATTCTCATAATCGACATAGACCAGTTTCCAGCCAGAGCCCCTTGGATCATTTAGCAGC
+
HHGHHHHHFHHHHGHHFGGEGHHFHHHHHGEH;?HGDFEGEGGFFFFEGGGGCGFE5GFF;EEC<ECE*C?ACA;BFBEDEBAFFG5FBBC@C=C?5EDB
@HWI-ST132_0419:3:46:17995:102433#CTAAAT
AACAAATTCCTCCCAAGGATCATCACCAACAAGCAAGACGTCATTCTCATAATCGACATAGACCAGTTTCCAGCCAGAGCCCCTTGGATCATTTAGCAGC
+
BBEACEEECEB@E7?CACFFCCCD@CDE@D><<4<>?6::91::;=<<>5<689;EFFFFEBEBCEEEB=<>;>8>><@B8<<>>D@CDDEBE=EFFFEB
@HWI-ST132_0419:3:65:12379:106820#CAAAAT
AACAAATTCCTCCCAAGGATCATCACCAACAAGCAAGACGTCATTCTCATAATCGACATAGACCAGTTTCCAGCCAGAGCCCCTTGGATCATTTAGCAGC
+
F5GGGHHHHHHHHHHHHHHHHEHHFHFHHHHFG9BFHHEEHEBFHFFHEHFFFBFEHBFEF?FC=GADCCEFFEEGEGFGFHHFFGEEEHBFCCDBFEFB
@HWI-ST132_0419:3:65:12386:106837#CAAAAT
AACAAATTCCTCCCAAGGATCATCACCAACAAGCAAGACGTCATTCTCATAATCGACATAGACCAGTTTCCAGCCAGAGCCCCTTGGATCATTTAGCAGC
+
HHHHHHHHFHHHHHHHHHHHHHHHHHHHHHHFHHHHHHHGHHHHHHHHGHHHHHHFHGHHGHHHGHEFHHEHFHHFGGGGAFHGHHHHHGGGHHHDHHHF
@HWI-ST132_0419:3:65:4182:129432#CAAAAT
AACAAATTCCTCCCAAGGATCATCACCAACAAGCAAGACGTCATTCTCATAATCGACATAGACCAGTTTCCAGCCAGAGCCCCTTGGATCATTTAGCAGC
+
HHHHFHHHHHHHHHHHGEBFGHHFEGHHFGHHFHHEHFHHHFHFHCFFHHHHHHCHHEHHEHHEHGCDF<?ECDDFFEFFDFFFHHHFGHBHGCHHHHDB
@HWI-ST132_0419:3:41:16251:10272#CAAAAT
TGCTAAATGATCCAAGGGGCTCTGGCTGGAAACTGGTCTATGTCGATTATGAGAATGACGTCTTGCTTGTTGGTGATGATCCTTGGGAGGAATTTGTTGG
+
HHHHHHHHHHHHHHHHHHHHHHHHHHHHHFHHHHHHHHHGHHCHHFHHHHHHHFHHHEHHFHHHFFFHHFHFHEFCHFEHEHHHBHHBHEBEFGHBBE<E
@HWI-ST132_0419:3:67:5615:114540#CAAAAT
AGCCAACAAATTCCTCCCAAGGATCATCACCAACAAGCAAGACGTCATTCTCATAATCGACATAGACCAGTTTCCAGCCAGAGCCCCTTGGATCATTTAG
+
HHHHHHHHHHHHHHHHHHHHHHHHHHHHHHHHFHHGEEHHHHHHHHHHHHHGEHGFHHEHHGHHHDFEHHFFFEFHHHHEGGHHDHHFHHHHHHHHHHHB
@HWI-ST132_0419:3:46:10702:107930#CAAAAT
CAGCCAACAAATTCCTCCCAAGGATCATCACCAACAAGCAAGACGTCATTCTCATAATCGACATAGACCAGTTTCCAGCCAGAGCCCCTTGGATCATTTA
+
GGGGEFF<DF:EEBA?B>@EGG=DF<;@@CFFEFFDF?DFA>?B?4;956ADAA:E<CABFD9FCFBE;CC>7CCBDA?F>:=18;0A:;.1000>>>>5
@HWI-ST132_0419:3:5:7663:32717#CAAAAT
AAATGATCCAAGGGGCTCTGGCTGGAAACTGGTCTATGTCGATTATGAGAATGACGTCTTGCTTGTTGGTGATGATCCTTGGGAGGAATTTGTTGGCTGC
+
EEBEE@EFBFFDFFF?EB=EFFDFFDFEBFD@<DDDBDDBFDCFBFF=FEB>BEFFFFFFCDFFECAFD9AAAA?FFFFF8?D>CF9B@FDDA?0FEFF8
@HWI-ST132_0419:3:8:16016:108189#CAAAAT
AAATGATCCAAGGGGCTCTGGCTGGAAACTGGTCTATGTCGATTATGAGAATGACGTCTTGCTTGTTGGTGATGATCCTTGGGAGGAATTTGTTGGCTGC
+
HHHHHHHHHHHHHHHHHHGEHHHHHHHHHHHHHHHHHHFHHHHHHHHHHHHHHHFHHFHEHEFFFFDBFDBDEFCHHHHHHHGGHEFFFGGHHEGHHHEF
@HWI-ST132_0419:3:28:15231:92621#CAAAAT
AAATGATCCAAGGGGCTCTGGCTGGAAACTGGTCTATGTCGATTATGAGAATGACGTCTTGCTTGTTGGTGATGATCCTTGGGAGGAATTTGTTGGCTGC
+
DBDDB=FEEFGGGDGGGEFGGGFGGDEFFFGDG8GF=FFFGGB=GF?GGGGGFGEFG?EGAEEEFEE@@:@3B5.CDDDBEGEBBF?EDEC?########
@HWI-ST132_0419:3:43:14315:49675#CAAAAT
AAATGATCCAAGGGGCTCTGGCTGGAAACTGGTCTATGTCGATTATGAGAATGACGTCTTGCTTGTTGGTGATGATCCTTGGGAGGAATTTGTTGGCTGC
+
HHHHHHHHHHGGHHHHHHHHHHHGHHHGHEGGHHHHHHHHHHHHHHEFHFFHHHHHFHFHFFHHFFDFHBFEEEDGFGGGHCEBCF<DFFE?DA9FD:?=
@HWI-ST132_0419:3:43:14166:90934#CAAAAT
AAATGATCCAAGGGGCTCTGGCTGGAAACTGGTCTATGTCGATTATGAGAATGACGTCTTGCTTGTTGGTGATGATCCTTGGGAGGAATTTGTTGGCTGC
+
HHHHHHHHHHHHHHHHHHHHHHHHHHHHHHHHEHHHHHHHHHHHHHHFHFHFHHHHHHHHHHHHFDFEH@EACEBEGHGGFHHFHHEHBHHFHH?HFEFC
@HWI-ST132_0419:3:3:5291:137557#CAAAAT
CGCAGCCAACAAATTCCTCCCAAGGATCATCACCAACAAGCAAGACGTCATTCTCATAATCGACATAGACCAGTTTCCAGCCAGAGCCCCTTGGATCATT
+
<;?@<CCCC<<E?CEBABCB:EE?E@@CCC>>>EF@BCBBD=DDDFCFEFEEEEDFEFEEFF@FF8EECEEEEC=:8:69BFFDFBEEEDFF@FFFFDFF
@HWI-ST132_0419:3:8:3319:41971#CAAAAT
ATGATCCAAGGGGCTCTGGCTGGAAACTGGTCTATGTCGATTATGAGAATGACGTCTTGCTTGTTGGTGATGATCCTTGGGAGGAATTTGTTGGCTGCGT
+
DD9A?C@=C?DD?2D=A?B@DDD+9?0??<CD<DDDB@D8704;9;;'>6,&;.&03285AACCA<<1=.553)5:@;A;DADB%;=7=AA=;:7;A@C8
@HWI-ST132_0419:3:48:19631:100174#CAAAAT
ATGATCCAAGGGGCTCTGGCTGGAAACTGGTCTATGTCGATTATGAGAATGACGTCTTGCTTGTTGGTGATGATCCTTGGGAGGAATTTGTTGGCTGCGT
+
HHHHHHHGHHHHHHHHHHHHHHHEHHHHFEDHHHHGBGGFHHHHHHEFFHHEHFFHHHFFHHFFEFHBFEEF?CCGGGGEFDDF0FGGFFFBCG=CD=B<
@HWI-ST132_0419:3:7:19603:16259#CAAAAT
ATCCAAGGGGCTCTGGCTGGAAACTGGTCTATGTCGATTATGAGAATGACGTCTTGCTTGTTGGTGATGATCCTTGGGAGGAATTTGTTGGCTGCGTCCG
+
GGGGGFHHHHGHGHGGFHGHHHHHHGGFGGCGFGGGFHGFFGGGFHHEHHHHGHH?HFGEDEEE=BBDBADEDEF@BDBCB:DDDD?DC:EEFDA@>=A8
@HWI-ST132_0419:3:24:1772:37592#CAAAAT
ATCCAAGGGGCTCTGGCTGGAAACTGGTCTATGTCGATTATGAGAATGACGTCTTGCTTGTTGGTGATGATCCTTGGGAGGAATTTGTTGGCTGCGTCCG
+
HHHHHGHHHEHHHHHHGHHHDHHHHHHCHHHFGHHFEHEFHFFHFHHFEHFCFFF9DBD?EFCFBDBDEEFEHFFFHHBAD;E;DFCCC/FCCF.A9:A@
@HWI-ST132_0419:3:68:1729:15823#CAAAAT
CGGACGCAGCCAACAAATTCCTCCCAAGGATCATCACCAACAAGCAAGACGTCATTCTCATAATCGACATAGACCAGTTTCCAGCCAGAGCCCCTTGGAT
+
HHHHHHHHHHHHHHHHHHHHHHHHHGHHHHHHGGHHHHHHHHHHFHHHHHHFHHHHHHHFHHHHFHHHHHHHHHHHHEHHGHHECHHFHGHEFHHHHFHH
@HWI-ST132_0419:3:23:6250:154845#CAAAAT
CCGGACGCAGCCAACAAATTCCTCCCAAGGATCATCACCAACAAGCAAGACGTCATTCTCATAATCGACATAGACCAGTTTCCAGCCAGAGCCCCTTGGA
+
HHHHHHHHHHGHHHHHHHEHHHHHHHHHHHHHHGHHHHHHHHHHHHHEHHFHHHHHHEHHBEED?<FCEDHHHBFEGGFGHFHHGFHHGHFF<EEFHFHF
@HWI-ST132_0419:3:42:17436:145283#CAAAAT
ACGGACGCAGCCAACAAATTCCTCCCAAGGATCATCACCAACAAGCAAGACGTCATTCTCATAATCGACATAGACCAGTTTCCAGCCAGAGCCCCTTGGA
+
HHHHHHHHHHHHHHHHHHHHHHHHHHHGHGGHHEHHHHHHBHHHFHHHHHHHFHHHHHFHGDHHHFHHHGFHHHHHHHHFGHFHDHHHFHEFAFFHFCHH
@HWI-ST132_0419:3:44:17207:90000#CAAAAT
CAAGGGGCTCTGGCTGGAAACTGGTCTATGTCGATTATGAGAATGACGTCTTGCTTGTTGGTGATGATCCTTGGGAGGAATTTGTTGGCTGCGTCCGTTG
+
HHHHHHHHHHHHHHHHHDHHHHEFEHHHFHHHHHHHHHHEFHHHHFHFHHHHHHHHHFHFHDBFECEAEFEHBHEFHHDCHHHFFHBDHH==>:A?####
@HWI-ST132_0419:3:6:14811:135096#CAAAAT
GGGCTCTGGCTGGAAACTGGTCTATGTCGATTATGAGAATGACGTCTTGCTTGTTGGTGATGATCCTTGGGAGGAATTTGTTGGCTGCGTCCGTTGCATC
+
HHHHHHHHHHHHHHGHHGHHFHHHHHHHHHHHHHHHHHHHHHHHHHHHFEHHHHHHHEDDFEFFFHHHEGFBFFCHHHHHHHEHHFF?E<?AD9AA5??A
@HWI-ST132_0419:3:25:10187:163495#CAAAAT
GGGCTCTGGCTGGAAACTGGTCTATGTCGATTATGAGAATGACGTCTTGCTTGTTGGTGATGATCCTTGGGAGGAATTTGTTGGCTGCGTCCGTTGCATC
+
HHHHHHHHHHHHHGHGHHHHHHHGHHHHHHHGHHHHHHHHHHHHHHHHHHFHHHHHHEHHHFFHFHHHHHGFFH;GGGGGHHHEHHHDH9CEEAC:5:<;
@HWI-ST132_0419:3:63:5343:71729#CAAAAT
GGGCTCTGGCTGGAAACTGGTCTATGTCGATTATGAGAATGACGTCTTGCTTGTTGGTGATGATCCTTGGGAGGAATTTGTTGGCTGCGTCCGTTGCATC
+
HHHGHHHHHHHHHHHHHHFGEHHHEHHHGHHHHHEHHHFHHHHHFHHHBHHHFFHEGBFC?D?BDHEHHHF?<E7ECEEE9B6CADEBD;3?########
@HWI-ST132_0419:3:28:14399:43082#CAAAAT
TTCTGATGCAACGGACGCAGCCAACAAATCCGTCCCAAGGATCATCACCAACAAGCAAGACGTCATTCTCATAATCGACATAGACCAGTTTCGAGCCAGA
+
>@9>6==?@36)8+6;BB>>D###############################################################################
@HWI-ST132_0419:3:67:4127:63519#CAAAAT
AAAATTCTGATGCAACGGACGCAGCCAACAAATTCCTCCCAAGGATCATCACCAACAAGCAAGACGTCATTCTCATAATCGACATAGACCAGTTTCCAGC
+
BC=@C==B8596999@?>2?<=<B:ADDDD<92AA<D<B3/595,5557<CDDBDA@@<9@@5@8DAD=311.(0BC6=?DBDD?:9><79@7>>@1;)@
@HWI-ST132_0419:3:67:5015:81181#CAAAAT
AAAATTCTGATGCAACGGACGCAGCCAACAAATTCCTCCCAAGGATCATCACCAACAAGCAAGACGTCATTCTCATAATCGACATAGACCAGTTTCCAGC
+
GGHHGGHGHHHFHGHHGGHHHFHHHFHGHHHEEFHBGGEEHHHHEBGCFFGFDGACDEC?DDC<DHFFFEFEEHBHHHHHFBDFGGFFHEGGBGCDGFEB
@HWI-ST132_0419:3:6:21241:67679#CAAAAT
CAAAATTCTGATGCAACGGACGCAGCCAACAAATTCCTCCCAAGGATCATCACCAACAAGCAAGACGTCATTCTCATAATCGACATAGACCAGTTTCCAG
+
DEBDFFFBF8BBB@AEDCB?EEEE/DCD@B@EEB=1;:<@.>AA=+2=>:<7>95?>42@23>@=9@?>@9+<6<@@:A?EEEEBAFFF6EEBE<EEBED
@HWI-ST132_0419:3:7:7793:7520#CAAAAT
CAAAATTCTGATGCAACGGACGCAGCCAACAAATTCCTCCCAAGGATCATCACCAACAAGCAAGACGTCATTCTCATAATCGACATAGACCAGTTTCCAG
+
GFGGEFFF@@EEEEEGEGDGEEBCEGGGFGG;ECEFECFFGBFGFGEFG7EFDFDEFFDFEEDEFFEFCBGGDGDFGFFEG=GGGFFFGGDEGCEDEFBE
@HWI-ST132_0419:3:48:1942:2839#CAAAAT
AGGTGACAAAATTCTGATGCAACGGACGCAGCCAACAAATTCCTCCCAAGGATCATCACCAACAAGCAAGACGTCATTCTCATAATCGACATAGACCAGT
+
HHHFHHHHHFHHHHHHHHHHHHHHHHHHHHFHHHHHHFEHHHHHHHDHFHEEFHBDFFFEFFH?DEAEFEFDEBEGFFDFFGGGFDGF@,@AA=7AD?A?
@HWI-ST132_0419:3:43:15511:138869#CAAAAT
CTGGTCTATGTCGATTATGAGAATGACGTCTTGCTTGTTGGTGATGATCCTTGGGAGGAATTTGTTGGCTGCGTCCGTTGCATCAGAATTTTGTCACCTG
+
HHHHHHHHHHHHHHHHHHHHHHHHHHHHHHHHHHHHHHHHHEHFFHFHHHHHHHHFHHEHHHHFHHEFHHEEECCEEAE:><@>@=;B>CFFCC?:DEBB
@HWI-ST132_0419:3:4:1286:130535#CAAAAT
CAGGTGACAAAATTCTGATGCAACGGACGCAGCCAACAAATTCCTCCCAAGGATCATCACCAACAAGCAAGACGTCATTCTCATAATCGACATAGACCAG
+
GEGGEGGGFGGEFGFGGGFBEEFFFEBBBBFBGFFBGB4B;?A;>DBF@CD5A:A?:B@AE?BCEB@>EB839:3DDA@D@FD?G>*.<9EDCC?<:AB8
@HWI-ST132_0419:3:64:6685:156984#CAAAAT
GCGCCACAATCATTGGGTAAACAAATGAGTAGTCAAAAGACTTACTCCCAAGGATCATCACCAACAAGCAAGACGTCATTCTCATAATCGACATAGACCA
+
CEDDEEFFDFGGGGGFFDDGEGGGDGGGGGGFGGGGFGGDGGGFGDFGGGGGGBGGGGGGGGGFGGBBGGFGGGGEEDEEEDGFGFGGEGGGEGGGFF.D
@HWI-ST132_0419:3:7:15308:108793#CAAAAT
CACAGGTGACAAAATTCTGATGCAACGGACGCAGCCAACAAATTCCTCCCAAGGATCATCACCAACAAGCAAGACGTCATTCTCATAATCGACATAGACC
+
HHHHHGEHHHHHHHHHHHFHHHHHHHHHHHHHFFHHHHHHHBFHEEFEHEHEHH@EFFHEFFHE?EE;AFEE?CEGEEEFBAFFEHCHBHFEHEHAEFHD
@HWI-ST132_0419:3:2:7875:181850#CAAAAT
TCTATGTCGATTATGAGAATGACGTCTTGCTTGTTGGTGATGATCCTTGGGAGTAAGTCTTTTGACTACCCATTTGTTTACCCAATGATTGTGGCGATTT
+
HHHHGHHHHHGGGGGGHGHHGHHHBGGG+GGGGGGHHFDEGG@GFHHHFHHHHDBHHFHGHHHHFHGHHHHFFHHHGGHHHHHHHFEHGFFF>BHFEAEF
@HWI-ST132_0419:3:21:18002:86707#CAAAAT
TCTATGTCGATTATGAGAATGACGTCTTGCTTGTTGGTGATGATCCTTGGGAGGAATTTGTTGGCTGCGTTCGTTGCATCAGAATTTTGTCACCTGTGGG
+
HGFFFFHFCFFHDHEHFHCBHHHHEDFE<F;DDDDEEEDDFE.DFF?FFDA:60:?=CC@>??CA@B#################################
@HWI-ST132_0419:3:28:21093:87886#CAAAAT
TCTATGTCGATTATGAGAATGACGTCTTGCTTGTTGGTGATGATCCTTGGGAGGAATTTGTTGGCTGCGTCCGTTGCATCAGAATTTTGTCCCCTGTGGA
+
HHHHHHHFHHFGFGGEFFBFHEHHFHHHHHHHGEGEBBGCB@DEDHHHEGDBGE<AFD>D9,@<<CB@:C=?>;?6>.=<ECC<BC<CB###########
@HWI-ST132_0419:3:28:2996:105535#CAAAAT
GTCGATTATGAGAATGACGTCTTGCTTGTTGGTGATGATCCTTGGGAGGAATTTGTTGGCTGCGTCCGTTGCATCAGAATTTTGTCACCTGTGGAAGTTC
+
FFFEFFF8=BEEEE?EEEEDBEEB>C@DCDDD-AAEEBBEFFFDFFFFA4DEBDE2:9B@FEF;A=E;@DFCAB9@@89BBEEB@>-@DDC@C5@#####
@HWI-ST132_0419:3:63:21213:18536#CAAAAT
GCTGAACTTCCACAGGTGACAAAATTCTGATGCAACGGACGCAGCCAACAAATTCCTCCCAAGGATCATCACCAACAAGCAAGACGTCATTCTCATAATC
+
HHHHHHHHHHHHHGHHHHFHHHHHHHHFHBHHHHFCHHDHHHFHFHEHHHFHEHEHHHAHHHFHHED?HHFFFFFHHBHGHGDFFHFHHEB:FFDFE4FF
@HWI-ST132_0419:3:7:4042:143957#CAAAAT
CGCTCATCTGCTGAACTTCCACAGGTGACAAAATTCTGATGCAACGGACGCAGCCAACAAATTCCTCCCAAGGATCATCACCAACAAGCAAGACGTCATT
+
HHHHHHHHHGHHHHHHHHHHHGHHGFHHHHHHHHHHFHFHHHHHFHHFHHHHFHHHHHHHF=FFHBFH@FDC=@CGFGGGHHH:FD<DCBHECHFBHFFF
@HWI-ST132_0419:3:23:16680:159759#CAAAAT
CGCTCATCTGCTGAACTTCCACAGGTGACAAAATTCTGATGCAACGGACGCAGCCAACAAATACCTCCCAAGGATCATCACCAACAAGCAAGACGTCATC
+
@@@6<@CCCCD=DD:69996C@@<=DDBDD?<2@<9-<4.87888DD3D964609879=)00%<5?0<23;)',163;4:@:B0AB?@############
@HWI-ST132_0419:3:64:6424:156270#CAAAAT
CGCTCATCTGCTGAACTTCCACAGGTGACAAAATTCTGATGCAACGGACGCAGCCAACAAATTCCTCCCAAGGATCATCACCAACAAGCAAGACGTCATT
+
HHHGHHHHHHHHHHHHHHHHHHHHHHHHHHHFHHHHHHHHHHHHHHHHHHHHHHHHGHHHHHHHHHHHHHEFGEEHGHHEHHHHHHHFFHHHHHHHGGHC
@HWI-ST132_0419:3:68:6038:50290#CAAAAT
CGCTCATCTGCTGAACTTCCACAGGTGACAAAATTCTGATGCAACGGACGCAGCCAACAAATTCCTCCCAAGGATCATCACCAACAAGCAAGACGTCATT
+
HHHHHHFGHHHHGHHHHHHHHHHHHEHHHHHHHHHHGHGHGHHHFHHHHDHGHHHHHHHBHHHBHHEHHHFFFECGGGGGHHFHHEHHHHHHHAHFHHHH
@HWI-ST132_0419:3:63:1729:114669#CAAAAT
TCGCTCATCTGCTGAACTTCCACAGGTGACAAAATTCTGATGCAACGGACGCAGCCAACAAATTCCTCCCAAGGATCATCACCAACAAGCAAGACGTCAT
+
HHHHHHHHHHHHHHHHHHHHHHHHHHEHHHHHHEHHFHFFDEFFFFHAEHHHHFHHHFFHHBHFFFEHHEHFHE>EFEFFFHHFEEFB<ECDCEFB?=ED
@HWI-ST132_0419:3:24:14463:46976#CAAAAT
CTTCGCTCATCTGCTGAACTTCCACAGGTGACAAAATTCTGATGCAACGGACGCAGCCAACAAATTCCTCCCAAGGATCATCACCAACAAGCAAGACGTC
+
FBEFEFFFF@EE@E=@6;=?C@CCD@BB9@@CC<?88;9<EE@BE>B@C/:??88A@@?D=8<9&<<6>1>-:98CDDBCECEEED-@D###########
@HWI-ST132_0419:3:25:11366:193148#CAAAAT
CTTCGCTCATCTGCTGAACTTCCACAGGTGACAAAATTCTGATGCAACGGACGCAGCCAACAAATTCCTCCCAAGGATCATCACCAACAAGCAAGACGTC
+
41/4.14628@<?:<6?C?=6B><<<<C8C:>:;AE7<E?=EEC=@EBFE@@DDDFCEFDBEEEEF@FEFFE8FEEE@@@DD?F@<8>FBE<<F>@E?D#
@HWI-ST132_0419:3:61:16185:88031#CAAAAT
CTTCGCTCATCTGCTGAACTTCCACAGGTGACAAAATTCTGATGCAACGGACGCAGCCAACAAATTCCTCCCAAGGATCATCACCAACAAGCAAGACGTC
+
HHHHHHHHHGHEEHGHDGHHHHHGHEGGCGGGFFEGGFBGHHFGHHEFEEHFHFHFGBFGBFAEDDBDCDEG=CEG<GGDGGGEDGDB.E@D:=DEBECB
@HWI-ST132_0419:3:63:7841:6935#CAAAAT
CTTCGCTCATCTGCTGAACTTCCACAGGTGACAAAATTCTGATGCAACGGACGCAGCCAACAAATTCCTCCCAAGGATCATCACCAACAAGCAAGACGTC
+
HHHHHHHHHHHHHHHHHHHHHHHHHHGHHHHHFHHGHHHHHHHHHHHHHHHFHHHHHHHHHFFHHFHHHHHHFHFHHHHHHHHHHHHHHHHFHHCFFGEG
@HWI-ST132_0419:3:67:7170:51455#CAAAAT
CTTCGCTCATCTGCTGAACTTCCACAGGTGACAAAATTCTGATGCAACGGACGCAGCCAACAAATTCCTCCCAAGGATCATCACCAACAAGCAAGACGTC
+
FFFEBGGGGGGGG@EGGGFGGGGGGGGGBGGGGGFGGGGDGGGGGEGFEFFFFGFFGFBBDFG@EBD@EAGGGEFGEGGGDFGGGEGGCFA>?C;/3:;>
@HWI-ST132_0419:3:26:8655:107586#CAAAAT
TCTTCGCTCATCTGCTGAACTTCCACAGGTGACAAAATTCTGATGCAACGGACGCAGCCAACAAATTCCTCCCAAGGATCATCACCAACAAGCAAGACGT
+
HHHHHHHHHHHHGHHHHHHHHHHHHHHHHEHHHHHHHHHHGGHHHHHHHHHHHHHHHHHHHHFH@HFHHHHHHHHHGHEHHGHHHHHHHHHHHAGHHHHF
@HWI-ST132_0419:3:4:7820:156562#CAAAAT
CGTCTTGCTTGTTGGTGATGATCCTTGGGAGGAATTTGTTGGCTGCGTCCGTTGCATCAGAATTTTGTCACCTGTGGAAGTTCAGCAGATGAGCGAAGAG
+
HHHHHHGGHHHHHEHCEFFGHHHHHHHHHEHHHHHHEGHHHHFHHDHDFHD;A;@AAAD=CDCECFC9DECFDDA;C;C@:>:>.>5>68D5A@A@DDBB
@HWI-ST132_0419:3:7:19817:10740#CAAAAT
CTCTTCGCTCATCTGCTGAACTTCCACAGGTGACAAAATTCTGATGCAACGGACGCAGCCAACAAATTCCTCCCAAGGATCATCACCAACAAGCAAGACG
+
HHHHHHHHHHHHHHHHHHHHHHHHHHHHHHEHHHHHHHHHHHHHHHHHHHHHHHHHFHHHHHHHHHEEHHHHHHHFHHHHHHHHHHHHBHGHHEG?CEEE
@HWI-ST132_0419:3:27:15932:10451#CAAAAT
CTCTTCGCTCATCTGCTGAACTTCCACAGGTGACAAAATTCTGATGCAACGGACGCAGCCAACAAATTCCTCCCAAGGATCATCACCAACAAGCAAGACG
+
GGGGGGGGGGGGFEA=DDDD,DCDDDDDD@AEBEBFFEEFF8GGFE?DDDDF?FEGDFGGAFFD<AACD5DF?DDGFFC;E8EEEFCG;FBDE;ECEE>=
@HWI-ST132_0419:3:23:3898:197562#CAAAAT
TCCCTCTTCGCTCATCTGCTGAACTTCCACAGGTGACAAAATTCTGATGCAACGGACGCAGCCAACAAATTCCTCCCAAGGATCATCACCAACAAGCAAG
+
HHHHHHHHHEHHHHHHHHHHHHHHHHHHHHHGHFGFHHHHEHGFHCHHHHHHHGHDHHH?FHHHHHEHEHHHHHCEEECDGEGGFHHHHHCEHBHFFHEE
@HWI-ST132_0419:3:46:12700:151908#CAAAAT
TCCCTCTTCGCTCATCTGCTGAACTTCCACAGGTGACAAAATTCTGATGCAACGGACGCAGCCAACAAATTCCTCCCAAGGATCATCACCAACAAGCAAG
+
HHHHHHHHHHHHHHGGHGHHHHHHHHHHHHHHGHHHHHHHFGGHHHHHHHDHHEHHGFHBFHFFEHHHHCHHEHCHHGHHHFFGHDHHHHHDHHFHEDHH
@HWI-ST132_0419:3:63:14417:61206#CAAAAT
TCCCTCTTCGCTCATCTGCTGAACTTCCACAGGTGACAAAATTCTGATGCAACGGACGCAGCCAACAAATTCCTCCCAAGGATCATCACCAACAAGCAAG
+
HHHGHHHHFHHHHHHHFHHGHEHHHHHHHHHGHHHFHHHFHFHHHHHFHHHHEHEGGFGGHEHHHHHHBHFHHGHFEGGGGHEH==DBCDEDGGGEBGGF
@HWI-ST132_0419:3:7:20052:16635#CAAAAT
TTCCCTCTTCGCTCATCTGCTGAACTTCCACAGGTGACAAAATTCTGATGCAACGGACGCAGCCAACAAATTCCTCCCAAGGATCATCACCAACAAGCAA
+
GGHGHHHHHHFHHHHHHGHHHGGHGHGHHHGHHHEHGHFHHEGGGHHHHHFGHHHHHHFHHFHHHHHFHD@HFHEHHHHHHHGDHDHHEHGHHHHDFGGG
@HWI-ST132_0419:3:42:2960:71092#CAAAAT
GTTCCCTCTTCGCTCATCTGCTGAACTTCCACAGGTGACAAAATTCTGATGCAACGGACGCAGCCAACAAATTCCTCCCAAGGATCATCACCAACAAACG
+
HHHHHHHHHHHHHHHHHHHHHHHHHHHHHHHHHHHDHHHHHFEHHHHHHDHHFHHHHHEHFFHHHFDHHFDFF>EHHHHHHHHBHFEEDFHHCFHHHEHB
@HWI-ST132_0419:3:45:3096:10895#CAAAAT
CTTGTTGGTGATGATCCTTGGGAGGAATTTGTTGGCTGCGTCCGTTGCATCAGAATTTTGTCACCTGTGGAAGTTCAGCAGATGAGCGAAGAGGGAATGA
+
HHHHHHHHHHHHHHHHHHHHHHGHHHGHHHHHHHGHHHGHHHHHFHGFHBFGFDEDHHFB?BAEFEFBDFC@E9C5BCABFF<HBH=FCBEDFE######
@HWI-ST132_0419:3:67:19295:57910#CAAAAT
TGATGATCCTTGGGAGGAATTTGTTGGCTGCGTCCGTTGCATCAGAATTTTGTCACCTGTGGAAGTTCAGCAGATGAGCGAAGAGGGAATGAAGCTCCTT
+
HHHHHFHHHHHHHHFHHHHHHHHHHHHHHHFGHHHFEHFHAFEGEFFFHHHHHEFFHHFHEF<EE<EEE>ECC<EEDDFEHGCED;B><5<.?<;CCFDD
@HWI-ST132_0419:3:3:20678:151708#CAAAAT
TAAGGAGCTTCATTCCCTCTTCGCTCATCTGCTGAACTTCCACAGGTGACAAAATTCTGATGCAACGGACGCAGCCAACAATTTCCTCCCAAGGATCATC
+
HHHHHHHHHHHHHGHHHHHHHHHHHHHHHHEHHGHHHHGHHHHHHBEGFGHHHHHHBHHHHHHHHHFHHHHHD?EHHGHDHGFEFHFFGH>F6EDFFF@G
@HWI-ST132_0419:3:21:10691:168694#CAAAAT
TAAGGAGCTTCATTCCCTCTTCGCTCATCTGCTGAACTTCCACAGGTGACAAAATTCTGATGCAACGGACGCAGCCAACAAATTCCTCCCAAGGATCATC
+
FEFEEFGCGGFGHHFGGGGGHHHGHGGGEHFGHFEFFFFFBFFFFFAEFFEEEEEDG?6FFGGFBEEGFGGFDECEEEEEEBD/EEEAEEHHFEAHHHFH
@HWI-ST132_0419:3:48:3277:143124#CAAAAT
TAAGGAGCTTCATTCCCTCTTCGCTCATCTGCTGAACTTCCACAGGTGACAAAATTCTGATGCAACGGACGCAGCCAACAAATTCCTCCCAAGGATCATC
+
>;:998:?:9:CDDCEEEEEECBEEGGGGGEGDDBFGGFGFGGG6EEEEDGFD@GAGGEDGGGGEF7FFFEGCCBBDADD8(;@5EEE;EEE=D5;:>;@
@HWI-ST132_0419:3:61:12491:137661#CAAAAT
TAAGGAGCTTCATTCCCTCTTCGCTCATCTGCTGAACTTCCACAGGTGACAAAATTCTGATGCAACGGACGCAGCCAACAAATTCCTCCCAAGGATCATC
+
HHHHHHHHHHHHHHHHHHHHHHHHHHHHHHHHHHHFHHHHHHHHFHFHHHHHFHHHHHHHHHHHFHDHFHFHFHFHHHHFHHEHHHHHHHH?HFEHHHHH
@HWI-ST132_0419:3:4:10066:199273#CAAAAT
TTAAGGAGCTTCATTCCCTCTTCGCTCATCTGCTGAACTTCCACAGGTGACAAAATTCTGATGCAACGGACGCAGCCAACAAATTCCTCCCAAGGATCAT
+
HHHHHHHHHHHHHHHHHHHHHHHFHHHHHHGHHHHHHHHHHHGHFFF@FFHGFFDHHHHHHHHHHHHFEEFBHFBHHEHHGHHEFFHHHHHHBHHFHHFH
@HWI-ST132_0419:3:63:20971:50608#CAAAAT
TTAAGGAGCTTCATTCCCTCTTCGCTCATCTGCTGAACTTCCACAGGTGACAAAATTCTGATGCAACGGACGCAGCCAACAAATTCCTCCCAAGGATCAT
+
HHHHHHEHHHHHGHHHHHHHHHHHHHGHHGHGHHGGHHFHHHHHHFEEGFHHHF>HFFHH?=FGFGEHHFGFFEDHHHFHGGCCBGDFGFGAFFGE<GFE
@HWI-ST132_0419:3:64:12847:84607#CAAAAT
CATTAAGGAGCTTCATTCCCTCTTCGCTCATCTGCTGAACTTCCACAGGTGACAAAATTCTGATGCAACGGACGCAGCCAACAAATTCCTCCCAAGGATC
+
HHHHHHHHHHHHHHHHHHHHHHHHHHHHHHHHHHHHHHHHHHHHHHGHHDFHHHHHHHHHHHHHHHHFHFHFHFFHHHHHHHHHDHHHHHHHHHFHHEFH
@HWI-ST132_0419:3:68:3684:77498#CAAAAT
CATTAAGGAGCTTCATTCCCTCTTCGCTCATCTGCTGAACTTCCACAGGTGACAAAATTCTGATGCAACGGACGCAGCCAACAAATTCCTCCCAAGGATC
+
HHHHFHHHHHHHHHHHHHHHHHHHHHHGHHHHHHGHHHHGHHHHFGHBFDHFHHHHHHHEHHHGGGHHHHHFGHGHHHFEGEHGHEHHHHGHHHHGHHEH
@HWI-ST132_0419:3:1:6170:73633#CAAAAT
GCATTAAGGAGCTTCATTCCCTCTTCGCTCATCTGCTGAACTTCCACAGGTGACAAAATTCTGATGCAACGGACGCAGCCAACAAATTCCTCCCAAGGAT
+
GGHHFHGHHGHHHHHHHHHHHHHGHHHHHHHHFHHHHHGFHGHHHFGHHHEHHHGEGGGGEGHGHHGHHGFGCFFHHGGHGEHFGGHHHGHGEHG@F@CF
@HWI-ST132_0419:3:66:5990:149002#CAAAAT
AGGCATTAAGGAGCTTCATTCCCTCTTCGCTCATCTGCTGAACTTCCACAGGTGACAAAATTCTGATGCAACGGACGCAGCCAACAAATTCCTCCCAAGG
+
HHHHHHHGHHHFHHHFHHHFHHHHHHFHHGHHFFHHHHHHHFHHBHHHHHAFBFEFFFEDHFHHFHFBHECEEECHHEBEFHFEFHHE:FHFAFHHE=D?
@HWI-ST132_0419:3:2:10851:10107#CAAAAT
CGGAGGCATTAAGGAGCTTCATTCCCTCTTCGCTCATCTGCTGAACTTCCACAGGTGACAAAATTCTGATGCAACGGACGCAGCCAACAAATTCCTCCCA
+
HHHHHHHHHHHHHHHHHHHHHHHHHHHHHHHHHHHHHHHHHHHFHHHHHHHHHHHFHHHHHHHHHHHHHFHFHHHHHHHHHHHHHHHHHBHDFFHEHFHE
@HWI-ST132_0419:3:5:20218:186461#CAAAAT
CGGAGGCATTAAGGAGCTTCATTCCCTCTTCGCTCATCTGCTGAACTTCCACAGGTGACAAAATTCTGATGCAACGGACGCAGCCAACAAATTCCTCCCA
+
DCBC@EEEEEBB@;BDBBBDEEEEEEDEDEE8BCEEBEEEFFB>FEDEEEAEDB:0:9>@=@06AFFFBFBB@EDD8DDB=+>::79>><EEFFEEEEE@
@HWI-ST132_0419:3:25:8098:193382#CAAAAT
CGGAGGCATTAAGGAGCTTCATTCCCTCTTCGCTCATCTGCTGAACTTCCACAGGTGACAAAATTCTGATGCAACGGACGCAGCCAACAAATTCCTCCCA
+
<:;2398;9:<<:@;DB@D=9-:<<@@A<C,5?A?CBCCC5@6@CCDDAD874<;8>?AA66;5>B55A=DD?CD>;<@@@BBCB3=<>19<5=AED=CD
@HWI-ST132_0419:3:68:9420:172764#CAAAAT
CGGAGGCATTAAGGAGCTTCATTCCCTCTTCGCTCATCTGCTGAACTTCCACAGGTGACAAAATTCTGATGCAACGGACGCAGCCAACAAATTCCTCCCA
+
GGGEEGDGDGFGFFCGGFGGEGGDGFGFBGEGEGGGDG@FGGGG@GGFG=FEE9@AEDEEFE<D7>->;7EDEADGEEG@FE7FEE@DDE;6>B@GGGGG
@HWI-ST132_0419:3:41:8749:73630#CAAAAT
GCGGAGGCATTAAGGAGCTTCATTCCCTCTTCGCTCATCTGCTGAACTTCCACAGGTGACAAAATTCTGATGCAACGGACGCAGCCAACAAATTCCTCCC
+
HHHHHHHHHHHBHHHGHHHHHHHHHHHHHHHHHHHHHHHHHHHHHHHHHHHHHFHHHHHHHGHHGFHHHGHHHHGHHHDHHHDHHHGEHGFHHHHGHHHH
@HWI-ST132_0419:3:48:4970:93629#CAAAAT
TTTGGTAATTGTTAAAAAAGTGATTCATCATTGCAAAGATTTTGAGTAAAAGAAATCGCCACAATCATTGGGTAAACAAATGAGTAGTCAAAAGACTTAC
+
HHHHHHHHHHHHHHHHHHHHEHGHHFHHHFHHFGHHHHCHHHGHFFDHGFHHEHHHEHFFHHGFHFHHCHHECHAGGGGGGEHHEHHCHHFFHHGHG?GG
@HWI-ST132_0419:3:42:12330:72823#CAAAAT
ATTTTTTTTAGCACCCTTTGGTAATTGTTAAAAAAGTGATTCATCATTGCAAAGAGTTTGAGTAAAAGAAATCGCCACAATCATTGGGTAAACAAATGGG
+
?@?>8?>>>75=><;CDBD@=9>>>?@@>8DDDCB>7A>A@A??>DDDDD=:><2*;:<=57467?DBB?CCCBDC9CCCCDBDDEDE?CDDDDCCDBCD
@HWI-ST132_0419:3:2:9598:41732#CAAAAT
TTACAACCTGTTAACCTTCTGTTCTTACCTTTACCCGTGTCCTAATATTTGTTGCTCAAGTTTGCGTTTTGCATTATTTGCTAGTTTGACACTAAGTTTG
+
HHHHHHHHHHHHHHHHHHHHHHHHHHHHHHHHHHHHHHHFHHHHHHHHGHHHHHHHHHFHHHHHFHFHHHHHCFHFGEHHHHHHFHHHFHHHHFDEDEEE
@HWI-ST132_0419:3:5:12030:112515#CAAAAT
TTACAACCTGTTAACCTTCTGTTCTTACCTTTACCCGTGTCCTAATATTTGTTGCTCAAGTTTGCGTTTTGCATTATTTGCTAGTTTGACACTAAGTTTG
+
HHHHHHHHHHHHHHHHHHHHHHHHHHHHHEHHHHHHHHHHHHHHHHEHHHHHHHHHHHHHHHHHFHHHHHHHHHHHHHHHHHFFHHHHHEBGGFGHFHH=
@HWI-ST132_0419:3:21:2340:31823#CAAAAT
TTACAACCTGTTAACCTTCTGTTCTTACCTTTACCCGTGTCCTAATATTTGTTGCTCAAGTTTGCGTTTTGCATTATTTGCTAGTTTGACACTAAGTTTG
+
GGFGEGFFGFGGDEFGEGGGGGGFGGGGGGGGGGGGGEFGGGGGEGGGGGGGGGGGGGFGGGGGGGFFFGFDFGGGGEGGGGGGGGGGBGBGGFBBFFFB
@HWI-ST132_0419:3:66:13684:129706#CAAAAT
CAACCTGTTAACCTTCTGTTCTTACCTTTACCCGTGTCCTAATATTTGTTGCTCAAGTTTGCGTTTTGCATTATTTGCTAGTTTGACACTAAGTTTGAAT
+
HHHHHHHHHHHHHHHHHHHHHHHHHHHHHHHHHHHHFHHGHHHHHHHHHHEFHHHEFFHHHHFHGHEFCEHFHHHHHHHHHHHHHFHHHHFDFEGHECEF
@HWI-ST132_0419:3:28:11414:31793#CAAAAT
TTACAAGGTTGAGAATGGCTACCAACAAAACAAGTATTATCTTTTTCAACAAATAAAAATAAGAAGATGAGGGATCAAACCTTGTTAAAGAAACAAGGAA
+
HHHHHHHHHHHHHHHHHHHHHFHFHFHHHHCDED@HHHBEEHHHEHFHHHBFFDFHHHHDDHDHHHFEDECFFEBHHGHHHHHFHHHHHBHHHHHHBEHG
@HWI-ST132_0419:3:28:16444:83460#CAAAAT
GAGGAATTTGTTGGCTGCGTCCGTTGCATCAGAATTTTGTCACCTGTGGAAGTTCAGCAGATGAGCGAAGAGGGAATGAAGCTCCTTAATGCCTCCGCAG
+
HFGHHHHGHFHHEHFHHFHFFGGEGE=BE?EEBADHBHFEHFDE?BCDD:@E7@A5=@;?7>?8@AA2@449<:<?AB9@FFFFFBEA<E@EECDFEF59
@HWI-ST132_0419:3:65:13907:168784#CAAAAT
GAGGAATTTGTTGGCTGCGTCCGTTGCATCAGAATTTTGTCACCTGTGGAAGTTCAGCAGATGAGCGAAGAGGGAATGAAGCTCCTTAATGCCTCCGCAG
+
EEEEBECFFFFG@FGGDBGFEEFBF::>>@GF<EG@DC=>DEFGEE><C7BCCBD:??A=EEC?+D>CCC@>A@9DDDDDBC>F>?DDAD<EFECD2DB=
@HWI-ST132_0419:3:67:7028:21042#CAAAAT
CTGCGGAGGCATTAAGGAGCTTCATTCCCTCTTCGCTCATCTGCTGAACTTCCACAGGTGACAAAATTCTGATGCAACGGACGCAGCCAACAAATTCCTC
+
HHHHHHHHHHHHHHHHHFHHHHHHHHHHHHHHHHHHHHHHHHHHHHFHHHHHHHGHCFDHHHHEFFHHFHHAHFFGHHHHHHHHHFHHHHHFFHHHFHHH
@HWI-ST132_0419:3:8:10965:108032#CAAAAT
GGAATTTGTTGGCTGCGTCCGTTGCATCAGAATTTTGTCACCTGTGGAAGTTCAGCAGATGAGCGAAGAGGGAATGAAGCTCCTTAATGCCTCCGCAGGA
+
FHEHGHGGFGHHHHHEHFHHGEFGFFFGGGBEGGBEBE@EEGFFDHHEEF=CC9DDAFDAE=EEFDCE>DDCB?BGFDFFFHFFFBFEEE?CDCEG5FDE
@HWI-ST132_0419:3:47:20872:152689#CAAAAT
ATTTGTTGGCTGCGTCCGTTGCATCAGAATTTTGTCACCTGTGGAAGTTCAGCAGATGAGCGAAGAGGGAATGAAGCTCCTTAATGCCTCCGCAGGACAA
+
FHHHHHHHGHHHHHHHHHEGFGAFFHFFFHHHHFDHEHHFFFDFDFF@FFCEEEEDEECFEEDFDDBFE3EE?C@EFEEFFHHHFEEFFFD>AFEED><E
@HWI-ST132_0419:3:42:15547:168104#CAAAAT
TTGTTGGCTGCGTCCGTTGCATCAGAATTTTGTCACCTGTGGAAGTTCAGCAGATGAGCGAAGAGGGAATGAAGCTCCTTAATGCCTCCGCAGGACAAGT
+
HHHHHHHHHHHGFHHFHHFGFHHHBHHHHHHDDHCHHHHFHHHHHEHEFEFHFEDFDFDFDHDEFHFCEEEDE?AGFEBGEHE?AHEEHEFCDEDEFE=B
@HWI-ST132_0419:3:24:6626:137690#CAAAAT
GCTGCGTCCGTTGCATCAGAATTTTGTCACCTGTGGAAGTTCAGCAGATGAGCGAAGAGGGAATGAAGCTCCTTAATGCCTCCGCAGGACAAGTAGTGAA
+
HHHHHHHHHHHHHHHHHHHHHHHHHHHHHHHHHHHHHHHHHFHHBFGFHHFHHHHFHHHHHBFHHFFHHHHHHFFHHHHHHHGFHHHHFHFGE;@?>B?A
@HWI-ST132_0419:3:5:20577:31645#CAAAAT
TTCACTACTTGTCCTGCGGAGGCATTAAGGAGCTTCATTCCCTCTTCGCTCATCTGCTGAACTTCCACAGGTGACAAAATTCTGATGCAACGGACGCAGC
+
HHHGHHHHHHHHHHHEHHHFHHHHFHHHHHFHHHHHHHHHHHHFFHHFHFEEHFHEFFFECEDHEFHF<EA>C<CEEEEDEFFHHEHDHH?DFFFBFCCB
@HWI-ST132_0419:3:47:13736:128999#CAAAAT
TTCACTACTTGTCCTGCGGAGGCATTAAGGAGCTTCATTCCCTCTTCGCTCATCTGCTGAACTTCCACAGGTGACAAAATTCTGATGCAACGGACGCAGC
+
HHHHHGHHGGGFGGFFFGHBHHGHGHHHDHFFDHHFDHFHFDFFFHHHHFFHFBFFHHC<EDFFFEDBFCEDEEFHFFHEEFGGFHFHHHHHEEFHDDEH
@HWI-ST132_0419:3:3:5992:60488#CAAAAT
TGCGTCCGTTGCATCAGAATTTTGTCACCTGTGGAAGTTCAGCAGATGAGCGAAGAGGGAATGAAGCTCCTTAATGCCTCCGCAGGACAAGTAGTGAATG
+
HHHHHHHHGHHHHHHHHHHGHHHHHHHHHHHHHHHHHFHFHGHHHHHHHFEHEHFFHHHEHHHHHHHHHHEGFFFGCHHHHHHEDGFF>GF?FFBFBFAF
@HWI-ST132_0419:3:62:2451:28061#CAAAAT
TAGACGTAGTAGCATTCACTACTTGTCCTGCGGAGGCATTAAGGAGCTTCATTCCCTCTTCGCTCATCTGCTGAACTTCCACAGGTGACAAAATTCTGAT
+
GGGGGGGGGFGEGGGGEGGFFCFFFFGGGFBGDCE<=>@AEEBEEFBFFBEEE@EFFBFE7?ACCFGGGBED>F?EECEEEEEEBC@DDCF:FGDFFEEF
@HWI-ST132_0419:3:63:18214:115217#CAAAAT
CAGAATTTTGTCACCTGTGGAAGTTCAGCAGATGAGCGAAGAGGGAATGAAGCTCCTTAATGCCTCCGCAGGACAAGTAGTGAATGCTACTACGTCTTAA
+
HHHHHHHHHHHHHHHHHHHHHHHFHHHHHEHBHHFHGHHHFHFHHBFFFHHHHHHHFHHFHFGHDHEHFCFF?FFFFFGEEHFHFE9EDEDEEDDDEF?F
@HWI-ST132_0419:3:2:6527:128893#CAAAAT
TTAAGACGTAGTAGCATTCACTACTTGTCCTGCGGAGGCATTAAGGAGCTTCATTCCCTCTTCGCTCATCTGCTGAACTTCCACAGGTGACAAAATTCTG
+
HHHHHHHHHHHHHFHGHHHHHGHHHHHHHHHHHHHFHHHHHHHHHHHHHHHHHHHHHHHHFHHHHHHHHHHHHHHHHHHHHHHHHHFFFFHBFFD@HFHF
@HWI-ST132_0419:3:4:2682:100051#CAAAAT
TTAAGACGTAGTAGCATTCACTACTTGTCCTGCGGAGGCATTAAGGAGCTTCATTCCCTCTTCGCTCATCTGCTGAACTTCCACAGGTGACAAAATTCTG
+
HHHHHHHFHFHDHHFHHHECHFFHGCGD<AACCFDDEFFFFE@DBED<EEF5DCDHEDFFFEFCBFF>CEFEDH:?EEEECFFEBF=E9=DA?A29ECDD
@HWI-ST132_0419:3:3:3715:57366#CAAAAT
GAATTTTGTCACCTGTGGAAGTTCAGCAGATGAGCGAAGAGGGAATGAAGCTCCTTAATGCCTCCGCAGGACAAGTAGTGAATGCTACTACGTCTTAACA
+
HHHHHHHHHHHHHHHHHHHHHHHGHHHGHHHHHHHHEHHHHHFHHHHHHHFFHHHHHHCHHHFFFHHFED9EEFEEHGFGFGFHHFB@BFFEBEF?@DD?
@HWI-ST132_0419:3:4:2377:14827#CAAAAT
GAATTTTGTCACCTGTGGAAGTTCAGCAGATGAGCGAAGAGGGAATGAAGCTCCTTAATGCCTCCGCAGGACAAGTAGTGAATGCTACTACGTCTTAACA
+
HHHHHHHHHHHHHHHHHHHHHFHHHHHHHHHHDHHHHHHHHHHAHHHFHHHHHHHHBHHHDHFHCHH>HFEHFFHEHHEFHFHHDFFHFH?FEFDFB:>F
@HWI-ST132_0419:3:66:16156:47977#CAAAAT
GAATTTTGTCACCTGTGGAAGTTCAGCAGATGAGCGAAGAGGGAATGAAGCTCCTTAATGCCTCCGCAGGACAAGTAGTGAATGCTACTACGTCTTAACA
+
FEGDFGGGEGAFFFFFEFBEGGFGGBD@DA;C>A?DEEDDDDD?D>@DC?EE>EEE=BEEBAFF9287955*3:=>?C<?=>?>@BE:BB>>4:=:<8;5
@HWI-ST132_0419:3:48:19786:154384#CAAAAT
CTTCTTCACTCTACTGTGTCGCTTGCAGTTGTCCTGCGGAGGCATTAAGGAGCTTCATTCCCTCTTCGCTCATCTGCTGAACTTCCACAGGTGACAAAAT
+
HHHHHHHHHHHHHHHHHHHHHHHHEHHHHHGHHHHHHGHHHHHGHHHFHFHHHHHHHHFHHHGFHHHHHHHHHHHHHHHHHGHHHHHFHGGCHHHFHFHH
@HWI-ST132_0419:3:8:8536:119932#CAAAAT
TTTGTCACCTGTGGAAGTTCAGCAGATGAGCGAAGAGGGAATGAAGATCCTTAATGCCTCCGCAGGACAAGTAGTGAATGCTACTACGTCTTAACAATCA
+
CC?8<>79>6<:@>8DBDC.=B,CCDD4+/6;86)9?883*>7909'84?DDDCD#############################################
@HWI-ST132_0419:3:26:14544:28746#CAAAAT
TGATTGTTAAGACGTAGTAGCATTCACTACTTGTCCTGCGGAGGCATTAAGGAGCTTCATTCCCTCTTCGCTCATCTGCTGAACTTCCACAGGTGACAAA
+
HHHHHHHHHHHHHHHHHHHHHHHHHHHGHHHHHHHHHHHHHHHHHHHHHHHHFFH=HFFHFFHHFHHHHHFHHHFHHHHHHHEHHHFHHHFEFDEFHDE7
@HWI-ST132_0419:3:47:7269:27067#CAAAAT
TGATTGTTAAGACGTAGTAGCATTCACTACTTGTCCTGCGGAGGCATTAAGGAGCTTCATTCCCTCTTCGCTCATCTGCTGAACTTCCACAGGTGACAAA
+
HHHHHHHHHHHHHHHHHHHHHHHHHHHHHHHHHHHHHFHHHHHHHHGHHHHHBHHFHFHHHHHFFHHHHBFHHHHHGHHHHHHHHHHHHEHFFEHHGHHH
@HWI-ST132_0419:3:2:3380:84388#CAAAAT
GTTGATTGTTAAGACGTAGTAGCATTCACTACTTGTCCTGCGGAGACATTAAGGAGCTTCATTCCCTCTTCGCTCATCTGCTGAACTTCCACAGGTGACA
+
GFGGEHHHFHHHHFHHHHHDHGHFHHHHHHFHHHHEHHFHFFF>FDFEHFHFHH4FFFFFFFH;DDFFFFBDFBHDHHFHHH?HDHFFHHHHD?FE?EFF
@HWI-ST132_0419:3:46:20347:52103#CAAAAT
GTTGATTGTTAAGACGTAGTAGCATTCACTACTTGTCCTGCGGAGGCATTAAGGAGCTTCATTCCCTCTTCGCTCATCTGCTGAACTTCCACAGGTGACA
+
HHHHHHHHHHGHHHHHHHHHHHHHHHHHHHHHHHHHHHHHHHHHHHHHHHHHHHHHHFHHHHHHHHHFHHHHFHHHHHHHHHEDHHHHHHGHFHBDHFHF
@HWI-ST132_0419:3:64:3358:105897#CAAAAT
TTGTGTTGATTGTTAAGACGTAGTAGCATTCACTACTTGTCCTGCGGAGGCATTAAGGAGCTTCATTCCCTCTTCGCTCATCTGCTGAACTTCCACAGGT
+
HHHHHGHHHHHHHHHHHHHHHHHHHHHHHHHHHHHHHHHHHHHHHHHHHHHHHHHHFHHFFFEHCFHHHHHDHHHHHGHHHGHHGHGHHHGHHHHGG9GE
@HWI-ST132_0419:3:63:18267:173885#CAAAAT
CTGTGGAAGTTCAGCAGATGAGCGAAGAGGGAATGAAGCTCCTTAATGCCTCCGCAGGACAAGTAGTGAATGCTACTACGTCTTAACAATCAACACAAAA
+
HHHHHHGHHHHHHHHHHHEHFHHHFFHHHHHFHHHHHFHHHHHEHEHHEHEHHHHEHHEHHEHBFEDHEEDEB@EFF?FF@DEFEEFFFCFFFHFEE8FD
@HWI-ST132_0419:3:5:5134:190703#CAAAAT
CTTTTTGTGTTGATTGTTAAGACGTAGTAGCATTCACTACTTGTCCTGCGGAGGCATTAAGGAGCTTCATTCCCTCTTCGCTCATCTGCTGAACTTCCAC
+
HHHHHFHHHHHHHHHGHHHHHHHCHHHHGHHHHGHHHHEHHHHHHHHFHHHHFHHEFHGEFHHHFFHHHHFHDHFFGGHFHGHFEGHHBHHEHHHGHHBH
@HWI-ST132_0419:3:6:8939:4341#CAAAAT
TGGAAGTTCAGCAGATGAGCGAAGAGGGAATGAAGCTCCTTAATGCCTCCGCAGGACAAGTAGTGAATGCTACTACGTCTTAACAATCAACACAAAAAGT
+
HHHHHHHHHHHHHHHHHHHHHHHHGHHFHHHHHFHHHHHHHHHHFHHHHHHGEHHHHHHHHHHHHHHHHHFEHFFGGDGGGGHFHHHHHHHFHHHHEHEF
@HWI-ST132_0419:3:8:20597:18628#CAAAAT
TGGAAGTTCAGCAGATGAGCGAAGAGGGAATGAAGCTCCTTAATGCCTCCGCAGGACAAGTAGTGAATGCTACTACGTCTTAACAATCAACACAAAAAGT
+
GGGGGFFGG=GGGGGGEGGGGGGGFGGEGGFGGDFCGGGGGGFFEGFDGBFGEFGFGFFFEGFDFFGFGGFGGFFGGGGGGGGGGGGEGGGGGG:FFCBE
@HWI-ST132_0419:3:65:10775:33418#CAAAAT
TGGAAGTTCAGCAGATGAGCGAAGAGGGAATGAAGCTCCTTAATGCCTCCGCAGGACAAGTAGTGAATGCTACTACGTCTTAACAATCAACACAAAAAGT
+
HHHHHHHHHHHHHHHHHHHHHHHHHHHHHHHHHHHHHHHHHHHHHHHHHHHHHHHHHHHHHHHHHHHHHHHHHHHHHHHHHGHHHHHHHHHGHGHHHHGF
@HWI-ST132_0419:3:64:9508:108831#CAAAAT
AGCAGATGAGCGAAGAGGGAATGAAGCTCCTTAATGCCTCCGCAGGACAAGTAGTGAATGCTACTACGTCTTAACAATCAACACAAAAAGTTTATTTATG
+
HHHHHGHGHHHHHHHGGHHFHGGHHHHHHHHHHGHFHHHHFHHGFHGGHHHHHHHHHHHHFHEFDFEF?HHHFHHGHGHHHHHHHDH@HGEFFHFHHEH9
@HWI-ST132_0419:3:68:14482:7377#CAAAAT
AGCAGATGAGCGAAGAGGGAATGAAGCTCCTTAATGCCTCCGCAGGACAAGTAGTGAATGCTACTACGTCTTAACAATCAACACAAAAAGTTTATTTATG
+
HHHGHHHHHHGHHHGHHHHHHFHHHHHHHHHHGHEGHHHGHHHHHHGHHHHFHHFHGHDGHHEHFGHHDEHGHHGFHHHHGHHHHHEBHHBEF=GGGDGG
@HWI-ST132_0419:3:42:18642:128567#CAAAAT
GCAGATGAGCGAAGAGGGAATGAAGCTCCTTAATGCCTCCGCAGGACAAGTAGTGAATGCTACTACGTCTTAACAATCAACACAAAAAGTTTATTTATGG
+
HHHHHHHHGHHHHGHHHHHHHHHHGHHHHHHHHHGHHHHHHHHHHHHHFHHHFHHHHGGHHHHHHHHCHHHFFHHHHHHHHHGHGEHHEHDGEFGB<GDF
@HWI-ST132_0419:3:2:6976:76329#CAAAAT
GAGCGAAGAGGGAATGAAGCTCCTTAATGCCTCCGCAGGACAAGTAGTGAATGCTACTACGTCTTAACAATCAACACAAAAAGTTTATTTATGGCTCTGC
+
HHHHHGHHHHGHHHHGGGHHHHHHHHHEHHHHHHHG>G?C;A=;<C@?>DBBBE?CDBC??4;?=DDDD>C@DFCFFEE>B7?DBEDFEEEBDDCDE?;;
@HWI-ST132_0419:3:2:3478:170191#CAAAAT
CGAAGAGGGAATGAAGCTCCTTAATGCCTCCGCAGGACAAGTAGTGAATGCTACTACGTCTTAACAATCAACACAAAAAGTTTATTTATGGCTCTGCTAA
+
HHHHHHHHHHHHHHHHHHHHHHHHHHHHHHHHHHHHHHHHHHHHHHHHHHHFHHHHHHEHHED:FHHFFFFEEFEGFGGGFHHGFHHEFHHFHH<ADCDE
@HWI-ST132_0419:3:8:8080:76080#CAAAAT
CGAAGAGGGAATGAAGCTCCTTAATGCCTCCGCAGGACAAGTAGTGAATGCTACTACGTCTTAACAATCAACACAAAAAGTTTATTTATGGCTCTGCTAA
+
HHHHEFHHHHHHHHHHHHHHHHHHHHHHHHFHHFGFFHHFHHDHHHDFEHHHHHFDHHEHHHDFFGHHHH=EEFEGF=FGEHFCHHHCHFHEGBBDHHFF
@HWI-ST132_0419:3:27:18707:107655#CAAAAT
CGAAGAGGGAATGAAGCTCCTTAATGCCTCCGCAGGACAAGTAGTGAATGCTACTACGTCTTAACAATCAACACAAAAAGTTTATTTATGGCTCTGCTAA
+
HHHHHFHHHHGHHHHFHHHHGHFFHDFFHHHHHBHBEFHHDEEBDDFCDBFFF?DAAD=FHHFHHFDABDCBBB@FEBD@?CEDE@DCDDE?FB?0AAAD
@HWI-ST132_0419:3:46:18224:86236#CAAAAT
CGAAGAGGGAATGAAGCTCCTTAATGCCTCCGCAGGACAAGTAGTGAATGCTACTACGTCTTAACAATCAACACAAAAAGTTTATTTATGGCTCTGCTAA
+
HHHHHHHHHHHHHHHHHHHHHHHHHHHHHHHHHHHHHHHEHHHHFHHHHHHFHHHHHHFHHHHHHHHHHHCHHHBHHHHHFHHHEHHEHHCHHHFBGBDH
@HWI-ST132_0419:3:66:15891:26202#CAAAAT
CGAAGAGGGAATGAAGCTCCTTAATGCCTCCGCAGGACAAGTAGTGAATGCTACTACGTCTTAACAATCAACATAAAAAGTTTATTTATGGCTCTGCTAA
+
HHHHHHHHHHFHHHHHHHHHHHHHHHHHHHHHHFHFHHHBFBFFDHHFHHHFHHFHEHEHHHHCHEF=EEFHFFEGFDEEDHFEBFFBAEFBHHEFFFFA
@HWI-ST132_0419:3:24:11758:51109#CAAAAT
AGGGAATGAAGCTCCTTAATGCCTCCGCAGGACAAGTAGTGAATGCTACTACGTCTTAACAATCAACACAAAAAGTTTATTTATGGCTCTGCTAACGCTC
+
FGGFFFFFCEGFGGGGFGFEGGEGGGGGDGGGGGEF@EDDGGGGGCCGFDEEFFFAEEFFA>FBFBFFF?7EBA2;BCBBFFEFFCCFFFFGEFD5:?@;
@HWI-ST132_0419:3:28:10815:119681#CAACAT
GGAATGAAGCTCCTTAATGCCTCCGCAGGACAAGTAGTGAATGCTACTACGTCTTAACAATCAACACAAAAAGTTTATTTATGGCTCTGCTAACGCTCTG
+
HHHHEHHHHHHHHHHHGHHHHHHHHHFHHEHHHHHHHEGFDHHHHHHHHGFHHHHHFHHHGFHFHFFEED7@EAECFFFFHGH@GHHGE?GCEBFGFFGG
@HWI-ST132_0419:3:43:13961:157572#CAAAAT
GGAATGAAGCTCCTTAATGCCTCCGCAGGACAAGTAGTGAATGCTACTACGTCTTAACAATCAACACAAAAAGTTTATTTATGGCTCTGCTAACGCTCTG
+
HHHHHHHHHHGHHHHHHHHHHHHHHHHHHHHHHHHHHHHHHHHHHGHHHHEEHHHHHFFHFHHHHHHHHH@DEEGHHHHHHFF=FFF?9F9<>><FDFFC
@HWI-ST132_0419:3:23:2432:160990#CAAAAT
CAGAGCGTTAGCAGAGCCATAAATAAACTTTTTGTGTTGATTGTTAAGACGTAGTAGCATTCACTACTTGTCCTGCGGAGGCATTAAGGAGCTTCATTCC
+
GGGHHHHHHGHHHGEHHHGFHGHGHGEHHHHHHGFHHFGGHHHHHFHGEHFFGGAGFBFFHFBHHEG>GFGEFEEEDEEBEEDEEDED???ED@CGFGE?
@HWI-ST132_0419:3:48:17991:122353#CTAAAT
CAGAGCGTTAGCAGAGCCATAAATAAACTTTTTGTGTTGATTGTTAAGACGTAGTAGCATTCACTACTTGTCCTGCGGAGGCATTAAGGAGCTTCATTCC
+
B=>+?@AA@>FCDBEBEBDFFF@FBDF::FDFCGDCC?CFFFE@?BFCCC?EF?BDCF?FCDFFFD?ADC>D7==?@@8>FGF@FFDCFFFG<GFFFEFF
@HWI-ST132_0419:3:3:2538:101107#CAAAAT
GAATGAAGCTCCTTAATGCCTCCGCAGGACAAGTAGTGAATGCTACTACGTCTTAACAATCAACACAAAAAGTTTATTTATGGCTCTGCTAACGCTCTGC
+
D=BCD@@DDCDCADBEECEEFFEE8CBCDCE@BEEFFEFFFEDEFEE@EBDBBE=EEEEE>CB>@D9>?B4;@A?#########################
@HWI-ST132_0419:3:5:10443:66685#CAAAAT
GAATGAAGCTCCTTAATGCCTCCGCAGGACAAGTAGTGAATGCTACTACGTCTTAACAATCAACACAAAAAGTTTATTTATGGCTCTGCTAACGCTCTGC
+
GCGGGGGGGGGGGGDGGFGGGGGDFFGGGGFGDDGGEGFFGGFEGGFGGGFGGGFEEEEEFGGGBGGGFCEF;FEFGGEGFFGFGGBED?=DDDA3=7=@
@HWI-ST132_0419:3:42:15774:88142#CAAAAT
GAATGAAGCTCCTTAATGCCTCCGCAGGACAAGTAGTGAATGCTACTACGTCTTAACAATCAACACAAAAAGTTTATTTATGGCTCTGCTAACGCTCTGC
+
HHHHHHHHHHHHHHHHHHHHHHHHHHHHHHHGHHHHHHHHHHHHHHHHHHFHHHHHHFHHHHHHFHHFHFFF@HFGGGHGHFHHHFA?FD;A<>=DFBAD
@HWI-ST132_0419:3:43:2383:72822#CAAAAT
GAATGAAGCTCCTTAATGCCTCCGCAGGACAAGTAGTGAATGCTACTACGTCTTAACAATCAACACAAAAAGTTTATTTATGGCTCTGCTAACGCTCTGC
+
EDBEEEEDEEBEEE@B@CCB@DD==<?><<D6DCCD:D>D4<8<5966;:>?<;@FFBF4A-?A?DAAA7)@7<7468:9BEEBDDD#############
@HWI-ST132_0419:3:48:4295:119178#CAAAAT
GAATGAAGCTCCTTAATGCCTCCGCAGGACAAGTAGTGAATGCTACTACGTCTTAACAATCAACACAAAAAGTTTATTTATGGCTCTGCTAACGCTCTGC
+
HHHHHGHHHHHHHHHHHHHHHHHHHHHHHHHHEHEFHHHFGHHHHHHHHHEHHFCHGHFHHHHHHHG<D;4@@EBGGGGGGHDHHHHCHFBGB<DBEA7E
@HWI-ST132_0419:3:63:1559:168472#CAAAAT
GAATGAAGCTCCTTAATGCCTCCGCAGGACAAGTAGTGAATGCTACTACGTCTTAACAATCAACACAAAAAGTTTATTTATGGCTCTGCTAACGCTCTGC
+
HFHHHHHHHHHHHHHHHFHHHHGHGHHFHHHHHCHHFHHHHHDCHHFHHHEHFHBHFEEFFFFH?DFFECD?=DEFGFGGFCFHBFD9@###########
@HWI-ST132_0419:3:2:12807:155590#CAAAAT
AGCAGAGCGTTAGCAGAGCCATAAATAAACTTTTTGTGTTGATTGTTAAGACGTAGTAGCATTCACTACTTGTCCTGCGGAGGCATTAAGGAGCTTCATT
+
HHHHHHHHHHHHHHHHHHHHHHHHHHHHHHHHHHHHHHHHHHHHHHHGGHFHHHHGHHFHHHHHHHHHHHHHEBFHHHHHHHHHHHHHHAFFDDEHFFHD
@HWI-ST132_0419:3:25:9581:95998#CAAAAT
AGCAGAGCGTTAGCAGAGCCATAAATAAACTTTTTGTGTTGATTGTTAAGACGTAGTAGCATTCACTACTTGTCCTGCGGAGGCATTAAGGAGCTTCATT
+
DEHHFHHFEHGHFEHHFBGGHEBGHGF=GGGGFEGHHHHEEEFFFHGHCHGHGHHGDGGFHG@HGDGEGFHHHEHGGGGEEFDGG@EEE8GBDGGGGHHH
@HWI-ST132_0419:3:46:9753:120101#CAAAAT
ATGAAGCTCCTTAATGCCTCCGCAGGACAAGTAGTGAATGCTACTACGTCTTAACAATCAACACAAAAAGTTTATTTATGGCTCTGCTAACGCTCTGCTT
+
HHHHGHGHHHHHHHGHHHGHGHHHHGGHHHHEHHFGCEGGGHGHHHFHEGGGFEEFHHHGGHHHHHFDHHBEDBDEEEEEGHGFFDFEGGABE?D42@;>
@HWI-ST132_0419:3:61:11563:164935#CAAAAT
AAGCAGAGCGTTAGCAGAGCCATAAATAAACTTTTTGTGTTGATTGTTAAGACGTAGTAGCATTCACTACTTGTCCTGCGGAGGCATTAAGGAGCTTCAT
+
HHHHHHHHHHHHHHHHHHHHHHHHHHHHHHHHHHHHHHHHHHHHHHHHHHHCHHHHHHHHHHHHHHHHHHHHHFHHHEHHHHFHHHHFHHEHHHHHHHFH
@HWI-ST132_0419:3:3:19086:61126#CCAAAT
TGAAGCTCCTTAATGCCTCCGCAGGACAAGTAGTGAATGCTACTACGTCTTAACAATCAACACAAAAAGTTTATTTATGGCTCTGCTAACGCTCTGCTTC
+
HHFGHHHHHHHHHHHHHHHHHHHHHHHHHHHHHHHHFFHHHHHHGHHHHHHHHHHFGHFHHHHHHHHHHFHHHHHHHHHGEHHFGGAFGGGHHCH@FGGG
@HWI-ST132_0419:3:4:12327:173824#CAAAAT
TGAAGCTCCTTAATGCCTCCGCAGGACAAGTAGTGAATGCTACTACGTCTTAACAATCAACACAAAAAGTTTATTTATGGCTCTGCTAACGCTCTGCTTC
+
HHHHHHHHFGFHHHHGHHGGHHHHHHHHHHFHHEDFEFFFHHHFHHHCHHHFHHGHHHDHEEFEA;@=EAHHHHHBEFFFHHHDHHGHG5ECEEEDFGGE
@HWI-ST132_0419:3:43:5014:11512#CAAAAT
TGAAGCTCCTTAATGCCTCCGCAGGACAAGTAGTGAATGCTACTACGTCTTAACAATCAACACAAAAAGTTTATTTATGGCTCTGCTAACGCTCTGCTTC
+
GGFFGGGGGGFEA>GFGDFBCDDACGGGGEFGF@GGFCFAEBEB??C?A?EBDC<FG@?CBDDB<<==>8CACCCHGBFEBCFD################
@HWI-ST132_0419:3:46:16811:123562#CAAAAT
TGAAGCTCCTTAATGCCTCCGCAGGACAAGTAGTGAATGCTACTACGTCTTAACAATCAACACAAAAAGTTTATTTATGGCTCTGCTAACGCTCTGCTTC
+
HHHHHHHHHHHHHGHHHHHHGHHHHEHHHHHHHFHHHHGHHHHHEHHEHHHHFHAHEHHHHHHHHCEDEEHHEEHHGHHFHHHGFGFGHCFF>CCAEEEE
@HWI-ST132_0419:3:61:4673:92319#CAAAAT
TGAAGCTCCTTAATGCCTCCGCGGGACAAGTAGTGAATGCTACTACGTCTTAACAATCAACACAAAAAGTTTATTTATGGCTCTGCTAACGCTCTGTTTT
+
HH@HHHFEHHHHHFHGHDFHFF.FF<DEBDCFEBFFHFEFCFFCEFC4FDD?BDDDB?=FFFFEFB7?7157:55E:C?AC>D#################
@HWI-ST132_0419:3:65:18321:163080#CAAAAT
GAAGCTCCTTAATGCCTCCGCAGGACAAGTAGTGAATGCTACTACGTCTTAACAATCAACACAAAAAGTTTATTTATGGCTCTGCTAACGCTCTGCTTCC
+
HHHHHGHHHHHHHFHHHHHHHHHHHHFHHEGHHHHHHHHFHEFHHHCHHEHHEHHBECCGECDDD0>A@DFAFFBHEFHHFE<;E58<;8D7AA<.::7<
@HWI-ST132_0419:3:7:14480:10913#CAAAAT
CGGGAAGCAGAGCGTTAGCAGAGCCATAAATAAACTTTTTGTGTTGATTGTTAAGACGTAGTAGCATTCACTACTTGTCCTGCGGAGGCATTAAGGAGCT
+
HHHGHHHHHHHHHGHHHHHHHBGCGHHHHHHHGHHHHHHHHDHHHHDHGHFHHHHHHHFHHFHFHHFBHFHHHHHHHHHHHHHFHFHFHFHHFHFAEB?F
@HWI-ST132_0419:3:26:16444:140120#CAAAAT
CGGGAAGCAGAGCGTTAGCAGAGCCATAAATAAACTTTTTGTGTTGATTGTTAAGACGTAGTAGCATTCACTACTTGTCCTGCGGAGGCATTAAGGAGCT
+
GFGFEFGFEFEGEGGGFGG?FEGEFCGGEEFED@?GGGGGGGGFGF?FFFFGFDE?E?DFFBD?F7DCFCDE>CEFFFGFFEFF8DBEE9FCC=A=BBEE
@HWI-ST132_0419:3:45:5879:37196#CAAAAT
CGGGAAGCAGAGCGTTAGCAGAGCCATAAATAAACTTTTTGTGTTGATTGTTAAGACGTAGTAGCATTCACTACTTGTCCTGCGGAGGCATTAAGGAGCT
+
HHHHHHHHHHHHHHHEHHHHHHHHHHHHHHHHHHEHHHFFHHHHHFFHFHFHHHFHFBEHHDCEHFHFEFHHFHHHFFFH>EEEDFGHHHHHHH??BCAC
@HWI-ST132_0419:3:1:13385:134053#CAAAAT
GCTCCTTAATGCCTCCGCAGGACAAGTAGTGAATGCTACTACGTCTTAACAATCAACACAAAAAGTTTATTTATGGCTCTGCTAACGCTCTGCTTCCCGC
+
GHHHHHHHHHHHHHHHGGHHHHHHHHHHHHHGHHHHHHHHEHHEHHHEHHHGHHHHHHHHEGHHEDHHFEGEDDBGGGGB?BEEE:B?@EFFFFGDGG?E
@HWI-ST132_0419:3:62:13763:155996#CAAAAT
GCTCCTTAATGCCTCCGCAGGACAAGTAGTGAATGCTACTACGTCTTAACAATCAACACAAAAAGTTTATTTATGGCTCTGCTAACGCTCTGCTTCCCGC
+
HHHHHHHHHHHHHHHHHHHHHHHHHHHHGHHHHHHHHHHHHHHHHHHHHHGHHHHHHHHFHHHFHEHHHFHHHECHHHHFFHFHHFFEFHFEHEHFFG<F
@HWI-ST132_0419:3:8:4872:194755#CAAAAT
GCGGGAAGCAGAGCGTTAGCAGAGCCATAAATAAACTTTTTGTGTTGATTGTTAAGACGTAGTAGCATTCACTACTTGTCCTGCGGAGGCATTAAGGAGC
+
HHHHHHHHHHHGHGGHHHHHHHGHHHHGEGHHHEHGHHFH6GEGGHHDHHHHHEHE?GFEEEEDF:FHEFFEFFDGGFGEHHFBFFDDHEFGEG?>/<?@
@HWI-ST132_0419:3:21:6246:180693#CAAAAT
GCTCCTTAATGCCTCCGCAGGACAAGTAGTGAATGCTACTACGTCTTAACAATCAACACAAAAAGTTTATTTATGGCTCTGCTAACGCTCTGCTTCCCGC
+
HHHHHHHHHHHHHHHHHHGHHHHHGHHHHHHHHHHHHHHHHHHHHHHHHHHGHHHHHHHHEFFDHDFHCDHFFFFGGGGCBEEEEED<BE<BB:E?DD<D
@HWI-ST132_0419:3:24:5235:164087#CAAAAT
GCTCCTTAATGCCTCCGCAGGACAAGTAGTGAATGCTACTACGTCTTAACAATCAACACAAAAAGTTTATTTATGGCTCTGCTAACGCTCTGCTTCCCGC
+
HGGHHHHGGHHHHHHHHHGHHHHEHFFHHHHHHHGGHHHHEHHFHGHHHFHGHH>HHHHHBEFFBDGFBGGDD:BEFFFE8EEBBADEEEBDBEEGGG?E
@HWI-ST132_0419:3:42:5150:122512#CAAAAT
GCGGGAAGCAGAGCGTTAGCAGAGCCATAAATAAACTTTTTGTGTTGATTGTTAAGACGTAGTAGCATTCACTACTTGTCCTGCGGAGACATTAAGGAGC
+
GGGGGBGGGGHGHHHHHHHHHFGHHHGHHHHHHHGFHHHHFGFGGHHHHHFEFHHHHHBHHGFHHHDHHFHHHEFHHHFHFHHHHDDD(@(;777FFFCD
@HWI-ST132_0419:3:43:10784:31194#CAAAAT
GCTCCTTAATGCCTCCGCAGGACAAGTAGTGAATGCTACTACGTCTTAACAATCAACACAAAAAGTTTATTTATGGCTCTGCTAACGCTCTGCTTCCCGC
+
HHHHHHHHHHHHHHHHHHHHHHHHHHHHHHHHHHHHHHHHHHHHHHHHHHHHHHHHHHHHBFFFHEHHGFHHHEEHHHHFHHBEHBFGEGHHHFHFFG9F
@HWI-ST132_0419:3:24:2088:89278#CAAAAT
CTCCTTAATGCCTCCGCAGGACAAGTAGTGAATGCTACTACGTCTTAACAATCAACACAAAAAGTTTATTTATGGCTCTGCTAACGCTCTGCTTCCCGCC
+
HHHHHHHHHHHHHHHHHHFHHHHHHHHHHHHHGHHHHHHFHHHHHHHHHHHHFFFFFHHHEECHEHHFHHHHFEEHHHHDGHFHBFGFHFBCEGCFHEDD
@HWI-ST132_0419:3:25:4319:113244#CAAAAT
CTCCTTAATGCCTCCGCAGGACAAGTAGTGAATGCTACTACGTCTTAACAATCAACACAAAAAGTTTATTTATGGCTCTGCTAACGCTCTGCTTCCCGCC
+
HHHHHHHHH?HHHHHHHHFHHHFHHFHFEHHHHHHHHHBHFHEHHHFHFFHHHHHHEHFFFEEHDHHHHFHBEHEHHHE>DBFFEHHHFE?F:FCHFFFF
@HWI-ST132_0419:3:45:20703:11359#CAAAAT
CTCCTTAATGCCTCCGCAGGACAAGTAGTGAATGCTACTACGTCTTAACAATCAACACAAAAAGTTTATTTATGGCTCTGCTAACGCTCTGCTTCCCGCC
+
HHHHHHHHHHHGHHHHHHHHBEEEEHGHHHHHHHHHHHHFHH?FFHFHHF2DDDDHHHFHEE?DBFEEEEFEFFFGFG?BDDDFEEEBFBBCEECFF0?C
@HWI-ST132_0419:3:47:17643:143957#CAAAAT
GGCGGGAAGCAGAGCGTTAGCAGAGCCATAAATAAACTTTTTGTGTTGATTGTTAAGACGTAGTAGCATTCACTACTTGTCCTGCGGAGGCATTAAGGAG
+
HHHHHHFHHHHHFHHHHHGHEHHFHHHHHHHHHGHHHHHHHHHEHFHHFFHGFHFFHHHHHHHFBEHHHHHFHFHHHHHHHFHHHHHHHEHFFHHHEEFH
@HWI-ST132_0419:3:1:14731:26821#CAAAAT
TCCTTAATGCCTCCGCAGGACAAGTAGTGAATGCTACTACGTCTTAACAATCAACACAAAAAGTTTATTTATGGCTCTGCTAACGCTCTGCTTCCCGCCT
+
HHGHHHFHFHGGGGGHHGHGGGGGDGGFGFBFEFFGHFHHHHHFGGHHHFFHHEHFHFFCBDG@FFDBFFCFF=BGGEFGHEDH@GFFFGHDF?HA,<;3
@HWI-ST132_0419:3:22:1662:133135#CAAAAT
TCCTTAATGCCTCCGCAGGACAAGTAGTGAATGCTACTACGTCTTAACAATCAACACAAAAAGTTTATTTATGGCTCTGCTAACGCTCTGCTTCCCGCCT
+
HHHHHHHHHHHHHHHHHHHHHHHHHHHHHHHHHHFHHHFHHHHHHHHHFHHHFEHHHHDHDFHDFHHHHHHHEFCGGDFG@CCDDFBFBEHHHAHE<DE3
@HWI-ST132_0419:3:26:13642:87855#CAAAAT
TCCTTAATGCCTCCGCAGGACAAGTAGTGAATGCTACTACGTCTTAACAATCAACACAAAAAGTTTATTTATGGCTCTGCTAACGCTCTTCTTCCCGCCT
+
GGGGGFBEFFEEE@BDDBDCFEEB?EEDEEGEB;FFFEFFC?C>D<BDA@ADDAA<DD@;-1-<>GFD?@EFF5FDD#######################
@HWI-ST132_0419:3:24:2255:127228#CAAAAT
CGGCGGGAAGCAGAGCGTTAGCAGAGCCATAAATAAACTTTTTGTGTTGATTGTTAAGACGTAGTAGCATTCACTACTTGTCCTGCGGAGGCATTAAGGA
+
GGGGGGG=GGFFGEGEGEGFFFFEDFFGGGFGGFGGGDFGGGGGFFCFFFGGEFGGGGFFGF?EDGFF=BDCEEE@FFGEGFBEBFEEEDFE?FFA?9A?
@HWI-ST132_0419:3:27:19612:167119#CAAAAT
CGGCGGGAAGCAGAGCGTTAGCAGAGCCATAAATAAACTTTTTGTGTTGATTGTTAAGACGTAGTAGCATTCACTACTTGTCCTGCGGAGGCATTAAGGA
+
GGGGGGGBGFEEECEFEEGBF<?FDFFFFFFEEDDEE5FFGGF9??<@A<DDB?FFE:CBC=CC6BCCCD?=A26806<4>>C@>76614?#########
@HWI-ST132_0419:3:3:14787:111064#CAAAAT
CCTTAATGCCTCCGCAGGACAAGTAGTGAATGCTACTACGTCTTAACAATCAACACAAAAAGTTTATTTATGGCTCTGCTAACGCTCTGCTTCCCGCCTT
+
HHGHHHHEHHGHHEGHCHHHGGGECEDFEEHHFHHFFFFHFHHGFFEHHFGHHHHHFHEDHF>FEDFAFEFECHEHHA@E@DA@CFFFFF?D>DD6>3)<
@HWI-ST132_0419:3:7:12109:36843#CAAAAT
CCTTAATGCCTCCGCAGGACAAGTAGTGAATGCTACTACGTCTTAACAATCAACACAAAAAGTTTATTTATGGCTCTGCTAACGCTCTGCTTCCCGCCTT
+
HHHHHHHHHHHHHHHHHHHHHHHDHHHHHGGHHHHHHHHHFHHHHHHHHHHHHHGHHHHHHHEHHFHHEHHHFHHHHEFBEDEEB<DADA@A=C>>>80?
@HWI-ST132_0419:3:63:15991:149832#CAAAAT
CCTTAATGCCTCCGCAGGACAAGTAGTGAATGCTACTACGTCTTAACAATCAACACAAAAAGTTTATTTATGGCTCTGCTAACGCTCTGCTTCCCGCCTT
+
GGGGGGGDGGGGFEGGEEFBFFDCFFEFFFFF@EFDCFFFEFEBBEBED?FCFFFCEEEDDD9CEECDDFE<:EEFFFCCCEECCDBA?<A?4DDAB:'C
@HWI-ST132_0419:3:26:6050:191829#CAAAAT
CTTAATGCCTCCGCAGGACAAGTAGTGAATGCTACTACGTCTTAACAATCAACACAAAAAGTTTATTTATGGCTCTGCTAACGCTCTGCTTCCCGCCTTT
+
HHHHEHHGHHGHGHHHHHHHHHHHHFHHHHHHGEHFHHHDHFHGHHGHHHHDHFHCHCHHHCHFHHHHEEEBHHHG@HFBGFEGFFBFFBGFGEB?F:EF
@HWI-ST132_0419:3:41:19128:61112#CAAAAT
CTTAATGCCTCCGCAGGACAAGTAGTGAATGCTACTACGTCTTAACAATCAACACAAAAAGTTTATTTATGGCTCTGCTAACGCTCTGCTTCCCGCCTTT
+
HHHHHHHHHHHHHHGHHHHHHHHHHHHHGHHHHHHHHHHHHHHHHHHHHHFHHHHHHHHHHEGHHHHEHFFHHFHHFHEFFFFACABEEEGFFGFEH?FF
@HWI-ST132_0419:3:48:18310:70923#CAAAAT
CTTAATGCCTCCGCAGGACAAGTAGTGAATGCTACTACGTCTTAACAATCAACACAAAAAGTTTATTTATGGCTCTGCTAACGCTCTGCTTCCCGCCTTT
+
HHHHHEHHHHHHHHHHHHGHHHHHHFHHHGHHHHHHHHHHHHHHHHHHHHHHHHHHHFFHHCHHFHHHHHHHFHHHHHGHFHHGHHGHHHHHHHF?GDBG
@HWI-ST132_0419:3:65:20592:25576#CAAAAT
CTTAATGCCTCCGCAGGACAAGTAGTGAATGCTACTACGTCTTAACAATCAACACAAAAAGTTTATTTATGGCTCTGCTAACGCTCTGCTTCCCGCCTTT
+
HHHHHHGHHHHHHGHHHHHHHHHBHHHGHHHHHEHGHFHFHHHHHFHHHHHHHHFHCGHEEBFEEHEDEEF5HFFFFGGFBDDDDGF?FBEDFFC@E?BE
@HWI-ST132_0419:3:2:20832:145196#CAAAAT
TTAATGCCTCCGCAGGACAAGTAGTGAATGCTACTACGTCTTAACAATCAACACAAAAAGTTTATTTATGGCTCTGCTAACGCTCTGCTTCCCGCCTTTT
+
HHHHHHGHHHHHHHHHHHHHFCGFBHHHHHHFHHDHHHHFFHHHHHFHHHHHHHEHHFHDBFFFFDBFBFEHFF>8>>;A<>@=A?<DDFDDD=AE;EFE
@HWI-ST132_0419:3:28:17923:94848#CAAAAT
TTAATGCCTCCGCAGGACAAGTAGTGAATGCTACTACGTCTTAACAATCAACACAAAAAGTTTATTTATGGCTCTGCTAACGCTCTGCTTCCCGCCTTTT
+
HHHHHFFHGHHHHHHHHHFHHCHHHHHHHHHHHHHFHGHGGHHHHFHHHHFHHHHDF@?EEFDCBEEDDCBEEB@EFFGGFEEBHFHBHCHHHFBDDHBH
@HWI-ST132_0419:3:26:18675:140000#CAAAAT
TAATGCCTCCGCAGGACAAGTAGTGAATGCTACTACGTCTTAACAATCAACACAAAAAGTTTATTTATGGCTCTGCTAACGCTCTGCTTCCCGCCTTTTT
+
HHHHHHHHHHHHGHHHHHHHHHGDHHHGHHHHHHFHGHHHHHEHHHHHBFHHHCFFFCH@F?FFFH?EEEEF?<CDFEGCEFEEEFFFDBDFA:A7DEDE
@HWI-ST132_0419:3:46:16050:87939#CAAAAT
TAATGCCTCCGCAGGACAAGTAGTGAATGCTACTACGTCTTAACAATCAACACAAAAAGTTTATTTATGGCTCTGCTAACGCTCTGCTTCCCGCCTTTTT
+
GGDGEGGGGGGFGGEEEEEEBEEDEGGGGBFFGFFFFGEGGFFFFGGDFFGBGDEFEBDDFGFFEGDEFFDDDADEEEEBBCDFDDE=GFFFC6?*8<8>
@HWI-ST132_0419:3:63:19746:189013#CAAAAT
CCGCAGGACAAGTAGTGAATGCTACTACGTCTTAACAATCAACACAAAAAGTTTATTTATGGCTCTGCTAACGCTCTGCTTCCCGCCTTTTTTTTAAGCT
+
HHHHHHHHHHHHHHHHHGHHHGHFHHHHHHHHHHHGHHHHHGHHHHHHHHHFHEHHHGHHHHHHHEBHADDBDFDHHHGDG@GGFHG?HFHHHDF:@###
@HWI-ST132_0419:3:26:12105:171230#CAAAAT
TGCAGCTTAAAAAAAAGGCGGGAAGCAGAGCGTTAGCAGAGCCATAAATAAACTTTTTGTGTTGATTGTTAAGACGTAGTAGCATTCACTACTTGTCCTG
+
HHHHHHHHHHHGHHHHHHGHHHHHHHHHHHGHHFHHGHHHHHHHHHGHHHHHHHHHHHEDHHHHHFHHHHHFHHFHHHHHHGHHHHGGGHHHHEECCFB:
@HWI-ST132_0419:3:64:14856:57668#CAAAAT
TGCAGCTTAAAAAAAAGGCGGGAAGCAGAGCGTTAGCAGAGCCATAAATAAACTTTTTGTGTTGATTGTTAAGACGTAGTAGCATTCACTACTTGTCCTG
+
GHHGGGHGEFHHHHHHHHHGHHFFHHHHGHFHHHHFHHGEHHHHHHHHHBHHHHFHHGHEHHHHBG@FFGFHHHHHHHHHEHHHHHHHHGGHHBGHGHHE
@HWI-ST132_0419:3:6:8218:98748#CAAAAT
CTACTACGTCTTAACAATCAACACAAAAAGTTTATTTATGGCTCTGCTAACGCTCTGCTTCCCGCCTTTTTTTTAAGCTGCAAGCGACACAGTAGAGTGA
+
HHHHHHHHHHHHHHHHHHHHHHGHHHHHHHHHHHHHHHFHFFHHHFHHHHHHHHHFHFHHHHHFFHFHHFHHHHBFHHHHHFFHHBEHFHCHEDFBFAB8
@HWI-ST132_0419:3:47:8555:33877#CAAAAT
CTACTACGTCTTAACAATCAACACAAAAAGTTTATTTATGGCTCTGCTAACGCTCTGCTTCCCGCCTTTTTTTTTAAGCTGCAAGCGACACAGTAGAGTG
+
HHHHHHHHHHHHHHHHHHHHGHHHHHHHHHDHHHHHHHGHHHHHHHHHHGHFHHHHFHHHHHHHFHHHHFHEHHHHGFHFHHHFHGHEHHHDHBHFEB<F
@HWI-ST132_0419:3:2:1291:187430#CAAAAT
CTTCACTCTACTGTGTCGCTTGCAGCTTAAAAAAAAGGCGGGAAGCAGAGCGTTAGCAGAGCCATAAATAAACTTTTTGTGTTGATTGTTAAGACGTAGT
+
HHHHHHHHHHHHHFGHHHHHGHGHGHHHHHHHHHFHHHHHHHEF?GEEBCDFCFBEEDC@@FFFD<EFEED?0DDE?EE@DEFBF@GGFFDHBABDDBC?
@HWI-ST132_0419:3:62:16638:35435#CAAAAT
CTTCACTCTACTGTGTCGCTTGCAGCTTAAAAAAAAGGCGGGAAGCAGAGCGTTAGCAGAGCCATAAATAAACTTTTTGTGTTGATTGTTAAGACGTAGT
+
HHHHHHHHHHHHHHHHHHHHHHHDHHHHHHHHHHHHHFHHHH<HHHHFEHHHEHHHHFFBAFFEECHHFHA60CAFFFFDHFHBFHHHCHFHHDHHEFHE
@HWI-ST132_0419:3:61:4315:144535#CAAAAT
CGTCTTAACAATCAACACAAAAAGTTTATTTATGGCTCTGCTAACGCTCTGCTTCCCGCCTTTTTTTTAAGCTGCAAGCGACACAGTAGAGTGAAGAAGG
+
HHHHHHHHHHHHHHHHHHHHHHHHHHHHHHHHHHHHHHHFHHHHHHHHHHHHHHHHHFHHHHHHHDHHCFCHFFHHHFHHHHFHFFEHEEB:CCEFEFAF
@HWI-ST132_0419:3:6:19460:14398#CAAAAT
TCCTTCTTCACTCTACTGTGTCGCTTGCAGCTTAAAAAAAAGGCGGGAAGCAGAGCGTTAGCAGAGCCATAAATAAACTTTTTGTGTTGATTGTTAAGAC
+
HHHHHHHHHHHHHHHHHHHHHHHHHHHHHHHHHHHHHHHHHGFHHHHFHHHHHFHHHHHHHHFHFDFHF@CEDECGGGGGHHHHHFHHDFHHFHHGHCDH
@HWI-ST132_0419:3:23:20660:162251#CAAAAT
TCCTTCTTCACTCTACTGTGTCGCTTGCAGCTTAAAAAAAAGGCGGGAAGCAGAGCGTTAGCAGAGCCATAAATAAACTTTTTGTGTTGATTGTTAAGAC
+
GHGHHHHGHHGFGGGDGFGGHHGHDHGFGDHHHHHHHHGEEGGEGGE>:G7AD;CDECE=CDDDDD2BFGDCGCFF?FFFBGCG@FFDFEEHHHHBG8GG
@HWI-ST132_0419:3:24:6060:96099#CAAAAT
TCCTTCTTCACTCTACTGTGTCGCTTGCAGCTTAAAAAAAAGGCGGGAAGCAGAGCGTTAGCAGAGCCATAAATAAACTTTTTGTGTTGATTGTTAAGAC
+
HHHHHHHHHHHHHHHHHHHHHHHHHHHHHHHHHHHHHHHHEHGHHHHEHHHHHFHHHHFFHHHFFFFFCEEHFHFGHHHHHHHHFHHHHHGHHFHHFHHH
@HWI-ST132_0419:3:68:13843:2715#CAAAAT
TCTTAACAATCAACACAAAAAGTTTATTTATGGCTCTGCTAACGCTCTGCTTCCCGCCTTTTTTTTAAGCTGCAAGCGACACAGTAGAGTGAAGAAGGAA
+
HHHHGHHHHHHHHHHHHHHHEHFHHHHHHHFHFHHHFFFHHHHFHFHHBHBFFFHFHFFHHHHHEHBHFFFDFFEHHHFHHHFHFHFFF7ECE?EFFFEF
@HWI-ST132_0419:3:4:1613:190261#CAAAAT
GTTCCTTCTTCACTCTACTGTGTCGCTTGCAGCTTAAAAAAAAGGCGGGAAGCAGAGCGTTAGCAGAGCCATAAATAAACTTTTTGTGTTGATTGTTAAG
+
HHGFHHHHHHHHHHHHHHHHGHHHHGGHHHGHHHHHHHHHHGHEHHHHHHFCHHHBEFGE>GEBCHDEFD:D@EEGGGGECHGEHB9EDEED@DB<EEE5
@HWI-ST132_0419:3:48:5566:140751#CAAAAT
GTTCCTTCTTCACTCTACTGTGTCGCTTGCAGCTTAAAAAAAAGGCGGGAAGCAGAGCGTTAGCAGAGCCATAAATAAACTTTTTGTGTTGATTGTTAAG
+
HHHHHHHHHHHHHHHHHHHHFHHHHHHHHHHHHHHHCHGHHBHHHHHHHHEFHFHHHFFFHFFFED<CEFHHFHHEG?EEHHHHHFHHHHHHGDFFCFD6
@HWI-ST132_0419:3:25:19294:164506#CAAAAT
TTAACAATCAACACAAAAAGTTTATTTATGGCTCTGCTAACGCTCTGCTTCCCGCCTTTTTTTTAAGCTGCAAGCGACACAGTAGAGTGAAGAAGGAACA
+
HHHHGHHHHDHHHHHHGHHHHHHGHHHHGHEGHHDHHFHGHGHHGH@HGHDFG;EFDHEHGHHEEE>E?FFFFH=FFGFGCEEE?.DA?DF?CFB???AE
@HWI-ST132_0419:3:42:14250:87005#CAAAAT
TTAACAATCAACACAAAAAGTTTATTTATGGCTCTGCTAACGCTCTGCTTCCCGCCTTTTTTTTAAGCTGCAAGCGACACAGTAGAGTGAAGAAGGAACA
+
HHHHHHGHHHHHHHHHHHHHHHHHHHHHHHHHHHHFHHHHHHHHHHHHHHHHHHHHFHHHHHHHEFHHHHHFHHHHHHHHHHHHFFC=FBFFEHFGEDFF
@HWI-ST132_0419:3:23:11368:176905#CAAAAT
GTTCCTTCTTCACTCTACTGTGTCGCTTGCAGCTTAAAAAAAAAAGGCGGGAAGCAGAGCGTTAGCAGAGCCATAAATAAACTTTTCGTGTTGATTGTTA
+
HHHHHHHHHHHGHHHHHHHHHHFHHHHHHHBHGHHHHHHHHHHH>HHFHHG;<EFAD@BBFED<B@9D;ACDBC@FEEFF4;EEEFFFCFEFGDGFBGF?
@HWI-ST132_0419:3:48:10126:56429#CAAAAT
AGATGTTCCTTCTTCACTCTACTGTGTCGCTTGCAGCTTAAAAAAAAGGCGGGAAGCAGAGCGTTAGCAGAGCCATAAATAAACTTTTTGTGTTGATTGT
+
HHHHHHHHHHHHGHHGGHHHHHHHHHHHGGGHGHHEEHGHHFHHHHHHFGHGHDHHHFHDHDHHFDHHHHFFFF?GGGDGGG4FGHHGHBHHHHHFHHHH
@HWI-ST132_0419:3:45:6148:27125#CAAAAT
GAGATGTTCCTTCTTCACTCTACTGTGTCGCTTGCAGCTTAAAAAAAAGGCGGGAAGCAGAGCGTTAGCAGAGCCATAAATAAACTTTTTGTGTTGATTG
+
GHHFEHHHHFHGHGGHFHHDFFFEDFGGGGEHGHHHHGHEHHHGHFHEHFGHHHDHHGFGFEEG?HHHAFEBFFFFHFHHHEHFHEEHHG@@EDEBABEB
@HWI-ST132_0419:3:47:8267:48879#CAAAAT
GAGATGTTCCTTCTTCACTCTACTGTGTCGCTTGCAGCTTAAAAAAAAGGCGGGAAGCAGAGCGTTAGCAGAGCCATAAATAAACTTTTTGTGTTGATTG
+
HHHHHHHHHHHHHHHHHHHHHHHHHHHHHHHHHHHHHHHGHHHHFHHDFFDFFF9EDEEE>C?C9C9?4CDEEDEEF@HHDCDGFHHHHFF<@BFB=DD=
@HWI-ST132_0419:3:4:17280:163678#CAAAAT
CGAGATGTTCCTTCTTCACTCTACTGTGTCGCTTGCAGCTTAAAAAAAAGGCGGGAAGCAGAGCGTTAGCAGAGCCATAAATAAACTTTTTGTGTTGATT
+
GGGGCGHHGHGEHHHHHHHHHHHHHHHHGGHHHEHFFHGHGGGGFHFHHHFFGF?6EEEBGEEFGFFBFDEFEECFEFEDGGFGD?GGGHHHFHFDAEFG
@HWI-ST132_0419:3:5:12562:196315#CAAAAT
CGAGATGTTCCTTCTTCACTCTACTGTGTCGCTTGCAGCTTAAAAAAAAGGCGGGAAGCAGAGCGTTAGCAGAGCCATAAATAAACTTTTTGTGTTGATT
+
HHHHHHHHHHHHHHHHHHHHHHGHHHHHHHHHHHHHHHHHHHHHHHEHHHHHFHHHHHHDEABGHFDEF?CDACCHHHHHHHGHEFDGHHHFFHHHHHHH
@HWI-ST132_0419:3:6:6275:190310#CAAAAT
CGAGATGTTCCTTCTTCACTCTACTGTGTCGCTTGCAGCTTAAAAAAAAGGCGGGAAGCAGAGCGTTAGCAGAGCCATAAATAAACTTTTTGTGTTGATT
+
GGGGGFGFGFDCFFFGF:GFBEEEGGEGEFFFF;FGGGBFG:ECE/663:FED>B,5;>;B5>8A;A=AA4D>CBDB:5DB9@=<FFEFEFE@BFED?:D
@HWI-ST132_0419:3:27:5608:172737#CAAAAT
CGAGATGTTCCTTCTTCACTCTACTGTGTCGCTTGCAGCTTAAAAAAAAGGCGGGAAGCAGAGCGTTAGCAGAGCCATAAATAAACTTTTTGTGTTGATT
+
HHHHHHHHHHHHHHHHHGHHHHFHHHHHHHHHHHHHFHHHHHHHHFHHEHHHHHHFFHHEHAFFHFHEFFDFEFFHHHHGHFFCHHHHHHGHHEHHHFHH
@HWI-ST132_0419:3:42:15065:135582#CAAAAT
CGAGATGTTCCTTCTTCACTCTACTGTGTCGCTTGCAGCTTAAAAAAAAGGCGGGAAGCAGAGCGTTAGCAGAGCCATAAATAAACTTTTTGTGTTGATT
+
GGGGBGGFGGGGGGGFBDFGGFGGGGGGFGGEEGDDFFFFFCDDDE?DDGFFDEC5CGDC@>>AAFEEE49CA<>FGFE?GFA6B;ADEEEB7ACD4:AD
@HWI-ST132_0419:3:5:14326:69677#CAAAAT
ACGAGATGTTCCTTCTTCACTCTACTGTGTCGCTTGCAGCTTAAAAAAAAGGCGGGAAGCAGAGCGTTAGCAGAGCCATAAATAAACTTTTTGTGTTGAT
+
HHHHHGHHHHHHHHHHHHGHHHHHHHHHHHHHHHHGGHHHGHHHGHHHHHHHHHHHEHHHHHHHFHFHHHGFDEEGGGGGHGHGHH@HHEHHFHGFGHHF
@HWI-ST132_0419:3:26:14510:109104#CAAAAT
ACGAGATGTTCCTTCTTCACTCTACTGTGTCGCTTGCAGCTTAAAAAAAAGGCGGGAAGCAGAGCGTTAGCAGAGCCATAAATAAACTTTTTGTGTTGAT
+
HGEHHGHHHHHHDHHHHHHFHFHEHGEFGFGHHHBFF=GFHDHHFFFGCHGEEHFG?:GDEE@EDFDAFGAD@CDGEGG?GF@GEE;FEEGDG?GEEE?=
@HWI-ST132_0419:3:44:9387:152584#CAAAAT
ACGAGATGTTCCTTCTTCACTCTACTGTGTCGCTTGCAGCTTAAAAAAAAGGCGGGAAGCAGAGCGTTAGCAGAGCCATAAATAAACTTTTTGTGTTGAT
+
HHHHHGHHHHGHHHHHHHHHHHHHHHHHGHHHHHHHHHHHHGHHHGHHHHHHFHHHCHHHHHFGHHFHHFHFFBHHHDHHHGHHGFHEHHCGGDEFHHFH
@HWI-ST132_0419:3:46:5121:60478#CAAAAT
ACGAGATGTTCCTTCTTCACTCTACTGTGTCGCTTGCAGCTTAAAAAAAAGGCGGGAAGCAGAGCGTTAGCAGAGCCATAAATAAACTTTTTGTGTTGAT
+
HHHHHHHHHHHHHHHHHHHHHHHHHHHHHHHHHHHHHHHHHHHHHGGEFHHHHHHHEHHHHHFHFHEHCHFEFEEBGHGFHHHFEEFFHGHHHDHFHHEE
@HWI-ST132_0419:3:66:10154:172594#CAAAAT
ACGAGATGTTCCTTCTTCACTCTACTGTGTCGCTTGCAGCTTAAAAAAAAGGCGGGAAGCAGAGCGTTAGCAGAGCCATAAATAAACTTTTTGTGTTGAT
+
HHHHHHHHHHHHHHHHHHHHHHHHHHHHHHHHHHHHHHHHHHHFHDFFHHHFHHHHEFHHHHEFHHEFHHHHFEHHHHHHEHHHHGHHHFHHHEHFHFEF
@HWI-ST132_0419:3:47:1421:4201#CAAAAT
CCACGAGATGTTCCTTCTTCACTCTACTGTGTCGCTTGCAGCTTAAAAAAAAGGCGGGAAGCAGAGCGTTAGCAGAGCCATAAATAAACTTTTTGTGTTG
+
HHHHHHHGHHHHHHHHHGHHHHHHHGHHHHHFHHHHFHHHHHHHHFFHHHHHHHHHFHDFEBF=FCBB>CC?FECHEGHHBFG@CC?5/ADDDD@<CD?5
@HWI-ST132_0419:3:7:3650:7644#CAAAAT
CCCCGCGAGATGTTCCTTCTTCACTCTACTGTGTCGCTTGCAGCTTAAAAAAAAGGCGGGAAGCAGAGCGTTAGCAGAGCCATAAATAAACTTTTTGTGT
+
HHHHFHEHEHHEHHHFEFHHEHHHHHHHFHEHEHGHFHHFHHFHHHHHHHH?BHFGHHHHBGGGGGEG8GFGFGFGFGGGHGGGHBEEA7EEEEDHFHHH
@HWI-ST132_0419:3:21:10638:13590#CAAAAT
CCCCACGAGATGTTCCTTCTTCACTCTACTGTGTCGCTTGCAGCTTAAAAAAAAGGCGGGAAGCAGAGCGTTAGCAGAGCCATAAATAAACTTTTTGTGT
+
HGHHHHHHGHHGHHHHHHGHHHHHHHHHGHHFHHHHHGHFHFHHHHHHHHHHHHHHHHHHEHEFHFDFEECD?DBFFFFFHGHFGHBHHHBHHGHHHHGE
@HWI-ST132_0419:3:1:11309:167942#CAAAAT
CCCCCACGAGATGTTCCTTCTTCACTCTACTGTGTCGCTTGCAGCTTAAAAAAAAGGCGGGAAGCAGAGCGTTAGCAGAGCCATAAATAAACTTTTTGTG
+
HHHHHHHHHHHHHHHHHHHHHHHHHHHHHHGHHHHHHHHHHHHHHHHHHBHFHEHHHHHHG?H?GFGEF<FCFFEGGGGGHHHHDHHFHHHH>HHGGFBH
@HWI-ST132_0419:3:23:18195:98050#CAAAAT
GTCCCCACGAGATGTTCCTTCTTCACTCTACTGTGTCGCTTGCAGCTTAAAAAAAAGGCGGGAAGCAGAGCGTTAGCAGAGCCATAAATAAACTTTTTGT
+
GEFGDFFGG@EFEFGGGBGGFGGG:GFGFFGABEFCFFGFGFGGEEEFCGGEF@?FD?@EF?;9<8>>4<CD@CA@?BB;A?A=:CCCDC-<+5>DDEB=
@HWI-ST132_0419:3:5:19162:176867#CAAAAT
CAAAAAGTTTATTTATGGCTCTGCTAACGCTCTGCTTCCCGCCTTTTTTTTAAGCTGCAAGCGACACAGTAGAGTGAAGAAGGAACATCTCGTGGGGATC
+
HHHHHHHHHHHHHHHHHHHHHHGGHHHHHHFHHHHHHHHHHHHHHFHHGHHHHHHHHFEHHHFFHHHCHEEC<B9GFGGGHHHHHHHHHDHHHEHHHBFH
@HWI-ST132_0419:3:43:18638:45916#CAAAAT
CAAAAAGTTTATTTATGGCTCTGCTAACGCTCTGCTTCCCGCCTTTTTTTTTTAAGCTGCAAGCGACACAGTAGAGTGAAGAAGGAACATCTCGTGGGGA
+
HHHHHHHHGHHHHHHHGHHGHHCEHHHFHHDFFEEHHFFHBCFFEEHHFFDE<D.;<4<<?<<46(066*@8?77515:6;;2@<EDCC2:4776BDE>0
@HWI-ST132_0419:3:42:2865:118485#CAAAAT
AAAAAGTTTATTTATGGCTCTGCTAACGCTCTGCTTCCCGCCTTTTTTTTAAGCTGCAAGCGACACAGTAGAGTGAAGAAGGAACATCGCGTGGGGATCA
+
GHHHHHHHHHHHHHHHHHHHBGGGGGFFGEHHGGHHHHHGEGHHFHHHHHHHFHHEHFHHEHBHHE7FEBE@C5D;DDDD=DAB@D@E5=:49>:F9CD?
@HWI-ST132_0419:3:44:14076:21013#CAAAAT
ATATGATCCCCACGAGATGTTCCTTCTTCACTCTACTGTGTCGCTTGCAGCTTAAAAAAAAGGCGGGAAGCAGAGCGTTAGCAGAGCCATAAATAAACTT
+
HHHHHHHHHHHHHHHHHHHFHHHHHHHHHHHHHHHHHHHHHHHHFHHHFHHHHHHHHHHHHHHFHHH?HFFEEEDGGEGDHFHHHFFHFFFHHHFEGBAG
@HWI-ST132_0419:3:68:14500:92539#CAAAAT
ATATGATCCCCACGAGATGTTCCTTCTTCACTCTACTGTGTCGCTTGCAGCTTAAAAAAAAGGCGGGAAGCAGAGCGTTAGCAGAGCCATAAATAAACTT
+
HHHHHHHHHHHHHHHHHHHHHHHHHHHHHHHHHHFGHHFHHHHHHHHHHHHHHHHHGFHHHHFFHGHFHHHHHHHHHHHHHHHHEHHHFHHHHHHEHHHH
@HWI-ST132_0419:3:6:19081:46508#CAAAAT
GATATGATCCCCACGAGATGTTCCTTCTTCACTCTACTGTGTCGCTTGCAGCTTAAAAAAAAGGCGGGAAGCAGAGCGTTAGCAGAGCCATAAATAAACT
+
HHHHHHHHHHHHHHHHHHHHHHHHHHHHHHHGHHHHHHHHHHHHHHFHHHFHFHHFFH?DEEHHFHHH@CEEEE>FFFFFHFFFDHFFHFFFFFHFHGBC
@HWI-ST132_0419:3:7:10112:188214#CAAAAT
GTTTATTTATGGCTCTGCTAACGCTCTGCTTCCCGCCTTTTTTTTAAGCTGCAAGCGACACAGTAGAGTGAAGAAGGAACATCTCGTGGGGATCATATCT
+
FFGGEGGGGGEGGGEF=GF@FFCBFGCFGGGGGGCFEGGGGGGFGBGFGFFFGEFFBCEGFFGEEFED7G@;.@BDA@DDE6GBFFD6G>=+5DAEADDD
@HWI-ST132_0419:3:5:13330:74429#CAAAAT
AAGATATGATCCCCACGAGATGTTCCTTCTTCACTCTACTGTGTCGCTTGCAGCTTAAAAAAAAGGCGGGAAGCAGAGCGTTAGCAGAGCCATAAATAAA
+
HHGHHHHFGHHHHHHHGHGEGHHHHEHGFGFGHHGHGGHHHHHHHGHHHHHFGHGGGFCFFEEDHHGCHH?DFF:CDDDDFGGGGHFBHFHBHEHHHH4H
@HWI-ST132_0419:3:26:10780:189887#CAAAAT
ATAAGATATGATCCCCACGAGATGTTCCTTCTTCACTCTACTGTGTCGCTTGCAGCTTAAAAAAAAGGCGGGAAGCAGAGCGTTAGCAGAGCCATAAATA
+
HGHHHGGHHHGHHGHFHHHHHHHHHHGHGHHHHHFDHHHGEHHFDHHGHBHEGGFHHHHHGHBHHEHHHHGEDEBGBGFDEEBEEGGGFGBEDFF?9EEF
@HWI-ST132_0419:3:27:18542:143519#CAAAAT
ATAAGATATGATCCCCACGAGATGTTCCTTCTTCACTCTACTGTGTCGCTTGCAGCTTAAAAAAAAGGCGGGAAGCAGAGCGTTAGCAGAGCCATAAATA
+
EFFGGGGGEGGGGGGGGGGGDDCFEGGFGGGGGGFGGGGGFEGFGDFEFEEEGGEGEF?D@D@B?39-BA>B5@BD7A;DCB.CCFEF?FCF?E?7DDDD
@HWI-ST132_0419:3:45:6712:78591#CAAAAT
ATAAGATATGATCCCCACGAGATGTTCCTTCTTCACTCTACTGTGTCGCTTGCAGCTTAAAAAAAAGGCGGGAAGCAGAGCGTTAGCAGAGCCATAAATA
+
HHHHHHHGHHHHHHHHHHHHHHHHHHHFHHHHHHHHHHHHHHHHHHHFHHFEHHHHHHHHHHGHHEEHEHHH=HEHHHHDHHFG:E9CEDGEGBFDFEFG
@HWI-ST132_0419:3:1:7791:198100#CAAAAT
AAATAAGATATGATCCCCACGAGATGTTCCTTCTTCACTCTACTGTGTCGCTTGCAGCTTAAAAAAAAGGCGGGAAGCAGAGCGTTAGCAGAGCCATAAA
+
HHHHHHHHHHHHHHHHHHHHHHHHHHHHHHHHHHHHHHHHHHHHHHHHHHHHHHHHHHHHHFFHHHFGHHFFFD6FFFEFFBEGFHHHHBFBEEGBCFGG
@HWI-ST132_0419:3:1:2123:198854#CAAAAT
AAATAAGATATGATCCCCACGAGATGTTCCTTCTTCACTCTACTGTGTCGCTTGCAGCTTAAAAAAAAGGCGGGAAGCAGAGCGTTAGCAGAGCCATAAA
+
EBEEBEEBEEFF8FDCACCBB=DCBEEEC@@?A@@F@FFFFFFCFFFFCFEFF=CEE?CE?DE?E9<>8C,=2@0A@@;=?D@D?C8>-5@BA,B?=CDD
@HWI-ST132_0419:3:7:2751:54566#CAAAAT
AATAAGATATGATCCCCACGAGATGTTCCTTCTTCACTCTACTGTGTCGCTTGCAGCTTAAAAAAAAAGGCGGGAAGCAGAGCGTTAGCAGAGCCATAAA
+
FHHHHHEHGHHHGHHHHHHHHGHHHHGHBHHHHHHHHFHHGHHHHEEFGFFFHHEHHHBDFEEECCBBDE6?D=4EDDABDB.EDD?DD?##########
@HWI-ST132_0419:3:25:5011:43105#CAAAAT
AATAAGATATGATCCCCACGAGATGTTCCTTCTTCACTCTACTGTGTCGCTTGCAGCTTAAAAAAAAAGGCGGGAAGCAGAGCGTTAGCAGAGCCATAAA
+
HHHHHHHHHHHHHHHHHHHHHHGHHHHHHHHHHHHHHHHHHHHHHHHHHHHHHHFHHHHHHFFFH?HFHFHFHH?HHHHHHHHGHHFHHHBFDEGFFHFG
@HWI-ST132_0419:3:64:21295:193786#CAAAAT
AATAAGATATGATCCCCACGAGATGTTCCTTCTTCACTCTACTGTGTCGCTTGCAGCTTAAAAAAAAAGGCGGGAAGCAGAGCGTTAGCAGAGCCATAAA
+
GEHGGHFFHHHHHHHHHHHHHHHHGHHHHGGHHHGFHHHHHHHGGHHHHHHHGHHHHH?HHHEHEHHEDFEE8EAGGG@BEDEEDFFG6FB;EE6A=,CB
@HWI-ST132_0419:3:27:19836:106270#CAAAAT
TATGGCTCTGCTAACGCTCTGCTTCCCGCCTTTTTTTTAAGCTGCAAGCGACACAGTAGAGTGAAGAAGGAACATCTCGTGGGGATCATATATTATTTAA
+
EEEEEBBDD@EEEE6A;;C?>DEEEFFCBEEFFFFEE<EFFFE?FFFC4EEFEFE6AD-D@3@2@:<?<>>::63@:>>4:B=;;:)4A###########
@HWI-ST132_0419:3:2:18097:61965#CAAAAT
TTAAATAAGATATGATCCCCACGAGATGTTCCTTCTTCACTCTACTGTGTCGCTTGCAGCTTAAAAAAAAGGCGGGAAGCAGAGCGTTAGCAGAGCCATA
+
HHHHHHHGHFHHHHHHHHHHGHHHHHHHHHHHHHHHHHHGHHHFHHHFHHFHHHHHHHFHFHFEFB@DE?FFHHBHDHHHFFEFFHHHFBFCDAFFFEFF
@HWI-ST132_0419:3:45:6203:62577#CAAAAT
ATTAAATAAGATATGATCCCCACGAGATGTTCCTTCTTCACTCTACTGTGTCGCTTGCAGCTTAAAAAAAAGGCGGGAAGCAGAGCGTTAGCAGAGCCAT
+
HHHHHHHHHHHHHHHHHHHHHHHHHHHHHHHHHHHHHHHHHHHHHHHHHHHHHHHHHHHHHHHFHHHHHHHHHHHHH?HHHCGHFGHDHGHHHHB4>DBB
@HWI-ST132_0419:3:44:8450:63115#CAAAAT
CCTATTAAATAAGATATGATCCCCACGAGATGTTCCTTCTTCACTCTACTGTGTCGCTTGCAGCTTAAAAAAAAGGCGGGAAGCAGAGCGTTAGCAGAGC
+
HHHHHHHHHHHHHHHHHHHHHHHHHFHHHFHHHHHHHHHHHHHHGHHHHHHHHHHHHHHHHCHHHHHHHHHHHHHFFFFF?GHHGFFFFFHHHGGHHGCB
@HWI-ST132_0419:3:63:9660:109492#CAAAAT
CCTATTAAATAAGATATGATCCCCACGAGATGTTCCTTCTTCACTCTACTGTGTCGCTTGCAGCTTAAAAAAAAGGCGGGAAGCAGAGCGTTAGCAGAGC
+
HHHHGHHHHHHHHHHHHHHHHHHHHHHHHFHHHHHHHHHHHHFHHHHHHHHHHHHHHHHHHHHHHHHFEFH?CBFFFHHH>GFGEHFFDFCHFFCAF<9B
@HWI-ST132_0419:3:46:12445:116428#CAAAAT
CTATTAAATAAGATATGATCCCCACGAGATGTTCCTTCTTCACTCTACTGTGTCGCTTGCAGCTTAAAAAAAAAAGGCGGGAAGCAGAGCGTTAGCAGAG
+
HHHHHHHHHHHHHHHHHHHHHHHHHHHHHHHHHHHHHHHHHHHHHHHHHHFHFHHHHHHHEHHHHHFGFHHHHFFHHHHHHDHFHEFDHFFHHHFFFHFH
@HWI-ST132_0419:3:68:17634:72940#CAAAAT
TCCCTATTAAATAAGATATGATCCCCACGAGATGTTCCTTCTTCACTCTACTGTGTCGCTTGCAGCTTAAAAAAAAGGCGGGAAGCAGAGCGTTAGCAGA
+
HHHHHHHGHGHHHHHHHHHHHHHHHHHHHHHHEEHHHHHFHHFFFHFHHHHHHFHHHHFFHHHHHHFHHHEE@D3FEDFFHBFHFFHHHHGFFH5?EDDA
@HWI-ST132_0419:3:7:16895:15664#CAAAAT
CTCCCTATTAAATAAGATATGATCCCCACGAGATGTTCCTTCTTCACTCTACTGTGTCGCTTGCAGCTTAAAAAAAAGGCGGGAAGCAGAGCGTTAGCAG
+
HHHHHHHHHHHHHHHHHHHHHHHHHHHHHGHHHHHHHHHHHHHHHHHHHFGHHHFHHHHHHHHHHHHHHHFEHHHHHFHHFHHEHHHHHFHHHFHHHHHH
@HWI-ST132_0419:3:65:15969:38111#CAAAAT
TGTCCCTATTAAATAAGATATGATCCCCACGAGATGTTCCTTCTTCACTCTACTGTGTCGCTTGCAGCTTAAAAAAAAAGGCGGGAAGCAGAGCGTTAGC
+
HHHHHHHHHHHHHHHHHHHHHHHHHHHHHHGHHHHHHHHHHHHHHHHHHHHHHHHFHHHHHHHHHHFHHHEEFFFGHHHGHHHHHBHFFFB@DCDC?=?=
@HWI-ST132_0419:3:2:12748:7496#CAAAAT
CTAACGCTCTGCTTCCCGCCTTTTTTTTAAGCTGCAAGCGACACAGTAGAGTGAAGAAGGAACATCTCGTGGGGATCATATCTTATTTAATAGGGACAAT
+
HHHHHHHHHHHHHHHHHHHHHHHHHHHHHHHHHHHHHHHHFHHHHHHEHHHDHCHFFFHHHHCFHHFHHEHHFHEHHFEHHHHEFGHGDHHHFHFFHHFH
@HWI-ST132_0419:3:48:19186:32279#CAAAAT
CTAACGCTCTGCTTCCCGCCTTTTTTTTAAGCTGCAAGCGACACAGTAGAGTGAAGAAGGAACATCTCGTGGGGATCATATCTTATTTAATAGGGACAAT
+
HHHHHHHHHFHHHGGGHEHHHEHHGHH?HHEGGGBGBBEF?BFFBBEFFEE<FECADCDCECFHDFCCHDECFF.@DDDAGGGFFGHBHE=EFDFHHHCE
@HWI-ST132_0419:3:47:19604:151136#CAAAAT
TAACGCTCTGCTTCCCGCCTTTTTTTTTAAGCTGCAAGCGACACAGTAGAGTGAAGAAGGAACATCTCGTGGGGATCATATCTTATTTAATAGGGACAAT
+
FHHHHHHHHHHHHGHHHHHHHHHHHHHHHHHHFHHGFHHEFHHHHHFHHHH@HEEGDFFCHHHHFHFHHEFFFF@GHFDAHGGBHHHGHBGHHHHFHHHH
@HWI-ST132_0419:3:46:4393:164926#CAAAAT
TGAGTAGATTACTCTACAGAACAAATTGTCCCTATTAAATAAGATATGATCCCCACGAGATGTTCCTTCTTCACTCTACTGTGTCGCTTGCAGCTTAAAA
+
HHHHHHHHHHHHHHHHHGHHHHGHHHHHHHHHHHHHHHHHHHHHHHHHHHHHHHHHHHH@HHFHHHHHHHHHHGHHHHHHHGHHHGHHHGHFHHHHHHHH
@HWI-ST132_0419:3:42:5140:104591#CAAAAT
CTGCAAGCGACACAGTAGAGTGAAGAAGGAACATCTCGTGGGGATCATATCTTATTTAATAGGGACAATTTGTTCTGTAGAGTAATCTACTCATCAATGG
+
HHHHHHHHHHHHHHHHHHGHEHHHHGHHHHHFHHHHHHFHHHHEHHHHHHHHHHHHHHGFFFHFFHFFFHFHFHHHHHHGHGFHGGHGHHHFFHHHHHHF
@HWI-ST132_0419:3:3:11724:59888#CAAAAT
CCATTGATGAGTAGATTACTCTACAGAACAAATTGTCCCTATTAAATAAGATATGATCCCCACGAGATGTTCCTTCTTCACTCTACTGTGTCGCTTGCAG
+
HHHHHHHHHHHHGHHHHHHHHHHHHHHHHHHHHHHHHHHHHHHHHEHHHHHHHHHHHHFHHHHHHHHHHFEEDFGHGHHHHHHHHHHHFHHHGHHGHHHH
@HWI-ST132_0419:3:7:21026:192859#CAAAAT
CTTCCATTGATGAGTAGATTACTCTACAGAACAAATTGTCCCTATTAAATAAGATATGATCCCCACGAGATGTTCCTTCTTCACTCTACTGTGTCGCTTG
+
HHHHHGHGHGHHGHFHHCHHHHHHHHHFHHHHHHEHHFHHHFHHHHDDHHHHHBHFHFHEHDDHCDHBFEHBEC<EGGGFHHFGHHHEHHEAFEHCFDFF
@HWI-ST132_0419:3:8:9686:135881#CAAAAT
CTTCCATTGATGAGTAGATTACTCTACAGAACAAATTGTCCCTATTAAATAAGATATGATCCCCACGAGATGTTCCTTCTTCACTCTACTGTGTCGCTTG
+
FFFFFDFFFFFFF8EEFFE8CBB@A@EEEE@BB>8?BBB@EFFFFFF;FFCBB=DBDDDCBEEBBEE3E;9><:@B@DDCDFFFCEDFAFFFAF>FEFFF
@HWI-ST132_0419:3:28:18948:151554#CAAAAT
CTTCCATTGATGAGTAGATTACTCTACAGAACAAATTGTCCCTATTAAATAAGATATGATCCCCACGAGATGTTCCTTCTTCACTCTACTGTGTCGCTTG
+
FFFFFFFFFEAEEE<BFDBDFFEC2>;<<<.)>@:A>CCABE?EEFFD>FE<?5DFCC9C+514977=(;1:57/?;?B39D@E6AADDDBBFC?AA9-9
@HWI-ST132_0419:3:46:12550:57515#CAAAAT
CTTCCATTGATGAGTAGATTACTCTACAGAACAAATTGTCCCTATTAAATAAGATATGATCCCCACGAGATGTTCCTTCTTCACTCTACTGTGTCGCTTG
+
HHHHHHHHHHHFHHHHGHHHHHHHHHHHHHHHHHHHHHHHHHHHHHHHHHHHHHHHHHHHHHHFHHHHHHHHHHFHHFHHGHHHHHHHHHGHHHHHHHHH
@HWI-ST132_0419:3:48:9645:131165#CAAAAT
CTTCCATTGATGAGTAGATTACTCTACAGAACAAATTGTCCCTATTAAATAAGATATGATCCCCACGAGATGTTCCTTCTTCACTCTACTGTGTCGCTTG
+
HHHHHHHHHHHHHHHHFGHGHHHGGHHHHGHHHHEHGFHHHHHHHHFHCHGEGHHHHGHHGDHBHGFHGHGEGFHHGHDDHGHEEFGFBEGHHGHHFHEH
@HWI-ST132_0419:3:62:16768:147399#CAAAAT
CTTCCATTGATGAGTAGATTACTCTACAGAACAAATTGTCCCTATTAAATAAGATATGATCCCCACGAGATGTTCCTTCTTCACTCTACTGTGTCGCTTG
+
HHHHGHHGGHHHHHFHHHGHHHHHHHHHHHHGHGGEBFDFHHHHFHHFHHGHHFFHEHHHHHHCHHECFFFDACBGGBGGHHHHGHEHHHHBHAHEG?FD
@HWI-ST132_0419:3:65:10520:50289#CAAAAT
CTTCCATTGATGAGTAGATTACTCTACAGAACAAATTGTCCCTATTAAATAAGATATGATCCCCACGAGATGTTCCTTCTTCACTCTACTGTGTCGCTTG
+
HHHHHHHHHHHHHHHFHHHHHHHHHHHHHHHHHHEHHHHHHHHHHHHGHHHHHFHHHHHHFHFHHHH@HFHHFHFHHHHHHHHHGHHHHHHHHHHHHHFG
@HWI-ST132_0419:3:65:14441:160099#CAAAAT
CTTCCATTGATGAGTAGATTACTCTACAGAACAAATTGTCCCTATTAAATAAGATATGATCCCCACGAGATGTTCCTTCTTCACTCTACTGTGTCGCTTG
+
HHHHHHHHHHHHHHFHHHHHHHHHHHHHHHHHHFHHHHHHHHHHHHHHHHHHHHHHGHHHHHHHHHHFHFHHEHFHGGHHHHHHHHHHHHHHHHHHHHGH
@HWI-ST132_0419:3:64:9584:171621#CAAAAT
CGGCTCTTCCATTGATGAGTAGATTACTCTACAGAACAAATTGTCCCTATTAAATAAGATATGATCCCCACGAGATGTTCCTTCTTCACTCTACTGTGTC
+
HHHEHHHHHHHHHFHFFHHHGFHFHHHHHHHHHHFHHHHHHHFCHHHHFHHHHHHFHHHHHHHHHHHEHHBEHHHHHHGHHHHHHHHHHEHHHHHCFHHF
@HWI-ST132_0419:3:63:16923:26273#CAAAAT
CACAGTAGAGTGAAGAAGGAACATCTCGTGGGGATCATATCTTATTTAATAGGGACAATTTGTTCTGTAGAGTAATCTACTCATCAATGGAAGAGCCATG
+
HHHHHHHHHHFHGHGHHHGEHGHHHHGHFHHHHDHGHHGHHGGHHHGEFHHEHFDGGGHHEFHEEEHHHHFGCGEGGGGGFHHHHHFHHDHGHGHHHHF?
@HWI-ST132_0419:3:8:5155:95465#CAAAAT
TGAAGAAGGAACATCTCGTGGGGATCATATCTTATTTAATAGGGACAATTTGTTCTGTAGAGTAATCTACTCATCAATGGAAGAGCCATGTTCAGTTGGT
+
HHHHHHHHHHGGHHGEGGDGGGGDFHHHHHHHGHHEEHFHHHHHHHH?HEHGHDHGHHGHBHEFFEBHHGHFFHHHGHGHBFGBGGHEHHGHGHFGGH@F
@HWI-ST132_0419:3:25:4134:122689#CAAAAT
TGAAGAAGGAACATCTCGTGGGGATCATATCTTATTTAATAGGGACAATTTGTTCTGTAGAGTAATCTACTCATCAATGGAAGAGCCATGTTCAGTTGGT
+
HHHHHHGHHHHHHHHHHHHHHHHHHHHHHHHHHHHHHHHHHHHHHHHFHHHHHHHHHHHHFHHHHHHHHHHHHHHHHHHHHHHHHHFHHHHHHHHHHHHH
@HWI-ST132_0419:3:45:18267:193127#CAAAAT
TGAAGAAGGAACATCTCGTGGGGATCATATCTTATTTAATAGGGACAATTTGTTCTGTAGAGTAATCTACTCATCAATGGAAGAGCCATGTTCAGTTGGT
+
HHHHHHHHHHHHHHHHHHHHHHHFHHHHHHHHHFHHHHHHHHHHHHFHGHHHHHHHHHHHFHEHFGHGHHFHHHHFHHHHHGHHHHHEGHHHHHHHHHHH
@HWI-ST132_0419:3:61:18561:165470#CAAAAT
TGAAGAAGGAACATCTCGTGGGGATCATATCTTATTTAATAGGGACAATTTGTTCTGTAGAGTAATCTACTCATCAATGGAAGAGCCATGTTCAGTTGGT
+
FDEDFCBEEEGGEFGGGGFEFEF@EDCEEEGGFGGFFGFGGGGGCG?EGGGEDGGGGEGFDE<DBGGEGGGFBGGAFFEFEEDEDGGFGGDEE7=;>7=:
@HWI-ST132_0419:3:67:13113:73076#CAAAAT
TGAAGAAGGAACATCTCGTGGGGATCATATCTTATTTAATAGGGACAATTTGTTCTGTAGAGTAATCTACTCATCAATGGAAGAGCCATGTTCAGTTGGT
+
HHHHHHGHHHHHGHHHHGFHHGHDEHHHEHHHHGHHHHHHGHHHHHGHHBHHHHHHHFHHHHEHEHHHGHHHHHHHHHHHHHGEHHHHGHHHGGHHHGHH
@HWI-ST132_0419:3:24:8137:67429#CAAAAT
GAAGAAGGAACATCTCGTGGGGATCATATCTTATTTAATAGGGACAATTTGTTCTGTAGAGTAATCTACTCATCAATGGAAGAGCCATGTTCAGTTGGTT
+
HHHHHHHHHHHHHHHHHHHHHHEHHHHHHHHHHHHHHHHGHHHHHHHHHHHHHHHHHFHFHEHHHFHHHFFHHFFHHHHHHHFGHHHHHFBGGEGHHHHE
@HWI-ST132_0419:3:68:15741:118762#CAAAAT
AGAAGGAACATCTCGTGGGGATCATATCTTATTTAATAGGGACAATTTGTTCTGTAGAGTAATCTACTCATCAATGGAAGAGCCATGTTCAGTTGGTTGC
+
HHHHHHHHHHHHHHHHGHHHHHHHHFHHHGGHHHHHHHHHHHHG?HHHGHHHHHFHEFFEGHDHEFHHHHGHHHEGHGHHHBHFGHHHHEGHGHFHHHEE
@HWI-ST132_0419:3:3:14153:138555#CAAAAT
AAGGAACATCTCGTGGGGATCATATCTTATTTAATAGGGACAATTTGTTCTGTAGAGTAATCTACTCATCAATGGAAGAGCCATGTTCAGTTGGTTGCGA
+
HHHHHHHHHHHHHHHHHHFHHHHHHHHHHHHHHHHHHHHHHHHHHHHHHHBGEGHDG@FCHGHHHHHFHHEDHFEGGHHHHHHHHHHHHHHFHHHHHHHF
@HWI-ST132_0419:3:25:15084:101862#CAAAAT
AAGGAACATCTCGTGGGGATCATATCTTATTTAATAGGGACAATTTGTTCTGTAGAGTAATCTACTCATCAATGGAAGAGCCATGTTCAGTTGGTTGCGA
+
HHHHGHHHHHHHHHHHHHFHHHGHHHHHGHHHHHHHHHDHHHHHHHHHHHHHHHHHHCHFHHGHFHHHHHHHHHHHHBHEHHHFHHHFGHHGHHHHHH=E
@HWI-ST132_0419:3:47:2803:92967#CAAAAT
AAGGAACATCTCGTGGGGATCATATCTTATTTAATAGGGACAATTTGTTCTGTAGAGTAATCTACTCATCAATGGAAGAGCCATGTTCAGTTGGTTGCGA
+
FHHHHHDFFHFGGDFHHHDHHHHFFHHHEHHHHGHFHHHHDHE>HBFFHDHHDHECEDCEFH?FFA@EBEEHHDDDEGGFHFFDF<CCFEA=C?@=?C4C
@HWI-ST132_0419:3:48:3261:40510#CAAAAT
AGGAACATCTCGTGGGGATCATATCTTATTTAATAGGGACAATTTGTTCTGTAGAGTAATCTACTCATCAATGGAAGAGCCATGTTCAGTTGGTTGCGAA
+
HHHHHHHHHHHHGHHHHHHHHHHHHHHHHHFHHHHHHHHHHHHHHHHHHDHHHHHHFGGHHGHG@HHHHHHFHCHGHHGEHGHHHHBHHHHHHGHHHGGH
@HWI-ST132_0419:3:3:2605:28913#CAAAAT
GGAACATCTCGTGGGGATCATATCTTATTTAATAGGGACAATTTGTTCTGTAGAGTAATCTACTCATCAATGGAAGAGCCATGTTCAGTTGGTTGCGAAA
+
GFDFGEGCFFFEFFFEC5ACDAFAFFAGGD??FCADA@A>>EDDE5:/::AD>AD0;@:>BDAD@5:CC=9DAAAE@EAAA:<A4>D?AAECBDB@FCB?
@HWI-ST132_0419:3:3:2365:85224#CAAAAT
GGAACATCTCGTGGGGATCATATCTTATTTAATAGGGACAATTTGTTCTGTAGAGTAATCTACTCATCAATGGAAGAGCCATGTTCAGTTGGTTGCGAAA
+
HHGHHHHHHHHHHHHGHHHHHHHHHGHHHHHHGHHHGHHHHHHHHFHHHHFHHFHEHFCHDGHHHHHHFHHHFEHDFDDFHHHHHHHGHHHGEFHFEE@D
@HWI-ST132_0419:3:3:16956:152154#CAAAAT
GGAACATCTCGTGGGGATCATATCTTATTTAATAGGGACAATTTGTTCTGTAGAGTAATCTACTCATCAATGGAAGAGCCATGTTCAGTTGGTTGCGAAA
+
HHHHHHHHHHHHHHHHFHHHHHHHHHHHHHHHHHHHFHHHFHHHHHHHHHHHGHHEFFHHEHHFHHFHHHFFFEFHHHHHHHHHHHHCEHGGDGGHHBCH
@HWI-ST132_0419:3:7:3487:192436#CAAAAT
GGAACATCTCGTGGGGATCATATCTTATTTAATAGGGACAATTTGTTCTGTAGAGTAATCTACTCATCAATGGAAGAGCCATGTTCAGTTGGTTGCGAAA
+
GEFGGBGFGGG?GGGG?GGCBFF?GG<FGE@DEEEGGFFFGFFFGGFDGGEFF7F9<<>@DC>5;;@@>;>>@;-67?:<?/>CBE@DDEGFGDG:DDC;
@HWI-ST132_0419:3:21:9011:31599#CAAAAT
GGAACATCTCGTGGGGATCATATCTTATTTAATAGGGACAATTTGTTCTGTAGAGTAATCTACTCATCAATGGAAGAGCCATGTTCAGTTGGTTGCGAAA
+
HHHHHHHHHHHHHHHHHHHGHHHHHHHHHHHGHHHHHHHHHHHHHHHHHHHHHFHEHFHHGHHHHHHHHHHHFFHGGHHHGHHGHHHHHHHHHGEHHHHH
@HWI-ST132_0419:3:22:3335:199037#CAAAAT
GGAACATCTCGTGGGGATCATATCTTATTTAATAGGGACAATTTGTTCTGTAGAGTAATCTACTCATCAATGGAAGAGCCATGTTCAGTTGGTTGCGAAA
+
DFEDEFEEFBEFEFEBB8CBDBCCDFFFBFFFFDFFFFFFFFFFFFFFFFFFFFFCFFFFFFFFFFFFFFFFE@FFFEFDFFFFFFFFFFFFFFFFBEFC
@HWI-ST132_0419:3:44:12797:143301#CAAAAT
GGAACATCTCGTGGGGATCATATCTTATTTAATAGGGACAATTTGTTCTGTAGAGTAATCTACTCATCAATGGAAGAGCCATGTTCAGTTGGTTGCGAAA
+
HHHHHHHHHHHHHHHHHHHFHHHHHHHHHHHHHHHHHHHHHHHHHHHHHHHFHHHEHHHHHHHHHHHHHHHHHFHHHGHHHHHHGHHHHHHHHHHHHHGH
@HWI-ST132_0419:3:63:19234:134172#CAAAAT
GGAACATCTCGTGGGGATCATATCTTATTTAATAGGGACAATTTGTTCTGTAGAGTAATCTACTCATCAATGGAAGAGCCATGTTCAGTTGGTTGCGAAA
+
GGGGFGFGEFGGGGGGGGGGGGDGFGGBGFBGGEDGE=GGG8GGGGGGDFGGCFGDGGGGGGGGFFGGGGGBGFFGGEGGGEDGGFDFBDEDEEEFEGFG
@HWI-ST132_0419:3:47:19360:100281#CAAAAT
CTAAGTTTCGCAACCAACTGAACATGGCTCTTCCATTGATGAGTAGATTACTCTACAGAACAAATTGTCCCTATTAAATAAGATATGATCCCCACGAGAT
+
HHHHHHHHHHHHHHHHHHHHHHHHHHHHHHHHHHHHHHHHFHFEHHHDHHHHHHHHHHHHHHHHHHFHHHHDHHHHHHHHHHHHHHHHHHHHHGHHEHHH
@HWI-ST132_0419:3:8:19992:91564#CAAAAT
CGTGGGGATCATATCTTATTTAATAGGGACAATTTGTTCTGTAGAGTAATCTACTCATCAATGGAAGAGCCATGTTCAGTTGGTTGCGAAACTTAGAAAA
+
HHHHHHHHHHHHHHHHHHHHHHHHHHHHHHHHHHHHHHHCHHHHFHEHDHHFHHEHHHHHHFHHAHHHFFHFFHFHHHHHHFHFHHGHGEHFEHGHFHHD
@HWI-ST132_0419:3:62:19785:77020#CAAAAT
CGTGGGGATCATATCTTATTTAATAGGGACAATTTGTTCTGTAGAGTAATCTACTCATCAATGGAAGAGCCATGTTCAGTTGGTTGCGAAACTTAGAAAA
+
HHHHHHHFHHHHHHHHHFHHHGHHDHHHHHHHHHHHHHHHHHHHFHEHFHHHHHHHHHHFHHHHFCHHFFHHHHHHHHHHHEHHHEF6AFHHHHFCHFFB
@HWI-ST132_0419:3:67:19265:52770#CAAAAT
CGTGGGGATCATATCTTATTTAATAGGGACAATTTGTTCTGTAGAGTAATCTACTCATCAATGGAAGAGCCATGTTCAGTTGGTTGCGAAACTTAGAAAA
+
HHHHGHHHHHHHHHHHHHHHHHHHHHHHHHHFHHHFHHHHHFHHBHEHHGHHHHFHHHHHHHHH?HFHFFDEFEEHFGHFHGHCHHFGHHFHDGGGHHHF
@HWI-ST132_0419:3:21:6181:181953#CAAAAT
TGGGGATCATATCTTATTTAATAGGGACAATTTGTTCTGTAGAGTAATCTACTCATCAATGGAAGAGCCATGTTCAGTTGGTTGCGAAACTTAGAAAAGC
+
HHHHHHHHHHHHHHHEHHHGDHHHHHHHHHHHHHHHHGHFHHHHEEFHHHHHHHGHHHHFGHFHFFFHFHHHHHHHHHHHHHHHHGEFHHHHHHHF6GEG
@HWI-ST132_0419:3:26:7587:151091#CAAAAT
TGGGGATCATATCTTATTTAATAGGGACAATTTGTTCTGTAGAGTAATCTACTCATCAATGGAAGAGCCATGTTCAGTTGGTTGCGAAACTTAGAAAAGC
+
@B@B76@ABA=DEEEAEEEC@@DDDB=BCD@ECEEEE8BE@BBCAEDECDEECEEFFFF=@@B@<EEE?@DCDDDCAC8?D?CDCC@==CD@BD@EEEEB
@HWI-ST132_0419:3:24:15067:81847#CAAAAT
GGGGATCATATCTTATTTAATAGGGACAATTTGTTCTGTAGAGTAATCTACTCATCAATGGAAGAGCCATGTTCAGTTGGTTGCGAAACTTAGAAAAGCA
+
HHHHEHHHHHHHHHHHHHHHHHHHHHHHFHHHHHHHHHFHHFHEHFHHHHHHHHHHEHHHFHHHHFFFHHFEF?<FFFFFEHHHHDDHHHFHFHH<HFHH
@HWI-ST132_0419:3:45:8427:33650#CAAAAT
GGGGATCATATCTTATTTAATAGGGACAATTTGTTCTGTAGAGTAATCTACTCATCAATGGAAGAGCCATGTTCAGTTGGTTGCGAAACTTAGAAAAGCA
+
HHHHHHHHHHHHHHHHHHGHHHHHHHHHHHHHHHHHHHHHHHHFHHHHHHHHHHHHHHHHHHHHHHHHHHHHHHHHHGHHHHHHHBHHGHHHHFGHEHFH
@HWI-ST132_0419:3:63:16195:71883#CAAAAA
GGGGATCATATCTTATTTAATAGGGACAATTTGTTCTGTAGAGTAATCTACTCATCAATGGAAGAGCCATGTTCAGTTGGTTGCGAAACTTAGAAAAGCA
+
C=B@D?<=>=9:<62A@###################################################################################
@HWI-ST132_0419:3:47:14584:107622#CAAAAT
GGGATCATATCTTATTTAATAGGGACAATTTGTTCTGTAGAGTAATCTACTCATCAATGGAAGAGCCATGTTCAGTTGGTTGCGAAACTTAGAAAAGCAA
+
HGHFHGGHHHHHHHGHHHGHEHHHHHHFHHHHHHHHHHBHHHHHHHHGGHHFHHFHHFHEEHHHHHHHHHHHFHHHHFHFHHHHGDGGBGGGGGFGHHHE
@HWI-ST132_0419:3:23:17273:76894#CAAAAT
ATCATATCTTATTTAATAGGGACAATTTGTTCTGTAGAGTAATCTACTCATCAATGGAAGAGCCATGTTCAGTTGGTTGCGAAACTTAGAAAAGCAACTC
+
FGGFFGGGCFGFFGEEFEEEFGFG@FGEEGG@GGGFFGGEGGGBDEGGGDGFGGGGGGDGEGFGFGDFGGGGFGFEGGGEFBBBFGGGGGGEFFDGCEGG
@HWI-ST132_0419:3:26:15415:65178#CAAAAT
ATCATATCTTATTTAATAGGGACAATTTGTTCTGTAGAGTAATCTACTCATCAATGGAAGAGCCATGTTCAGTTGGTTGCGAAACTTAGAAAAGCAACTC
+
8::BAC<AABC::/;?BE?B<FB>F=B=6E@B:BEE=FEFBEBAFDBEE@FE@FFF@FF/BDDCAEEFF@8DC@D=DA>7;7B@@</@>>,137:E8EED
@HWI-ST132_0419:3:45:11497:122020#CAAAAT
ATCATATCTTATTTAATAGGGACAATTTGTTCTGTAGAGTAATCTACTCATCAATGGAAGAGCCATGTTCAGTTGGTTGCGAAACTTAGAAAAGCAACTC
+
@EDFCEFEEEFB@C6DDGFGEGDFD@EFFGGFGFGDEGEGEGEGGGFEFGGFGDGFGGGGFGFGGFGGGGGGGGEFGDDEEGGBDFGFBBGGFGGGGGGD
@HWI-ST132_0419:3:3:18729:178990#CAAAAT
CTTATTTAATAGGGACAATTTGTTCTGTAGAGTAATCTACTCATCAATGGAAGAGCCATGTTCAGTTGGTTGCGAAACTTAGAAAAGCAACTCCAACTCC
+
HHGHHGHHHHGHHHGHGHHHHHHHHHGHGHFGEGEGHHHGHHHHHGHFHFHBHHHHHHFHEHHHFHHCHEHHGFFHHHHHHGEHFHEHHBHFHHHFHHHF
@HWI-ST132_0419:3:6:7812:198701#CAAAAT
CTTATTTAATAGGGACAATTTGTTCTGTAGAGTAATCTACTCATCAATGGAAGAGCCATGTTCAGTTGGTTGCGAAACTTAGAAAAGCAACTCCAACTCC
+
HHHHHHHHHHHHHHHHHHHHHHHHGHHHHHHHHHHHHHHHHHHHHHHGGHHHFHHHHHHHFHHHHFHHHEHHGHHHHHHHHHHGGHHHGHHFHHHHHHHH
@HWI-ST132_0419:3:7:8183:128853#CAAAAT
CTTATTTAATAGGGACAATTTGTTCTGTAGAGTAATCTACTCATCAATGGAAGAGCCATGTTCAGTTGGTTGCGAAACTTAGAAAAGCAACTCCAACTCC
+
HHHHHHHHHHHHHHHHHHHHHHHHHGHHHHHHFHGHHHHHHHHHHHHGHHFHGHHGHFHHHHHHHHHHHFHHGHFHHHHHEGHHGGHGHHHBFHHHHHFH
@HWI-ST132_0419:3:61:8822:122327#CAAAAT
CTTATTTAATAGGGACAATTTGTTCTGTAGAGTAATCTACTCATCAATGGAAGAGCCATGTTCAGTTGGTTGCGAAACTTAGAAAAGCAACTCCAACTCC
+
HHHHHHHHHHHHHHHHHHHHHHHHHHHHHHHHEHFHHHHHHHDHHHFHHHHHHFHHHHHHHHHFHHHHHEHHHHHBEGHGHHHHHEHFHHHBHHHHHHHF
@HWI-ST132_0419:3:62:4318:157312#CAAAAT
CTTATTTAATAGGGACAATTTGTTCTGTAGAGTAATCTACTCATCAATGGAAGAGCCATGTTCAGTTGGTTGCGAAACTTAGAAAAGCAACTCCAACTCC
+
HHHHHHHGHHHHHHHHHHHHHHHHHHHHHHHHFHHHHHHHHHHHHHHHHHHHHHHHHHHHHHHHHHHHHHHHFHFEHHHHHFHHFGHHHHFHHHHHHHHH
@HWI-ST132_0419:3:68:14002:109316#CAAAAT
CTTATTTAATAGGGACAATTTGTTCTGTAGAGTAATCTACTCATCAATGGAAGAGCCATGTTCAGTTGGTTGCGAAACTTAGAAAAGCAACTCCAACTCC
+
HGHHHHHHHHHHHHHHHHHHHHHHHHHFHHHHEGFHHEGHHHHHHHHHHFHHFHFHHHHHHHFHFFFHHFHGHHFHHEHHHHGFHHHEEFHHEHHFH8HH
@HWI-ST132_0419:3:68:7966:164590#CAAAAT
CTTATTTAATAGGGACAATTTGTTCTGTAGAGTAATCTACTCATCAATGGAAGAGCCATGTTCAGTTGGTTGCGAAACTTAGAAAAGCAACTCCAACTCC
+
GHHHHHHHEHHHHHBHHHHHHHHEHHHFHHHGDGFEGGGGFHHHGGHHGHHHHHFHFFHFHHEHHFHHEFFHHHHHHHGHHHGEHDA=FFCBEDE;ABCC
@HWI-ST132_0419:3:25:13578:129621#CAAAAT
CGGAGTTGGAGTTGCTTTTCTAAGTTTCGCAACCAACTGAACATGGCTCTTCCATTGATGAGTAGATTACTCTACAGAACAAATTGTCCCTATTAAATAA
+
GGGFGFHHFHHCHFEFHHHHHGGHFHHHHHHHFHHHHEHFHFHHH;FDHFHHHECFFEE=CCCFCBFF@BCCC.>074:=EFFGFFDEFFH9FEEFFEFD
@HWI-ST132_0419:3:48:6723:90320#CAAAAT
CGGAGTTGGAGTTGCTTTTCTAAGTTTCGCAACCAACTGAACATGGCTCTTCCATTGATGAGTAGATTACTCTACAGAACAAATTGTCCCTATTAAATAA
+
HHHHHHHHHHHHHHHHHHHHHHHHHHHHHHHHHHGHHDHHHHHHFHFHFHHHHHHHHHHEHHFHHEHHHHHHHHHHHFHHHDEHHBEFFGGHHHHGGHGH
@HWI-ST132_0419:3:47:15078:34719#CAAAAT
TCGGAGTTGGAGTTGCTTTTCTAAGTTTCGCAACCAACTGAACATGGCTCTTCCATTGATGAGTAGATTACTCTACAGAACAAATTGTCCCTATTAAATA
+
HHHHHHHHHHHHHHHHHHHHHHHHHHHHHHHHHHHHHHHHHFHHFHHGHHHHHHHHHHHHHHHEHHHFHHHHHHHHHHFEHHHHHHHHHHHHG2HGGGDF
@HWI-ST132_0419:3:26:12229:25433#CAAAAT
ATTTAATAGGGACAATTTGTTCTGTAGAGTAATCTACTCATCAATGGAAGAGCCATGTTCAGTTGGTTGCGAAACTTAGAAAAGCAACTCCAACTCCGAC
+
HHHHHHHHHHHHHHHHHHHHHHHHHGHHHFHHHHDHHHHGHHHHHHHHHHGHFHHHHHHHHHHHHHGHHHFFEFGFGGGGGHHHHHHHHHFHHGFHHEFH
@HWI-ST132_0419:3:27:8394:99187#CAAAAT
ATTTAATAGGGACAATTTGTTCTGTAGAGTAATCTACTCATCAATGGAAGAGCCATGTTCAGTTGGTTGCGAAACTTAGAAAAGCAACTCCAACTCCGAC
+
EDAEEEFFFFGGGDBFDFFFDEEEEEEDE?GGEGDDGGGGGGFEBFDFFFE@EBEBBDD?GGFFFBABEEED:@EEEEEEE@GGGEBGFGGGCDDGFGGG
@HWI-ST132_0419:3:5:4304:4570#CAAAAT
TAGGGACAATTTGTTCTGTAGAGTAATCTACTCATCAATGGAAGAGCCATGTTCAGTTGGTTGCGAAACTTAGAAAAGCAACTCCAACTCCGACACGTAT
+
HHHHHHHHHHHHHHHHHHHHHGHFHHHHHHHHHHHHHHHHHHHHHHHHHHHHHHHHHHFHHHHHHFHHHHHHHHHHGGHHHHHHFHHHHBGHHHHHHFEH
@HWI-ST132_0419:3:26:16021:110068#CAAAAT
TAGGGACAATTTGTTCTGTAGAGTAATCTACTCATCAATGGAAGAGCCATGTTCAGTTGGTTGCGAAACTTAGAAAAGCAACTCCAACTCCGACACGTAT
+
HHHHHHHHHHHHFHHHGGHHFFD?GHHHFHHEHHHDHHEHFGHHHHFFHHFHHHHHHHHHEEBHHHDFBHDCDCDFDEGGDHHGFHHHFH:FFFGEB:?E
@HWI-ST132_0419:3:45:10731:187228#CAAAAT
TAGGGACAATTTGTTCTGTAGAGTAATCTACTCATCAATGGAAGAGCCATGTTCAGTTGGTTGCGAAACTTAGAAAAGCAACTCCAACTCCGACACGTAT
+
HHHHHHHGHHGHHHHHHHHHHFHFGHHHHGHHHHGHGHHHHHHHHHHHHHHFHHHFEHFHFHFHHHHHHHFHHHEG>GGGHHHHHFHEGHGHGGFGFEGG
@HWI-ST132_0419:3:21:18748:3038#CAAAAT
AGGGACAATTTGTTCTGTAGAGTAATCTACTCATCAATGGAAGAGCCATGTTCAGTTGGTTGCGAAACTTAGAAAAGCAACTCCAACTCCGACACGTATT
+
HHHHHHHGHHHHHHHHGHHHHHFHHHHHHHHHHHFGFHHHHHHGHHHHHHHHHHHHHHHFFDHHHHHHHFHHHHHHHHHEHDHHHHHFFHCHHFHGE=FH
@HWI-ST132_0419:3:6:12098:24712#CAAAAT
CAATACGTGTCGGAGTTGGAGTTGCTTTTCTAAGTTTCGCAACCAACTGAACATGGCTCTTCCATTGATGAGTAGATTACTCTACAGAACAAATTGTCCC
+
HHHHHHHHHHHHHHHHHHHFHFHHHHHHHHHHHHHHHHHHHHHHHHHHHHHHHFFHHHHHHHHFFHHHHFHFEHHHHHGHHHHGHDHFHHEHEEGFEFHH
@HWI-ST132_0419:3:63:14309:88944#CAAAAT
GACAATTTGTTCTGTAGAGTAATCTACTCATCAATGGAAGAGCCATGTTCAGTTGGTTGCGAAACTTAGAAAAGCAACTCCAACTCCGACACGTATTGTA
+
HHHHHHHHHHHHHHHHHHHFHHGHHHHHHHHHHHHHHHHHGHHHHHHHHHHHHHHHHHHHGHHHHHHHGFHHEHHHFHGGHHHGHHHGHHGHHHHHFHHG
@HWI-ST132_0419:3:26:15081:32404#CAAAAT
TACAATACGTGTCGGAGTTGGAGTTGCTTTTCTAAGTTTCGCAACCAACTGAACATGGCTCTTCCATTGATGAGTAGATTACTCTACAGAACAAATTGTC
+
HHHHHHHHHHHHHHHFHFHHHHHHHHHHGHHHHGHHHHHHHHGHHHHHHHHHHHHFHFHFFHFHHEFHEBC@DC@GECFGFFFHDFHEFFHHHGHEH?FH
@HWI-ST132_0419:3:4:6490:164288#CAAAAT
ATACAATACGTGTCGGAGTTGGAGTTGCTTTTCTAAGTTTCGCAACCAACTGAACATGGCTCTTCCATTGATGAGTAGATTACTCTACAGAACAAATTGT
+
HHHHGHHHHHHHHHHHFH?HGGFGEHHFHHHHHHHHHHHHHHFFHHHHHHHHHHFFHFFHHHHHEHBHHCEE=EEDFFC@E=DDCEDEFEBFFFFHDF=E
@HWI-ST132_0419:3:64:7966:153599#CAAAAT
ATACAATACGTGTCGGAGTTGGAGTTGCTTTTCTAAGTTTCGCAACCAACTGAACATGGCTCTTCCATTGATGAGTAGATTACTCTACAGAACAAATTGT
+
HHHHHHHHHHHHHHHHEHEHFGEF>HHFFHHHHHEHHFHHHEHHHHHHHHHHHHHHFEEFHHFHFHDFHCBC1CBCEBE<FCCF<:@B>@ECFFEE=FEE
@HWI-ST132_0419:3:26:14745:128245#CAAAAT
GAATACAATACGTGTCGGAGTTGGAGTTGCTTTTCTAAGTTTCGCAACCAACTGAACATGGCTCTTCCATTGATGAGTAGATTACTCTACAGAACAAATT
+
GGGGGGGDGGGGFFCGGFGGFFGGBGEGGCFGGGGGEFGGGFFGG@GCFFFGBGFGGEFFFBFGEFCECCDEFBBDD?CDDFGGGAGFGGGFDGGFGE3C
@HWI-ST132_0419:3:6:3211:91730#CAAAAT
GGAATACAATACGTGTCGGAGTTGGAGTTGCTTTTCTAAGTTTCGCAACCAACTGAACATGGCTCTTCCATTGATGAGTAGATTACTCTCCAGAACAAAT
+
8CBD8AB:@<???:>@@>@?,:,:;CCDCC=EEBBC35DDCDC>DD;D5@@CBCD?8ECEE.EB>>:9>1,<@###########################
@HWI-ST132_0419:3:46:11428:135510#CAAAAT
GGAATACAATACGTGTCGGAGTTGGAGTTGCTTTTCTAAGTTTCGCAACCAACTGAACATGGCTCTTCCATTGATGAGTAGATTACTCTACAGAACAAAT
+
GGGGGGGEGGGGGEGGGGG?GDGGGGGFGGGGGGGGGGGGGGGGGFFGGGEEGGFFGFFFEGGEG?DFFCDFFFEFFFCGGGFGDGFFGGBEEEGFFGG>
@HWI-ST132_0419:3:6:9467:98374#CAAAAT
AGGGAATACAATACGTGTCGGAGTTGGAGTTGCTTTTCTAAGTTTCGCAACCAACTGAACATGGCTCTTCCATTGATGAGTAGATTACTCTACAGAACAA
+
GGGGGGGGGGGGGGGFGFGGGFGBGGFFEFGGGGGGGGGEDGFFGGFGGGGGDGGGFAGEFFFF>EEFG?ECFGEFG?CGFFGEFGFGGGGGFF?DEGBG
@HWI-ST132_0419:3:8:18091:17086#CAAAAT
AGGGAATACAATACGTGTCGGAGTTGGAGTTGCTTTTCTAAGTTTCGCAACCAACTGAACATGGCTCTTCCATTGATGAGTAGATTACTCTACAGAACAA
+
HHHHHHHHHHHHHHHHHHHHHFHHHHHHHHHHHHHHHHHHHHHHHHHFHFBHFHHHFHHHGHHHHHFFHHHHHHHHHFFHHFFHHHFHHHHAEDFCFGEH
@HWI-ST132_0419:3:21:11481:149819#CAAAAT
AGGGAATACAATACGTGTCGGAGTTGGAGTTGCTTTTCTAAGTTTCGCAACCAACTGAACATGGCTCTTCCATTGATGAGTAGATTACTCTACAGAACAA
+
HHHHHHHFHHHHHHHHHHHHHHHEHHHHHFHHHHHHHHHHHHHHHHHHHGHHHHHHCHHHHEHHEHFHHHHBEHDGGEGGEHFFGHFFHHFFGFFEFHBH
@HWI-ST132_0419:3:42:4069:40195#CAAAAT
AGGGAATACAATACGTGTCGGAGTTGGAGTTGCTTTTCTAAGTTTCGCAACCAACTGAACATGGCTCTTCCATTGATGAGTAGATTACTCTACAGAACAA
+
HHHHHHHHHGHHGHHEHHHHHFFFHGGFGEHHHHHHHHHHHHHHHHFHHHHHHHHHEHHHHHDHFHEBHDFBFH?EE9CDCDDBDG@CEFF?C2E@D5AE
@HWI-ST132_0419:3:62:17231:101948#CAAAAT
AGGGAATACAATACGTGTCGGAGTTGGAGTTGCTTTTCTAAGTTTCGCAACCAACTGAACATGGCTCTTCCATTGATGAGTAGATTACTCTACAGAACAA
+
HHHHHGHHHHHHHHHHHHHHHFGEGHHHHFHHHHHHHHHHHHHFHEHHHHHHEHHHHHGHFHHBHHECHDHCEHFHFBHFEFE9FGEGGEBBD?CCEBFG
@HWI-ST132_0419:3:62:10837:138927#CAAAAT
AGGGAATACAATACGTGTCGGAGTTGGAGTTGCTTTTCTAAGTTTCGCAACCAACTGAACATGGCTCTTCCATTGATGAGTAGATTACTCTACAGAACAA
+
HHHHHHHHHHHHHHHHHHHHHBHEHHFDHEHHHFHHHHHHHHFHHHEHHHHHFCHFHHHHHDDFFEHFFEHDCE>DC4DC0@>8>EECAE>BD>>BDBDF
@HWI-ST132_0419:3:8:6647:20352#CAAAAT
GTTCTGTAGAGTAATCTACTCATCAATGGAAGAGCCATGTTCAGTTGGTTGCGAAACTTAGAAAAGCAACTCCAACTCCGACACGTATTGTATTCCCTGC
+
HHHHGGHHGHHEHHHHHHHHHHHGHFHHHHHHHHFHHHHHFHHHHFHHHFHHEFHFHHHHFHH?EEDFFEH<HHHHGHHGHHHHFBHGHGFHFHFHHHHH
@HWI-ST132_0419:3:43:14717:61101#CAAAAT
GTTCTGTAGAGTAATCTACTCATCAATGGAAGAGCCATGTTCAGTTGGTTGCGAAACTTAGAAAAGCAACTCCAACTCCGACACGTATTGTATTCCCTGC
+
HHHHHFHHHHHHHHHHHHHHHHHHHGHHHHHHHHHHHHHHHHHHHHHHHHHHHHHCHHHHHHFHHHEHHHBHHHEEHHHHHHHHHHFGHHHFHHHFHHFH
@HWI-ST132_0419:3:6:11314:104879#CAAAAT
GTAGAGTAATCTACTCATCAATGGAAGAGCCATGTTCAGTTGGTTGCGAAACTTAGAAAAGCAACTCCAACTCCGACACGTATTGTATTCCCTGCATCTA
+
ECEEAFD=EEFEEFFEBEE>@CCD?@D<A?DEDBEGFBEGDE?FEGDFEFCEGDF>:781=D<???>:;BD5A9EABBDCFGFFFF?EDG?7@@CCFGFF
@HWI-ST132_0419:3:27:13201:8371#CAAAAT
CTAGATGCAGGGAATACAATACGTGTCGGAGTTGGAGTTGCTTTTCTAAGTTTCGCAACCAACTGAACATGGCTCTTCCATTGATGAGTAGATTACTCTA
+
HHHHHHHHHHHHHHHHHHHFHFFFFFHHFHHEFFE<FCFCEEHHBFBFFF?FFDFFHFHCFDHAEEDFF>;@=@@EFFBFEHCEB,>7<?><<A@=?A>9
@HWI-ST132_0419:3:68:8710:163673#CAAAAT
CTGGATGCAGGGAATACAATACGTGTCGGAGTTGGAGTTGCTTTTCTAAGTTTCGCAACCAACTGAACATGGCTCTTCCATTGATGAGTAGATTACTCTA
+
HHHHHFHHGHHHHHHHHHHHHHHCFHHHEFHEHHFEFEHHFFHHFEFHEFEHEFFHEFF@BDEDDFFFE@B@BBDFFHFFFHEHF6CE;E?CECEEEFFD
@HWI-ST132_0419:3:26:4339:11796#CAAAAT
AGAGTAATCTACTCATCAATGGAAGAGCCATGTTCAGTTGGTTGCGAAACTTAGAAAAGCAACTCCAACTCCGACACGTATTGTATTCCCTGCATCTAGG
+
GGGGEHHHHHHHHHHHHHHHHHHHHHHHHHHCHHHHHHHGHHHHHGFHGHHHHGFHBHHHHFHHHHFFHHFFFFHHHHHHHHGCHHHFHHFFHHFHEGCF
@HWI-ST132_0419:3:6:16655:87023#CAAAAT
CCTAGATGCAGGGAATACAATACGTGTCGGAGTTGGAGTTGCTTTTCTAAGTTTCGCAACCAACTGAACATGGCTCTTCCATTGATGAGTAGATTACTCT
+
GGGGGGEGGGGGGGGGGGGGFFFFDGFGFGFGFFGFEGGDGGFGGFGGGFFFFCFGGGGGGGGGFFAEFFEEEEEGEGFGBEBBEBA5EBEDE=DGGFGE
@HWI-ST132_0419:3:7:16254:189570#CAAAAT
CCTAGATGCAGGGAATACAATACGTGTCGGAGTTGGAGTTGCTTTTCTAAGTTTCGCAACCAACTGAACATGGCTCTTCCATTGATTAGTAGATTACTCT
+
EEEDDD=@=DBAA/B599=;?A@A;A=@A@893;:=;?8@DDDDDAEEEBB:@@?84997DADD>EEEBE?A-A-@CBC@;DBCD5).61833:47@3<6
@HWI-ST132_0419:3:24:17446:17516#CAAAAT
CCTAGATGCAGGGAATACAATACGTGTCGGAGTTGGAGTTGCTTTTCTAAGTTTCGCAACCAACTGAACATGGCTCTTCCATTGATGAGTAGATTACTCT
+
HHHHHHHHHHHHHHHHFHHHGHHHHFHHHHCHFHHF>HEHFHHGHHHHCHHFHHHHFHFHHE@HHFHHHHD;EEEHFHFHHHHFFEB?FCCC=ABCACCC
@HWI-ST132_0419:3:28:10219:114586#CAAAAT
ATTTTGCCTAGATGCAGGGAATACAATACGTGTCGGAGTTGGAGTTGCTTTTCTAAGTTTCGCAACCAACTGAACATGGCTCTTCCATTGATGAGTAGAT
+
HHHHHHHHHHHHHHHGHHHGGHHGHFHHHHFHFEHGFHFDHHHHBHHGFHHHHHEHGHHHFHFFHHHFHHHHHGHHHEHHHHH=HHGGDFHFCFHDHGHF
@HWI-ST132_0419:3:3:16958:4328#CAAAAT
TCTACTCATCAATGGAAGAGCCATGTTCAGTTGGTTGCGAAACTTAGAAAAGCAACTCCAACTCCGACACGTATTGTATTCCCTGCATCTAGGCAAAATC
+
HHHHHHHHHHHHHHHHHHHHHHHHHHHHHHHHHHHHHHHHHHHHHHHHHHHHHEFHFFHHHHHHFHFFHHHEFHFHFGHHHHHHHHGHHHHHEHFHFFHH
@HWI-ST132_0419:3:22:12173:16443#CAAAAT
TCTACTCATCAATGGAAGAGCCATGTTCAGTTGGTTGCGAAACTTAGAAAAGCAACTCCAACTCCGACACGTATTGTATTCCCTGCATCTAGGCAAAATC
+
HHHHGGGHGHGHHHHGGGGHHHHHHHHHHHHHEHHGHGHHHHHGHHHHHFEHHHDHHFHFEFFEH@FHHFFEDFFGEGGGHHHHDF;FEFGBGF@GBB?F
@HWI-ST132_0419:3:42:11548:88559#CAAAAT
TCTACTCATCAATGGAAGAGCCATGTTCAGTTGGTTGCGAAACTTAGAAAAGCAACTCCAACTCCGACACGTATTGTATTCCCTGCATCTAGGCAAAATC
+
HHHHHHHHHHHHHHHHHHHHHHHHGHHHHHHHHHFHHHHHHHHHHHHHHHHHHHFHFHHHHHFHHHHHHHHFFHFHFEHHHHHHHHHHHHFBHHHHFHHH
@HWI-ST132_0419:3:67:13092:46542#CAAAAT
TCTACTCATCAATGGAAGAGCCATGTTCAGTTGGTTGCGAAACTTAGAAAAGCAACTCCAACTCCGACACGTATTGTATTCCCTGCATCTAGGCAAAATC
+
HHHHHHHHHHHGHGHHGHHG<GFFFHHEEHHHHHHHHHHHHHHHHHHDAH?DEFFHHHHHHHFHHHFHHHHCHFHGEGGGHGFHFHGFHHHHEFHHBCEF
@HWI-ST132_0419:3:4:18773:101957#CAAAAT
CTACTCATCAATGGAAGAGCCATGTTCAGTTGGTTGCGAAACTTAGAAAAGCAACTCCAACTCCGACACGTATTGTATTCCCTGCATCTAGGCAAAATCT
+
GFGGGGEGFFGEGGGGFGGGGGGEGCGGGFEEECEGGGGGGGGGFEGGEGCGEGE?FDFEFEFDFFFFEGFFGDA>CDDCGGGGGGGGBGBGGDED6EEE
@HWI-ST132_0419:3:7:1956:19479#CAAAAT
CTACTCATCAATGGAAGAGCCATGTTCAGTTGGTTGCGAAACTTAGAAAAGCAACTCCAACTCCGACACGTATTGTATTCCCTGCATCTAGGCAACATCT
+
HHFHHHHHHGHHFHHHFHHBHHHDHH?HFHFHFDFHHFFHHHFFHDFFEFFFHHEECHFEDFFFFEFEEF@EBEEEHFHFFHHHBFFHFFDCBEE4@<@<
@HWI-ST132_0419:3:1:18269:113556#CAAAAT
CAGATTTTGCCTAGATGCAGGGAATACAATACGTGTCGGAGTTGGAGTTGCTTTTCTAAGTTTCGCAACCAACTGAACATGGCTCTTCCATTGATGAGTA
+
HHHHHHHHHHHHHHHHHHHHHHHHHHHHHHHHHHHHHHHFFEHHFFHDHHHHHHHHHHHHEHHHHHHHHHFFHHHHHHHHHHHHHEHHH?EE?EDBDDCG
@HWI-ST132_0419:3:23:6161:29709#CAAAAT
CAGATTTTGCCTAGATGCAGGGAATACAATACGTGTCGGAGTTGGAGTTGCTTTTCTAAGTTTCGCAACCAACTGAACATGGCTCTTCCATTGATGAGTA
+
GFGEGEEDBEEEEEEBEEEECCEEE@@@C?EBEAEAC@>;ECDBDCFCFCCA?DDECE?F@EEA975347,;>:?5<<<:55,:;EE<EB;C-A<0:;?<
@HWI-ST132_0419:3:25:9233:151039#CAAAAT
CAGATTTTGCCTAGATGCAGGGAATACAATACGTGTCGGAGTTGGAGTTGCTTTTCTAAGTTTCGCAACCAACTGAACATGGCTCTTCCATTGATGAGTA
+
DCBDDCBCD>EE=>E@@CBD?EEE7DADDD@DC9D-*05.?1>4968=;9,03>:855>=<-A9:>3>>>>>AD@ADDDD?>-@B6=+@A?C:D######
@HWI-ST132_0419:3:48:1756:48377#CAAAAT
TCAGATTTTGCCTAGATGCAGGGAATACAATACGTGTCGGAGTTGGAGTTGCTTTTCTAAGTTTCGCAACCAACTGAACATGGCTCTTCCATTGATGAGT
+
HHGHHHHHHHHHHHHHHHGHHHHHHHGHHHGHHHHHFHHHFBBDFFDF8EHDFECFFHEEFDFFBD<EED@@BEAFFF@FDCAC?FAEAEC<F5?#####
@HWI-ST132_0419:3:68:6771:94173#CAAAAT
TCAGATTTTGCCTAGATGCAGGGAATACAATACGTGTCGGAGTTGGAGTTGCTTTTCTAAGTTTCGCAACCAACTGAACATGGCTCTTCCATTGATGAGT
+
HHHHHHHHHHHHHHHHHHHHHHHHHHHHHHHHHHFHHHHEHHHHFHHHFHHHDHHHHHEHHFHHHHHHFFFHHHHHHHHHHHHFHHFHHHHHHHHHAHHB
@HWI-ST132_0419:3:61:7947:158052#CAAAAT
CTCATCAATGGAAGAGCCATGTTCAGTTGGTTGCGAAACTTAGAAAAGCAACTCCAACTCCGACACGTATTGTATTCCCTGCATCTAGGCAAAATCTGAG
+
HHHHHHHHHHHHHHHHHHHHHHHHHHHHHHHHHHHHHHHHHHHHHHHHHHHHHHHHHHFHHHHHHHHEHHHHEFHHHHHHHHHHHHGHHHHHHHHHHFFH
@HWI-ST132_0419:3:6:2615:128379#CAAAAT
CTCAGATTTTGCCTAGATGCAGGGAATACAATACGTGTCGGAGTTGGAGTTGCTTTTCTAAGTTTCGCAACCAACTGAACATGGCTCTTCCATTGATGAG
+
HHGHHGHHHGHHHHHHGHHHHHHHFGGIGFFFGHFEHHFHDFHEHDFCD=EFCFFHHHHFDHDFEFEFBFBDAEFHFHHHGE>EBEECGEEB?E??>=?2
@HWI-ST132_0419:3:8:17806:47590#CAAAAT
CTCAGATTTTGCCTAGATGCAGGGAATACAATACGTGTCGGAGTTGGAGTTGCTTTTCTAAGTTTCGCAACCAACTGAACATGGCTCTTCCATTGATGAG
+
GGFGEFHHFGGGGGGGHHHHHGHFGGGBGGHHHHGHHBGHGFFCGEECF?FGFFGGBFGGBACDBFFGFFFFAHDGGGGGHHFEHHGHHHHFHD/?@.@B
@HWI-ST132_0419:3:27:15198:121277#CAAAAT
CTCAGATTTTGCCTAGATGCAGGGAATACAATACGTGTCGGAGTTGGAGTTGCTTTTCTAAGTTTCGCAACCAACTGAACATGGCTCTTCCATTGATGAG
+
HGHHHHHHHHHHHHHHHHHHHHHHGGHHHHEHHHHHHHHHFHHCHHHFHHHCHHHHHHHEHHHHFHHHGHFHE5FGGGGGGHHGEHFHGHHHHHHFFBGF
@HWI-ST132_0419:3:68:10860:127794#CAAAAT
CTCAGATTTTGCCTAGATGCAGGGAATACAATACGTGTCGGAGTTGGAGTTGCTTTTCTAAGTTTCGCAACCAACTGAACATGGCTCTTCCATTGATGAG
+
HHHHHHHHHHHHHHHHHHHHHHHHHHHHHGHHHHHHHFHHHFHDHHHHHHHHHHHHHHHHFHFHHHHHHHHHHHHHHHHHGHHFFHHHHHHHHHDHHEFF
@HWI-ST132_0419:3:2:4232:81825#CAAAAT
CATCAATGGAAGAGCCATGTTCAGTTGGTTGCGAAACTTAGAAAAGCAAATCCAACTCCGACACGTATTGTATTCCCTGCATCTAGGCAAAATCTGAGCA
+
FAFEFFDFEBEBEDBD>@CBD?D>D>C@?BDFFFFFEFFF=ED?EEFFD0<>>?2CCBFCCBCBEEADBFCFCCBFFEFBBD?DEC:CB:CC?CEFBF<?
@HWI-ST132_0419:3:63:12426:108864#CAAAAT
CATCAATGGAAGAGCCATGTTCAGTTGGTTGCGAAACTTAGAAAAGCAACTCCAACTCCGACACGTATTGTATTCCCTGCATCTAGGCAAAATCTGAGCA
+
C@C?>===7A3-2<0B=A2:4@@><;87?AB=BB35ABA=.8-8)?2=A98->7)DDDD?EE@?<5347:14:3675690::A<97::6@<90A######
@HWI-ST132_0419:3:65:14786:78049#CAAAAT
CATCAATGGAAGAGCCATGTTCAGTTGGTTGCGAAACTTAGAAAAGCAACTCCAACTCCGACACGTATTGTATTCCCTGCATCTAGGCAAAATCTGAGCA
+
HHHHHHHHHHHHGGHHHHHHFHFHGHHHHGHGGHHHGHGFHHEHHHHHHHHHHHHHHHHHHHHHHHGHHGDGFFDHFHHHHHHHHHHGH?FGGHGFBEHH
@HWI-ST132_0419:3:65:15965:160130#CAAAAT
CATCAATGGAAGAGCCATGTTCAGTTGGTTGCGAAACTTAGAAAAGCAACTCCAACTCCGACACGTATTGTATTCCCTGCATCTAGGCAAAATCTGAGCA
+
HHHHHHHHHHHHHHHHHHHHHHFHHHHFHHHHGHHHHHHHHHFGHHCHHHHHHHHHHHHHFHHHHFHFHHFHHFEHHGHHD@HGGEHGHHFFHFHFFBFF
@HWI-ST132_0419:3:8:11325:94808#CAAAAT
AGATGCTCAGATTTTGCCTAGATGCAGGGAATACAATACGTGTCGGAGTTGGAGTTGCTTTTCTAAGTTTCGCAACCAACTGAACATGGCTCTTCCATTG
+
GHHHHHGHHHHHHHHHHHHFHHHHHHHGHHHHGHFHHHGHHHHHHG@GEGGGDGEGE?GGHHHGHHHFHHHHHHHHHHHHHHHHHGHFDGEBDE<FEEFE
@HWI-ST132_0419:3:25:10509:95475#CAAAAT
GGAAGAGCCATGTTCAGTTGGTTGCGAAACTTAGAAAAGCAACTCCAACTCCGACACGTATTGTATTCCCTGCATCTAGGCAAAATCTGAGCATCTGTTT
+
HHHHHHHHHHHHHHHHHHHHHHHHHHHHHHHHHHHHHHHHFHHHHHHHHHHHHHHHHHFHHHHHGEHFFHHHFHHHHHHHHHHEHGHHHHHHHEHHHFHH
@HWI-ST132_0419:3:45:5567:95994#CAAAAT
CAAAAACAGATGCTCAGATTTTGCCTAGATGCAGGGAATACAATACGTGTCGGAGTTGGAGTTGCTTTTCTAAGTTTCGCAACCAACTGAACATGGCTCT
+
HHHHHHHHHHFHHHHHHHGHHHHHHHGHHHHHHHHFHFHHGEEEFFFDFEHHFFHBFBFBF@FFFEFFHHDDEEBHHHFHDHHF5DFDDCHHFHCDAEFC
@HWI-ST132_0419:3:63:6456:79766#CAAAAT
GCCATGTTCAGTTGGTTGCGAAACTTAGAAAAGCAACTCCAACTCCGACACGTATTGTATTCCCTGCATCTAGGCAAAATCTGAGCATCTGTTTTTGGAT
+
HHHHHHHHHHHHHHHHHHHHFHHHHHHHGHHHHHHHHHHFHHHHHFHHHGHHHHHHHFHHHHHHHHHHHHHHHHHHHEHHHHGHHHHHHHHFHHHHDHFH
@HWI-ST132_0419:3:25:20061:61800#CAAAAT
ATGTTCAGTTGGTTGCGAAACTTAGAAAAGCAACTCCAACTCCGACACGTATTGTATTCCCTGCATCTAGGCAAAATCTGAGCATCTGTTTTTGGATTTT
+
BFDGGGGFGGGFGGEGFEGFGGGBBE8EEBEEBEDFFDEFGDGGDGEEGFEGEGGGE=EDFGGGBFGCFBDGFF?GGDEGF@FFFGE=FFGEFB@EEEBB
@HWI-ST132_0419:3:61:19360:192173#CAAAAT
GTTCAGTTGGTTGCGAAACTTAGAAAAGCAACTCCAACTCCGACACGTATTGTATTCCCTGCATCTAGGCAAAATCTGAGCATCTGTTTTCGGATTTTAA
+
BA;;B;:<@<?@AABEEBEEEAEEE>:85A=A@A;90>><AEBEEA@?=><?65@DCCEA?AA:D>??B?2(904974?4>CC#################
@HWI-ST132_0419:3:5:19678:191621#CAAAAT
TTAAAATCCAAAAACAGATGCTCAGATTTTGCCTAGATGCAGGGAATACAATACGTGTCGGAGTTGGAGGTGCTTTTCTAAGTTTCGCAACTAACTGAAC
+
EFFF@FFFDF=DA=CBEEFFFBBF@EEEEBEBE=E>;C;;:+:70DDDD@DDADAEBDE<DAC?A)1;1&>>.68+.6*/9:.:61+36=;,@9;DCC@@
@HWI-ST132_0419:3:6:8782:46270#CAAAAT
TTGGTTGCGAAACTTAGAAAAGCAACTCCAACTCCGACACGTATTGTATTCCCTGCATCTAGGCAAAATCTGAGCATCTGTTTTTGGATTTTAAGGTACT
+
HHHHHHHHHHHHHHHHHHHHHHHHHHHHHHHHHHHHHHHHHHHHHHHHHHHHHHHHHHHBHHFHBHBGHHHHCEHHHHHHFGHHHHHFHHFHGHGFHHHG
@HWI-ST132_0419:3:5:11517:23607#CAAAAT
TAGAAGTACCTTAAAATCCAAAAACAGATGCTCAGATTTTGCCTAGATGCAGGGAATACAATACGTGTCGGAGTTGGAGTTGCTTTTCTAAGTTTCGCAA
+
HHHDHHFEHHGHHGHHHFGHHHHGFEH@HDHCEHGFHHHHGGHGHFFHGHFHHHBEFGGGEFFG?FFEHEE9DDEFHHHBFHBHHGFHHBHHFFHHHHHF
@HWI-ST132_0419:3:45:3426:125532#CAAAAT
TAGAAGTACCTTAAAATCCAAAAACAGATGCTCAGATTTTGCCTAGATGCAGGGAATACAATACGTGTCGGAGTTGGAGTTGCTTTTCTAAGTTTCGCAA
+
99:3<54598CB8@A<<89<<;989B;@7@-1/267<>@>D=BDD<<:<<24743=;@A@.274>DDDCDDEDCDCBBC9645.:BDDBBDDCBD?DDDC
@HWI-ST132_0419:3:61:12025:49908#CAAAAT
TGCGAAACTTAGAAAAGCAACTCCAACTCCGACACGTATTGTATTCCCTGCATCTAGGCAAAATCTGAGCATCTGTTTTTGGATTTTAAGGTACTTCTAG
+
HHHHHHHHHHHHHHHHHHHHHHHHHHHHHHHHHHHHHHHHGHHHHHHHGHHHGHHHHHHHHHHHHHHFHHHGHEHHHHHHHHHHHHHHFHHHHHHHHHHE
@HWI-ST132_0419:3:41:7168:132248#CAAAAT
GCTAGAAGTACCTTAAAATCCAAAAACAGATGCTCAGATTTTGCCTAGATGCAGGGAATACAATACGTGTCGGAGTTGGAGTTGCTTTTCTAAGTTTCGC
+
HHHHHHHHHGHHHHHHHHHHHHHHHGHGGHDHHHFHHFGHHGHHHHHHGHHHFHHHFHGEGGFFDHFFFFHCFEHEGFEDGDGDDEHGGHHEHFFHHE?B
@HWI-ST132_0419:3:24:7330:80281#CAAAAT
CAAGCTAGAAGTACCTTAAAATCCAAAAACAGATGCTCAGATTTGCCTAGATGCAGGGAATACAATACGTGTCGGAGTTGGAGTTGCTTTTCTAAGTTTC
+
HHHHHHHHHHHHHHHHHHHHHHHHHHHHFHHHHHHHHHGHGHHHHHHHHEHHHHHHHHHHGFGGGFHHFEHHHHFHHCHHHHHFHHEHEHHHHHFHHFHH
@HWI-ST132_0419:3:27:6403:65245#CAAAAT
CAAGCTAGAAGTACCTTAAAATCCAAAAACAGATGCTCAGATTTGCCTAGATGCAGGGAATACAATACGTGTCGGAGTTGGAGTTGCTTTTCTAAGTTTC
+
HHHHHHGGEHHHGHHHHGHHHHFGFHGHHGHHEFEHGHEHGFHFHEHHHFHFHHGHFFHFFFFBGFFAEEBFEFBFDEGFHHHAEGG:DFFDEGFEADE<
@HWI-ST132_0419:3:6:16465:32170#CAAAAT
CAAGCTAGAAGTACCTTAAAATCCAAAAACAGATGCTCAGATTTTGCCTAGATGCAGGGAATACAATACGTGTCGGAGTTGGAGTTGCTTTTCTAAGTTT
+
HGHHHGDHGHHEHHHGGDGBGF@GFE@E:EEB>EE@GGGFGHDFBFDGFG7FEE7FGADFDFFGG?EEFCEFBFCFEFEFD@DE?HEHEDFGGED>7>>>
@HWI-ST132_0419:3:47:1369:199744#CAAAAT
CAAGCTAGAAGTACCTTAAAATCCAAAAACAGATGCTCAGATTTTGCCTAGATGCAGGGAATACAATACGTGTCGGAGTTGGAGTTGCTTTTCTAAGTTT
+
HHHHHHGHHGHHHHHHHFHHHGHHHGHHHHHGFHFHBHHFHHFHHFGHFHHHGHHFCHEDHHHHGHFHHBEFEH5DADD@DDEA@FBCFFHHHH9>/@>A
@HWI-ST132_0419:3:61:6055:83476#CAAAAT
CAAGCTAGAAGTACCTTAAAATCCAAAAACAGATGCTCAGATTTTGCCTAGATGCAGGGAATACAATACGTGTCGGAGTTGGAGTTGCTTTTCTAAGTTT
+
HHHHHHHHHHHHHHHHHHHHHHHHHHHHHHHHHHHHHGHH@HHHHHHHHGHHGHGEHHHHHHHHFHHHHFFHHHHEFGEGHHFGEHHFFFHHHHDHFE?F
@HWI-ST132_0419:3:67:8487:19191#CAAAAT
AACTTAGAAAAGCAACTCCAACTCCGACACGTATTGTATTCCCTGCATCTAGGCAAAATCTGAGCATCTGTTTTTGGATTTTAAGGTACTTCTAGCTTGT
+
EFFFFFFFFFFFFFFFFFFFFDFCFF@FFFFEFFFBEEEEFFFBEEFEFFAEBFFEFDFFEF@FEFFFFFAEEFFEDFFFFEFF/BEEEEFFFFFFFFEF
@HWI-ST132_0419:3:43:11609:120193#CAAAAT
ACAAGCTAGAAGTACCTTAAAATCCAAAAACAGATGCTCAGATTTTGCCTAGATGCAGGGAATACAATACGTGTCGGAGTTGGAGTTGCTTTTCTAAGTT
+
HHHHHHHHHHHHHHHHHHGEHHHGFGHHHHHHFGFHHHEHHHHHHHHHHHHGHHHGFHHGHHHHHEHGHHHHHHHGEGF9E=EEE<GGBFHHHHH?BCEE
@HWI-ST132_0419:3:46:5730:98186#CAAAAT
ACAAGCTAGAAGTACCTTAAAATCCAAAAACAGATGCTCAGATTTTGCCTAGATGCAGGGAATACAATACGTGTCGGAGTTGGAGTTGCTTTTCTAAGTT
+
HHHHHHHHHHHHFHHHHHHFHHHHHHHGHHHHHGHHHHHHHHGHHHHHHHHHHHHFHHHHHGHHHHHHHHHHHHHGGGGEHHHFHFEHFFHHHHHGHHFH
@HWI-ST132_0419:3:25:19134:130141#CAAAAT
CTTAGAAAAGCAACTCCAACTCCGACACGTATTGTATTCCCTGCATCTAGGCAAAATCTGAGCATCTGTTTTTGGATTTTAAGGTACTTCTAGCTTGTGG
+
HHHHHHFHHHHHHHHHHHHHHHHHHHHHGDHHHHEGGHHHHFFF?FHFFEHDEFHEHHHHHHHHHHHHDHFF2FFD@GGGFGFFCHHFHFHHHFGHHDBH
@HWI-ST132_0419:3:2:7714:101932#CAAAAT
CCACAAGCTAGAAGTACCTTAAAATCCAAAAACAGATGCTCAGATTTTGCCTAGATGCAGGGAATACAATACGTGTCGGAGTTGGAGTTGCTTTTCTAAG
+
HHHHHHHHHHHHHHHHHHHHHHHHHHHHHHHHHGHGHHHHGHHBHHHHHHHHHHHHHHHHHH?HHHHHHHHFHFHHHHHHHHHHHHHHHHHHHHHHHE;H
@HWI-ST132_0419:3:3:4727:172554#CAAAAT
CCACAAGCTAGAAGTACCTTAAAATCCAAAAACAGATGCTCAGATTTTGCCTAGATGCAGGGAATACAATACGTGTCGGAGTTGGAGTTGCTTTTCTAAG
+
HHFHHHHHHHHHHHHHHGHDHHGHHHHHHHHHHHH@HGHHEHHHHFFHHBHHHHHHHHDBHFFEHGFFEFFGBBCEEEEEGEGGGHGFFHDFFH?GGDBF
@HWI-ST132_0419:3:21:20513:92613#CAAAAT
CCACAAGCTAGAAGTACCTTAAAATCCAAAAACAGATGCTCAGATTTTGCCTAGATGCAGGGAATACAATACGTGTCGGAGTTGGAGTTGCTTTTCTAAG
+
HHBHGHGHHGHHGGHHHHGHEHHFGHGHHHHGHEHBDEFFHHHHEHHHHHHHFHHGHHGGGHEHHEGBCGEGGEGDEEE8FBGEGBE7=F?FBEDGGDGG
@HWI-ST132_0419:3:22:2848:43933#CAAAAT
ACACAAGCTAGAAGTACCTTAAAATCCAAAAACAGATGCTCAGATTTTGCCTAGATGCAGGGAATACAATACGTGTCGGAGTTGGAGTTGCTTTTCTAAG
+
CCE@@DDD=DADDD.><<<@C8DDC@CDDBECDDDDD=C@BDDBCDDDDAECDEE=DDDD@B@?9DDBDDEEDBB@A@?=@BCCC?@*<@A3@CB=B?@C
@HWI-ST132_0419:3:25:6622:172850#CAAAAT
CCACAAGCTAGAAGTACCTTAAAATCCAAAAACAGATGCTCAGATTTTGCCTAGATGCAGGGAATACAATACGTGTCGGAGTTGGAGTTGCTTTTCTAAG
+
HGGHHHHHHHHGGHHGHHHHGEGGGAEEFFHHHHHHHGHHGHHBHHHHHGHHHFHHHHGHHHHHHHHHHHHFFEHEGGGEGEGFGFHFHFEFHHGGFEBH
@HWI-ST132_0419:3:43:4081:134376#CAAAAT
CCACAAGCTAGAAGTACCTTAAAATCCAAAAACAGATGCTCAGATTTTGCCTAGATGCAGGGAATACAATACGTGTCGGAGTTGGAGTTGCTTTTCTAAG
+
HHHHHHHHHHHHHHFHHHHHHHHHHHHHHHHHHGHHHHHHGHHFHHHHHHHHHHFHHHCHHHFFFFFDFFFHHEHHHHHHHFHFHBFBGFFCFHDHHEHF
@HWI-ST132_0419:3:8:18048:104309#CAAAAT
TAGAAAAGCAACTCCAACTCCGACACGTATTGTATTCCCTGCATCTAGGCAAAATCTGAGCATCTGTTTTTGGATTTTAAGGTACTTCTAGCTTGTGGCA
+
HHHHHGHEHHHHGHHHHHHHHHHHGHHFHHGHEHHHHHHHHEHHFHHBHHHHEAHHGFFHHHHHHHFHHHDGE9EHHHFHHHHHHFHGHFHHHHGFHFHF
@HWI-ST132_0419:3:23:17646:85546#CAAAAT
TAGAAAAGCAACTCCAACTCCGACACGTATTGTATTCCCTGCATCTAGGCAAAATCTGAGCATCTGTTTTTGGATTTTAAGGTACTTCTAGCTTGTGGCA
+
HHHHHHHHHHHHHHHHHHHHHHHHHHHFHHHHFHHHHHHFHHHHHHHFHHHHHHHHHHHHHHHHHGHHHHGEFEFGGGGDHHHHHGHHHHGHHHGHHFHB
@HWI-ST132_0419:3:65:18856:172786#CAAAAT
TAGAAAAGCAACTCCAACTCCGACACGTATTGTATTCCCTGCATCTAGGCAAAATCTGAGCATCTGTTTTTGGATTTTAAGGTACTTCTAGCTTGTGGCA
+
HGEHHHGHHHHHHGGHHFGHHGEHHGGEGGFGEGBFFFGEHHHEHFHHHFFAFEBFDFEF?FEGEH<FFDDDECEHHECGF;<FFF=FBFBEHHDD2BFE
@HWI-ST132_0419:3:67:17084:199533#CAAAAT
TAGAAAAGCAACTCCAACTCCGACACGTATTGTATTCCCTGCATCTAGGCAAAATCTGAGCATCTGTTTTTGGATTTTAAGGTACTTCTAGCTTGTGGCA
+
CBCCC@6>;@??@?@?8BA@991:=@><@@C@?8BCCCB@BDBDD<??A?CD:<DDDDDBEBEBBD?DDA99=78CCBCCDE=CD@@C=CDCDDDEDEEE
@HWI-ST132_0419:3:2:17653:83043#CAAAAT
TTTTATTACATGCCACAAGCTAGAAGTACCTTAAAATCCAAAAACAGATGCTCAGATTTTGCCTAGATGCAGGGAATACAATACGTGTCGGAGTTGGAGT
+
HHHHGHHHHFHHHHHHHHHHHHHGGHHHHHHHHHHHHHHHHDFFHHHHHHHHHHHHHHHHHHHGHHHHHHFHFFFGGGG?FFFFEFEFDHEDFEGEAAFE
@HWI-ST132_0419:3:1:10307:154546#CAAAAT
CTCCAACTCCGACACGTATTGTATTCCCTGCATCTAGGCAAAATCTGAGCATCTGTTTTTGGATTTTAAGGTACTTCTAGCTTGTGGCATGTAATAAAAA
+
GGGGGEHFFGHDHFHGEBGFHFFHHHHFDHHHFHHFHEEDHCHDHF<FEFFHF?FCEEDDDFCC?FEEA5BB>CCEHHHHGHHFFDFHFFHEFEEAB?E@
@HWI-ST132_0419:3:25:15743:176644#CAAAAT
CTCCAACTCCGACACGTATTGTATTCCCTGCATCTAGGCAAAATCTGAGCATCTGTTTTTGGATTTTAAGGTACTTCTAGCTTGTGGCATGTAATAAAAA
+
HHHHFHHEHGHHHHGHFHHHBGBGGGHHHHHFHGHHGGDGFGAEFFCDFGFHHHHFHHGGG?EFGDBFFG59:<>GGFGGGHHFHGHH@GC2;CD@EBEE
@HWI-ST132_0419:3:67:12321:49119#CAAAAT
CTCCAACTCCGACACGTATTGTATTCCCTGCATCTAGGCAAAATCTGAGCATCTGTTTTTGGATTTTAAGGTACTTCTAGCTTGTGGCATGTAATAAAAA
+
HHHHHHHGHHHHHHHHHHGHHFHHHHHHHHHHHHHHHHHHGHHHHHHHHHHFHHHHHHHHHHHHHHHHHHFFHFHGHHHHHGHHHHHHHEEFFGGHFEGH
@HWI-ST132_0419:3:68:12076:48602#CAAAAT
TTTTTATTACATGCCACAAGCTAGAAGTACCTTAAAATCCAAAAACAGATGCTCAGATTTTGCCTAGATGCAGGGAATACAATACGTGTCGGAGTTGGAG
+
HHHHHHHHHHHHHHHHHHHHHHHHHHHHHHHHHHHGHHHHHFHHHHHHGGHHHHHHFHHFHHHHHHHHHHHHHHFHGHHHGHHHHHHGHHGHFHEHFEHH
@HWI-ST132_0419:3:3:16415:148155#CAAAAT
TTCTTTTTATTACATGCCACAAGCTAGAAGTACCTTAAAATCCAAAAACAGATGCTCAGATTTTGCCTAGATGCAGGGAATACAATACGTGTCGGAGTTG
+
HHHHHHHHEHHGHHHHHHGHHHHHHHHHHHHHGHHHGHFHHHHHFHHHHHHDGHHGFHGFHHHHHHHHGGHHHHHHHGHHHHGGFHHHEHHHFHHEG>GF
@HWI-ST132_0419:3:43:3258:153375#CAAAAT
GTTCTTTTTATTACATGCCACAAGCTAGAAGTACCTTAAAATCCAAAAACAGATGCTCAGATTTTGCCTAGATGCAGGGAATACAATACGTGTCGGAGTT
+
EEDEEFECBFBBCBDEBBEA:6<<<9>>+<7*469DBBB@897998@9>:B=4AA:>>==DD?D6:7;:<E?EEEBBEC?81:943<-13AA;==63;.?
@HWI-ST132_0419:3:44:1431:169155#CAAAAT
CTCCGACACGTATTGTATTCCCTGCATCTAGGCAAAATCTGAGCATCTGTTTTTGGATTTTAAGGTACTTCTAGCTTGTGGCATGTAATAAAAAGAACCA
+
HHHHHGHHHHHHHHHHHHHHHHHHHHHHHHHHHGHHHHHGHHHHHHHHHHHHHHHHHHHHHHHFHFHHEHHHHHHHEGHGHHHGHHGBGHHHHBEHHHEH
@HWI-ST132_0419:3:42:12870:148678#CAAAAT
CCGACACGTATTGTATTCCCTGCATCTAGGCAAAATCTGAGCATCTGTTTTTGGATTTTAAGGTACTTCTAGCTTGTGGCATGTAATAAAAAGAACCAGG
+
HHHHHHHHHHHHHHHHHHHHHHHHHHHHHHHHHHHHHHHHHHHGHHHHHHHHHHHHHHHGHHFFHHHHHHHHHHFHHHHHHHHHHHHGFDHEGHHHHHFH
@HWI-ST132_0419:3:65:17599:137961#CAAAAT
CCGACACGTATTGTATTCCCTGCATCTAGGCAAAATCTGAGCATCTGTTTTTGGATTTTAAGGTACTTCTAGCTTGTGGCATGTAATAAAAAGAACCAGG
+
HHHHHHHHHHHHHHHHHHHHHHHHHHHHHHHHHHFHHHGHHHHHHHHFGHHHEFEHHHHHHHHEHHFFHHDEFFFHHHHEHHHHHGHFHHGHEHHBHHHF
@HWI-ST132_0419:3:1:14273:134116#CAAAAT
CCTGGTTCTTTTTATTACATGCCACAAGCTAGAAGTACCTTAAAATCCAAAAACAGATGCTCAGATTTTGCCTAGATGCAGGGAATACAATACGTGTCGG
+
HHHHGHHHHHHHHHHHHHGHHHHHHHHHHHHHHGHFHHHGHHGFHDFFFGHHHFHHHHHHCFHHFHHHHHHHEHGHHHHHHHHHBHHHGHGHEHHHEHFH
@HWI-ST132_0419:3:4:7318:61464#CAAAAT
CCTGGTTCTTTTTATTACATGCCACAAGCTAGAAGTACCTTAAAATCCAAAAACAGATGCTCAGATTTTGCCTAGATGCAGGGAATACAATACGTGTCGG
+
HHHHHHHHHHHHHHHHHHHHHHHFHHHHHHHFHHHDHHHGHHHFHHHHHHHHHHFDFFFFHHHHFHFFHHHHHHHEHHHEHHHHHHHHHHHHHHCHFHFH
@HWI-ST132_0419:3:23:6090:73116#CAAAAT
CCTGGTTCTTTTTATTACATGCCACAAGCTAGAAGTACCTTAAAATCCAAAAACAGATGCTCAGATTTTGCCTAGATGCAGGGAATACAATACGTGTCGG
+
HHHHHFHHHHHHHFHHHHHHHHHEHHHHHHHHHHHFFHHHHHHHHHFHFHFHHHHHFHHHHHGFHFHHFHHHHHHHHHHHHHFHHHHHFHHHHHHFHHHH
@HWI-ST132_0419:3:24:17556:105144#CAAAAT
CCTGGTTCTTTTTATTACATGCCACAAGCTAGAAGTACCTTAAAATCCAAAAACAGATGCTCAGATTTTGCCTAGATGCAGGGAATACAATACGTGTCGG
+
HHHHHHHFHHHHHHHHHHHEGHHFHHHHHHHHHHGFHHHHHHHBHHHHHHBHFHEEEEHHFHHF?FHFFHHHHHHDGGGFHHHHFHHHHGEGB?C>=C><
@HWI-ST132_0419:3:28:6355:115056#CTAAAT
CCTGGGTCTTTTTATTACATGCCACAAGCTAGAAGTACCTTAAAATCCAAAAACAGATGCTCAGATTTTGCCTAGATGCAGGGAATACAATACGTGTCGG
+
7',52)?6?3DCB=CBC=4DDA9?DD@CDDBDDBD4DDDDDD:@2A9A?395;A8??<DBDDD:(ABB@BEB?EEBDDDDEEDDEDBDCCD*A#######
@HWI-ST132_0419:3:44:2539:95695#CAAAAT
CCTGGTTCTTTTTATTACATGCCACAAGCTAGAAGTACCTTAAAATCCAAAAACAGATGCTCAGATTTTGCCTAGATGCAGGGAATACAATACGTGTCGG
+
HHHHHHHHHHHHHHHHHHHHHHHFHHHHHHHHHHHEHHHHHHHFHHHHHHHFHHEHHHHHHFHHFFHFEHHHHHFHHHHFHHFCHGDGGFHHDFDEAEEF
@HWI-ST132_0419:3:47:17397:16259#CAAAAT
CCTGGTTCTTTTTATTACATGCCACAAGCTAGAAGTACCTTAAAATCCAAAAACAGATGCTCAGATTTTGCCTAGATGCAGGGAATACAATACGTGTCGG
+
HHGHHHGEHHHHHFGHHHHHHFHFGHFHHHGGGGGDHHHHGHHHFHEHHDHEHHHHHDHHHHFEEFFAFHHHFDHDGGGGHHHHHHGGHHHFFHFHHDHH
@HWI-ST132_0419:3:48:6125:67576#CAAAAT
CCTGGTTCTTTTTATTACATGCCACAAGCTAGAAGTACCTTAAAATCCAAAAACAGATGCTCAGATTTTGCCTAGATGCAGGGAATACAATACGTGTCGG
+
GEEFFHHGHFEHHDHHHHHHHHHBHHHHHEGHFHHHHHHHHHHHHGDHHHHHHHHHGHHHDHHHBHHHHHFHHHHDHFF=DFFFFEEE7EEEEEEGHBBH
@HWI-ST132_0419:3:63:12961:128847#CAAAAT
CCTGGTTCTTTTTATTACATGCCACAAGCTAGAAGTACCTTAAAATCCAAAAACAGATGCTCAGATTTTGCCTAGATGCAGGGAATACAATACGTGTCGG
+
HHHHHHHHHHHHHHHHHHHHHHHHHHHHHHHHGHHHHHHHHHHHHHHHHHHHHFHEGHHHHHHHBHHHHHFHHHHHHHHHHHHHHHHHGHCHHEEFHEHH
@HWI-ST132_0419:3:5:20456:67754#CAAAAT
CACCTGGTTCTTTTTATTACATGCCACAAGCTAGAAGTACCTTAAAATCCAAAAACAGATGCTCAGATTTTGCCTAGATGCAGGGAATACAATACGTGTC
+
HHGHHHHHHHHHHHHDHHHHHHEHFHHHHFHHGHHEGAGGHHHHHHGHDHFHHBBFHDFFDHHHHFFHHHHFHHHHHHEHHHEFFFBGGGFGFHFBCDDD
@HWI-ST132_0419:3:68:18596:62746#CAAAAT
CACCTGGTTCTTTTTATTACATGCCACAAGCTAGAAGTACCTTAAAATCCAAAAACAGATGCTCAGATTTTGCCTAGATGCAGGGAATACAATACGTGTC
+
FEFFDFDF8FCEE?EBBB>DFEFEFCCDDDDCDDDFFFFFBE@EE;B@@>BDDDDFFEF=BFFB=E<E?C6@DDCF@DEFFBFC=BCEEEE8EEE6EDEE
@HWI-ST132_0419:3:61:7807:171185#CAAAAT
CACACCTGGTTCTTTTTATTACATGCCACAAGCTAGAAGTACCTTAAAATCCAAAAACAGATGCTCAGATTTTGCCTAGATGCAGGGAATACAATACGTG
+
HGHHHHEHHHHHHHHFGFHHHHHHHHEFGHGGGEGHHHHCHHHDFHGFHHDBFGGCHH<BHFHHCFHHFHHHFHHHHHHHDHHHEHHGGGGHDFEGHFEB
@HWI-ST132_0419:3:27:19201:197833#CAAAAT
CAACCACACCTGGTTCTTTTTATTACATGCCACAAGCTAGAAGTACCTTAAAATCCAAAAACAGATGCTCAGATTTTGCCTAGATGCAGGGAATACAATA
+
HHHHHHHHHHHHHHHHHHHHHBHHHHHHHHHHHHFHHHFHGHHFHHHHHHHHEDDGBEEEDFFGFHHHHEG@GGGGBEDGHHHHHHE@HEHFHEGGFEGG
@HWI-ST132_0419:3:45:2625:78330#CAAAAT
ATTGTATTCCCTGCATCTAGGCAAAATCTGAGCATCTGTTTTTGGATTTTAAGGTACTTCTAGCTTGTGGCATGTAATAAAAAGAACCAGGTGTGGTTGT
+
HHGHHHHHHHHHHHHHHHHHHFHHHHHHHHHHHGHHHHHHHGHHHFHHHGHHEFFFFHHHFFHFHHGHEGFGDBAEEEEEHEHHEHHHHHHEFFHGFGGB
@HWI-ST132_0419:3:21:12274:127909#CAAAAT
CGGACAACCACACCTGGTTCTTTTTATTACATGCCACAAGCTAGAAGTACCTTAAAATCCAAAAACAGATGCTCAGATTTTGCCTAGATGCAGGGAATAC
+
HHHHHHHHHHHHHHHHHHHHHHHHHHHHHHHHHHHHHFHHHHHHHHHFHHHHHHHFHHHHHFHHHHGHHFHFHHHHGHHHHGHHHHHEHHHGHHHGDBGC
@HWI-ST132_0419:3:41:4491:128941#CAAAAT
CGGACAACCACACCTGGTTCTTTTTATTACATGCCACAAGCTAGAAGTACCTTAAAATCCAAAAACAGATGCTCAGATTTTGCCTAGATGCAGGGAATAC
+
HHHHHHHHHHHHHHHHHHHHHHHHHHHHHHHHHHHHHHHFHHFHHFHBFHHHHHFDFFHEFHHFFHHHHHCFHEEHHHHHHHFHGHHGHHHHGDHFDFGG
@HWI-ST132_0419:3:22:17509:111877#CAAAAT
GTTTGGACAACCACACCTGGTTCTTTTTATTACATGCCACAAGCTAGAAGTACCTTAAAATCCAAAAACAGATGCTCAGATTTTGCCTAGATGCAGGGAA
+
BEE>B?>:<@DC@DBDCED8EED=EBEBBBECEEEFFFAFFFFFFFFFFFFFFFFFFF;EEFDFFADBEEEEFEFEFFEFFEFFFFFFFFEDFFEFFFE=
@HWI-ST132_0419:3:42:7645:184028#CAAAAT
GTTTGGACAACCACACCTGGTTCTTTTTATTACATGCCACAAGCTAGAAGTACCTTAAAATCCAAAAACAGATGCTCAGATTTTGCCTAGATGCAGGGAA
+
98<55DDDBDEE=EEEEE=E5;62<CCCC??A=DD>6:*;6/257<A8@;9BDDDDDDE7=DDD@EDDCBB,CBCDDCDB:ABCADDDD=DDDD=D=DDD
@HWI-ST132_0419:3:46:9323:44182#CAAAAT
TTTTTGGACAACCACACCTGGTTCTTTTTATTACATGCCACAAGCTAGAAGTACCTTAAAATCCAAAAACAGATGCTCAGATTTTGCCTAGATGCAGGGA
+
HHHHHHHHHHHHHHHHHHHHHHGHHHHHHGHHHHHGHHHHHHHHHHHHFHHHGHHHHHHHGHFHHHHHHHFHFHHHGHHHHHHHHHHHHGHEHHHGGGHH
@HWI-ST132_0419:3:46:5965:125894#CAAAAT
TTTTTGGACAACCACACCTGGTTCTTTTTATTACATGCCACAAGCTAGAAGTACCTTAAAATCCAAAAACAGATGCTCAGATTTTGCCTAGATGCAGGGA
+
HGHHHGHHHHHHHGHHHHHHHHHHHHFHHHHHHHEHHGHHGHHHHHHHHHHHHHFHHGGBHHEFHDFBFHFGEEFGGGGGBGDGGHGHHGHGHGDGBHGH
@HWI-ST132_0419:3:46:10195:162603#CAAAAT
TTTTTGGACAACCACACCTGGTTCTTTTTATTACATGCCACAAGCTAGAAGTACCTTAAAATCCAAAAACAGATGCTCAGATTTTGCCTAGATGCAGGGA
+
HHHHHHHHHHHHHHHHHHHHHHHHHHHHHHHHHHHHHHHHHHHHHHHHFHHFHHHHHHHHHHHHHFFFFFEHFHHFHHHGHHHHHHHHHHHEHHHHFHHH
@HWI-ST132_0419:3:65:14956:82729#CAAAAT
CCTGCATCTAGGCAAAATCTGAGCATCTGTTTTTGGATTTTAAGGTACTTCTAGCTTGTGGCATGTAATAAAAAGAACCAGGTGTGGTTGTCCAAACTGT
+
HHHEGGHHHHHHHHHHHHHHHHHHHHHGHHHHHHHHHHHHHHHHEHHHHGHHGHHEHHHHGHFHHHGHHHHHGHBHHEHGHHFHEGHHFH@FFG?GDGEE
@HWI-ST132_0419:3:26:11399:180091#CGAAAT
CTACAGTTTGGACAACCACACCTGGTTCTTTTTATTACATGCCACAAGCTAGAAGTACCTTAAAATCCAAAAACAGATGCTCAGATTTTGCCTAGATGCA
+
EBEB?EDBEEFEFFFFFBEDD@DD8>>@BCE@@EE;EEEE@EEDD?4E>EDBDBE=F;FF=5>?89DDA=>*:?=<5B@BEEBE;BDEEEFFBFE>D:E@
@HWI-ST132_0419:3:61:13505:136891#CAAAAT
CTTACAGTTTGGACAACCACACCTGGTTCTTTTTATTACATGCCACAAGCTAGAAGTACCTTAAAATCCAAAAACAGATGCTCAGATTTTGCCTAGATGC
+
HHHHHHGFHHHHHHHHHHHHHHHHHHHHHHHHHHHHHHHFHHHHFFHHHHHHHHHHEHHFHHHHHFFHFBEEEEEHHHGHHFFHCFHHHHHDHHFBGBEG
@HWI-ST132_0419:3:62:15449:178081#CAAAAT
TCTGCTTACAGTTTGGACAACCACACCTGGTTCTTTTTATTACATGCCACAAGCTAGAAGTACCTTAAAATCCAAAAACAGATGCTCAGATTTTGCCTAG
+
HHHHHHHGHBHHGHHHHHHHHHHHHHHHHHHGHHHHHHHHHHHHGHHHHHHHHHHHHHHHEHHHHGGG4BEDEECFDEFFFBHGGHHHHHHHHHHHHHGH
@HWI-ST132_0419:3:3:16164:82068#CAAAAT
CTCTGCTTACAGTTTGGACAACCACACCTGGTTCTTTTTATTACATGCCACAAGCTAGAAGTACCTTAAAATCCAAAAACAGATGCTCAGATTTTGCCTA
+
HHHHHHHHHHHHHHHHHFHGHHHHHHHHHHHHHHHHHHHHHHHHHHHHHHHHHHHHHHHHHFHHHHHGHFHHFHHHHDHHHHHHHHHHGDHHHHHHEHHG
@HWI-ST132_0419:3:25:3793:13069#CAAAAT
CTCTGCTTACAGTTTGGACAACCACACCTGGTTCTTTTTATTACATGCCACAAGCTAGAAGTACCTTAAAATCCAAAAACAGATGCTCAGATTTTGCCTA
+
HHHHHHHHHHHHHHHHHHHHHHHHHHHHHHHHHHHHHHHHHHGHGHHHHHHHHGHHHHHHHHHHHHHHHGHHHHFHHHHHFDHHHHHHHHHHHHHGEHHH
@HWI-ST132_0419:3:44:16774:64968#CAAAAT
CTCTGCTTACAGTTTGGACAACCACACCTGGTTCTTTTTATTACATGCCACAAGCTAGAAGTACCTTAAAATCCAAAAACAGATGCTCAGATTTTGCCTA
+
HGHHHHHHGHEHFHGHGHGEHHHHHHHHBGFBEFFEFFEFGDGEGGF>BBFFFFEBFFCFHFDEFCCFFCGD?DFFCFFFGGFGF?@EBEC>A7@BEEEE
@HWI-ST132_0419:3:47:14017:79901#CAAAAT
CTCTGCTTACAGTTTGGACAACCACACCTGGTTCTTTTTATTACATGCCACAAGCTAGAAGTACCTTAAAATCCAAAAACAGATGCTCAGATTATGCCTA
+
HHHHHHHHHHHHFGGHHHHFHHHHHHHHHHGEFHHHHHEHHHHHHHHHHHHFHHHHHHFHHDHHHHFHHHFEEEEHHHHHEHBHHHHGHHEFF;ED@CCD
@HWI-ST132_0419:3:45:2298:20876#CAAAAT
CAAAATCTGAGCATCTGTTTTTGGATTTTAAGGTACTTCTAGCTTGTGGCATGTAATAAAAAGAACCAGGTGTGGTTGTCCAAACTGTAGCAGAGTTTAG
+
HHHHHHHHHHHHHHHHHHHHHHGHHGHHHHHHHHHHHHHHGHHGHHHHHHHHHHHHHHHGHEHHHHHHHBDHEHDHHHFHHHGEHHHHCFDDECE7EEBE
@HWI-ST132_0419:3:2:6075:113521#CAAAAT
TAAACTCTGCTTACAGTTTGGACAACCACACCTGGTTCTTTTTATTACATGCCACAAGCTAGAAGTACCTTAAAATCAAAAAACAGATGCTCAGATTTTG
+
HHHFHHHHHHHHHHHHHHHHHDHHHHHFHDHHHHHHHHHHHHHHHHFHFHHHHEHHHFHHEHDEFDFHHHFHEFFFHHDHHBHH@BDEDFEHHHBDFEHF
@HWI-ST132_0419:3:4:1915:68934#CAAAAT
TAAACTCTGCTTACAGTTTGGACAACCACACCTGGTTCTTTTTATTACATGCCACAAGCTAGAAGTACCTTAAAATCCAAAAACAGATGCTCAGATTTTG
+
HHHHHHHHFHHHFHAFFHHF?BBFFHHHHEHCHHHHEDFFHDDHD7ACCBDDEHAFCBFEFAC@><C@BCFFCEFFEFDE72C>B@D?BEB<D>>C=AFB
@HWI-ST132_0419:3:7:17480:74304#CAAAAT
CTAAACTCTGCTACAGTTTGGACAACCACACCTGGTTCTTTTTATTACATGCCACAAGCTAGAAGTACCTTAAAATCCAAAAACAGATGCTCAGATTTTG
+
HGHHHHHHHGHEGHHHBGFHHHHHFFHHHDHHGGGCCAFFGGDGGHHHHHBFBBFBDFFFFFBEGDHFHHHHHHHHHGHCEBEEFGGGDCGGGD;GGGCG
@HWI-ST132_0419:3:25:1315:178765#CAAAAT
CTAAACTCTGCTACAGTTTGGACAACCACACCTGGTTCTTTTTATTACATGCCACAAGCTAGAAGTACCTTAAAATCCAAAAACAGATGCTCAGATTTTG
+
HHHHHHHHHHHHHHHHHHHHHGHHHHHHHHHHHHHHHHHHHHHHHHGHHHHHHFHFHHHHHHHHHFHHHEHHHDHHHHGFHGHHHHHHHGEHHHBHHGHE
@HWI-ST132_0419:3:27:18977:90818#CAAAAT
CTAAACTCTGCTACAGTTTGGACAACCACACCTGGTTCTTTTTATTACATGCCACAAGCTAGAAGTACCTTAAAATCCAAAAACAGATGCTCAGATTTTG
+
CD6DBEEEDED@DD?<5<9*54867=?=@2??0@:=1C@C1-3<5;ADD?40?:=<:8B<<@*(82?<>746@<<ABDCD1)<73'24.)<:@@'6:>/=
@HWI-ST132_0419:3:47:12965:185181#CAAAAT
CTAAACTCTGCTACAGTTTGGACAACCACACCTGGTTCTTTTTATTACATGCCACAAGCTAGAAGTACCTTAAAATCCAAAAACAGATGCTCAGATTTTG
+
HHHHHHHHHHHHHHHHHHHHHHHHHHHHHHHHHHHHHHHHHHHHHHHGGHHHHHHHFFHHHGFHHEHHHHFHHHHHFHHHCHEHHHHGHGDHHHHFHHHH
@HWI-ST132_0419:3:48:19242:180181#CAAAAT
CTAAACTCTGCTACAGTTTGGACAACCACACCTGGTTCTTTTTATTACATGCCACAAGCTAGAAGTACCTTAAAATCCAAAAACAGATGCTCAGATTTTG
+
HHHHHHGHHHHHHHHGHHHHHHHHHHHGEGHFHHHHHHGHEGFGGHHGHFBBCFEEFHHHCFFEFEFCFFFGBEFEAEE=FDFFDGEGGGHHHCGHHHHH
@HWI-ST132_0419:3:48:16818:130502#CAAAAT
CTAAACTCTGCTTACAGTTTGGACAACCACACCTGGTTCTTTTTATTACATGCCACAAGCTAGAAGTACCTTAAAATCCAAAAACAGATGCTCAGATTTT
+
HGHHFHHHEHHHHFHDHHGHGHEHHFHHFHHHHFHFHHHFHHHHHFHGFHHHBHEHHHHHHHFFEE@AFEFFHFEGFBGGHFEHFHHGHFGDHHH?DDDD
@HWI-ST132_0419:3:6:16480:108348#CAAAAT
CAGAAACTAAACTCTGCTACAGTTTGGACAACCACACCTGGTTCTTTTTATTACATGCCACAAGCTAGAAGTACCTTAAAATCCAAAAACAGATGCTCAG
+
HHHHHHHHHHHHHHHHHHHHHHHHHHHHHHHHHHHHHHHHHHHHHHHHHHHHHHHHHHHHHHHHHHHGHBGAFFHHHHHHHHHHHFHFFHEGEHHH@HHH
@HWI-ST132_0419:3:25:19864:180548#CAAAAT
CAGAAACTAAACTCTGCTACAGTTTGGACAACCACACCTGGTTCTTTTTATTACATGCCACAAGCTAGAAGTACCTTAAAATCCAAAAACAGATGCTCAG
+
GGGGFGFEDGFGGGGGGGGGDGGGGD/CDDADDBDEFFFFEADEEFEBEDE@EEBEDBEEBFCBFGBDDF<2>;@EEEEED@:BBB<BBA<;>C<+?###
@HWI-ST132_0419:3:26:8413:62926#CAAAAT
CAGAAACTAAACTCTGCTACAGTTTGGACAACCACACCTGGTTCTTTTTATTACATGCCACAAGCTAGAAGTACCTTAAAATCCAAAAACAGATGCTCAG
+
HHHHHHHHHHHHHHHHHHHHHHHHHHHHHHHHHHHHHHHHHHHHHFHHHGGHHHEHHHHHHHFHHHHHCHHEHHHHHHHHGHHHHHHHBHHH>HHGEHHE
@HWI-ST132_0419:3:45:16589:110698#CAAAAT
AGAAACTAAACTCTGCTTACAGTTTGGACAACCACACCTGGTTCTTTTTATTACATGCCACAAGCTAGAAGTACCTTAAAATCCAAAAACAGATGCTCAG
+
GHHHHHHHHHHHHHHHHHHHGHHHHHHHHHHHHHHHHHHHHHHHHHHHHHGHHGHHHHHHHFHGHHHHBHHEHHHGHHHHHHHHHFHHHHGECGHHHHGH
@HWI-ST132_0419:3:8:8843:35660#CAAAAT
CAGAAACTAAACTCTGCTTACAGTTTGGACAACCACACCTGGTTCTTTTTATTACATGCCACAAGCTAGAAGTACCTTAAAATCCAAAAACAGATGCTCA
+
HHHFHHHHHHHHHHHHHHHFHHHHHHHHCHHEHHHHHHHHGHHHHHHHHHHEHHHFHHHHFHFHHHHHHEFFDHFGGFGGDGGGFHGCEHFHEFHGFHFG
@HWI-ST132_0419:3:23:19754:113381#CAAAAT
CAGAAACTAAACTCTGCTTACAGTTTGGACAACCACACCTGGTTCTTTTTATTACATGCCACAAGCTAGAAGTACCTTAAAATCCAAAAACAGATGCTCA
+
HHGHHGHHHHHHGHHHGHHHFFGHHDFFFFHDGHHFHHHHGFCEFHFHHHHGFFGDEEBFHHHFFBEHFFEEDAFGGGGGHHHHHEHDFHGDEBFBFFED
@HWI-ST132_0419:3:47:10478:117308#CAAAAT
CAGAAACTAAACTCTGCTTACAGTTTGGACAACCACACCTGGTTCTTTTTATTACATGCCACAAGCTAGAAGTACCTTAAAATCCAAAAACAGATGCTCA
+
EBEE=FFCC@FDFFBE?E?EC<EDEBEEEDD?F?D<4A7=DDD=DEC>E6684BCDD???BBD?C?:DED?7?1>:2??>7<9>/;>(=1<;12:A@=8D
@HWI-ST132_0419:3:62:11114:156177#CAAAAT
CAGAAACTAAACTCTGCTTACAGTTTGGACAACCACACCTGGTTCTTTTTATTACATGCCACAAGCTAGAAGTACCTTAAAATCCAAAAACAGATGCTCA
+
GGGGGDHHHHHHGHHGHHHHHEGHHGHEDHHGEHEHHHHHGGEGBHHGHGEHHHGFHHDD;=DEEGFFBCBBADAFFFFFHDHBHEFD8BEFFEDHAHHH
@HWI-ST132_0419:3:62:16075:182109#CAAAAT
CAGAAACTAAACTCTGCTTACAGTTTGGACAACCACACCTGGTTCTTTTTATTACATGCCACAAGCTAGAAGTACCTTAAAATCCAAAAACAGATGCTCA
+
HHHHHHHHEGHHHHGHGHHHHHHHHHHGHHHDHHGGHHHHHHHEFHHHDHHHHGDHHHHHEGHCHHHGHFDFCEDFFFFFCHHHHHHGHDHHHEHHGGHH
@HWI-ST132_0419:3:68:17779:82048#CAAAAT
GCACCAGAAACTAAACTCTGCTTACAGTTTGGACAACCACACCTGGTTCTTTTTATTACATGCCACAAGCTAGAAGTACCTTAAAATCCAAAAACAGATG
+
HHHHHHHGHHHHHHHHHHHHHHHHHHHHHFHFHHHBHHHHFHHHHHFHHHHEHHHHHHHFHHFFHHFFHFHHECHHBHHHHHHHHHHHEHHHBHH@H>BE
@HWI-ST132_0419:3:28:17973:11328#CAAAAT
AGGCACCAGAAACTAAACTCTGCTTACAGTTTGGACAACCACACCTGGTTCTTTTTATTACATGCCACAAGCTAGAAGTACCTTAAAATCCAAAAACAGA
+
DFGHHHHGHGHHHHHHHFHHHHHHHHHGHHHHHHHHHGHHGHHHHHHGE@EGGGGFHHHEHHHH8FFFFBDFHHH8FFF@FGFGFB/EDEFDF=F<484<
@HWI-ST132_0419:3:42:10489:119345#CAAAAT
AGGCACCAGAAACTAAACTCTGCTTACAGTTTGGACAACCACACCTCGTTCTTTTTATTACATGCCACAAGCTAGAAGTACCTTAAAAGCCAAAAACAGA
+
HHHHHHHHHHHHHHHHHHHHHHHHHHHHHHHHHHHHHHHHHHHHH8.67;CDEAEHHHHHHHHHHHFHHHHHHHHHHHHHHHHHHFDF(.C@AA@EHHHH
@HWI-ST132_0419:3:45:19235:92669#CAAAAT
GTTTTTGGATTTTAAGGTACTTCTAGCTTGTGGCATGTAATAAAAAGAACCAGGTGTGGTTGTCCAAACTGTAAGCAGAGTTTAGTTTCTGGTGCCTTTA
+
HHHHHHHHHHHHHHHHHHHHHHHHHHHHHHHHFHHHHHGHHHHHHHHBHHHHHHEHEHHFHHEFHHHHHFFDE@BEEGDEDFGFFCGGHGFF=<ADADD>
@HWI-ST132_0419:3:63:14218:27250#CAAAAT
CATAAAGGCACCAGAAACTAAACTCTGCTTACAGTTTGGACAACCACACCTGGTTCTTTTTATTACATGCCACAAGCTAGAAGTACCTTAAAATCCAAAA
+
HHHHHHHHHHHHHHHHHHHHHHHHHHHHHHHHHHHHHHFHHHHGHFHFHHHGHHHHHHHHFHEHHHHHHFHFHFHHHHGHHHGFGHHEHHHHEEFHG?HG
@HWI-ST132_0419:3:24:9302:15372#CAAAAT
ATTTTAAGGTACTTCTAGCTTGTGGCATGTAATAAAAAGAACCAGGTGTGGTTGTCCAAACTGTAAGCAGAGTTTAGTTTCTGGTGCCTTTATGACTGAA
+
HHGGHHHHEFHHHHGHFDHGFHGGHEEEEE=GGFGHGGHHHHBHHGBHHGHHBHBHHHFBHGHFHHHHHHBGBFGFEFFFDFFF;GFGFGG;@FFECB7E
@HWI-ST132_0419:3:63:7216:114102#CAAAAT
ATTTTAAGGTACTTCTAGCTTGTGGCATGTAATAAAAAGAACCAGGTGTGGTTGTCCAAACTGTAAGCAGAGTTTAGTTTCTGGTGCCTTTATGACTGAA
+
HHHHHHHHHHHHHHHHHHHHHHHHHHHHHHFHHHHGHHHHHHHHHHFHHHHHHHFGHHHHHHHHFHHHHHEHDHHGGFGGGGFI?D=DDDFBCA@EE6.E
@HWI-ST132_0419:3:2:14951:154083#CAAAAT
CTTCAGTCATAAAGGCACCAGAAACTAAACTCTGCTTACAGTTTGGACAACCACACCTGGTTCTTTTTATTACATGCCACAAGCTAGAAGTACCTTAAAA
+
HHHHHHHHGHHHHHHHHHHHHHHHHHHHHHHHHHHGHEHHHHHHHHHHHGHHGHBHHHHHFHFHHHCEHGHHGFHHHHDGHHHHGHHHHGHGHHHFFGFG
@HWI-ST132_0419:3:8:9628:47940#CAAAAT
ATATCACTACTTCAGTCATAAAGGCACCAGAAACTAAACTCTGCTTACAGTTTGGACAACCACACCTGGTTCTTTTTATTACATGCCACAAGCTAGAAGT
+
EGGFGGGGGEFGGGGGGEFBGGGFCGGGFDGGFGDGGGGGGGEGGFGDFGFG8FFGGFFEEGG=GGDEGD?DDD0EEBEEGDGGFGGEGBFFFEFFBE?E
@HWI-ST132_0419:3:48:17794:4486#CAAAAT
CACCATATCACTACTTCAGTCATAAAGGCACCAGAAACTAAACTCTGCTTACAGTTTGGACAACCACACCTGGTTCTTTTTATTACATGCCACAAGCTAG
+
GGHHHHFHHHHHHHHGHHHHHGHHGHFHEEGGGGGHGHEHHHHFGFHHBGDGGGFHEHBFEFEFGDHFGHDCD9DFFFEFGHGHHHGHHHGGGHDGEHHB
@HWI-ST132_0419:3:61:3104:37507#CAAAAT
CATGTAATAAAAAGAACCAGGTGTGGTTGTCCAAACTGTAGCAGAGTTTAGTTTCTGGTGCCTTTATGACTGAAGTAGTGATATGGTGTTGCTGTTGTAT
+
HHHHHHHHHHHHHHHHHHHHHFHFHHHHHHHHHHHHHHFHHHHHHHFHHHFFHHHHHHCFFHFHHE@BDEHEAFBEFFEHFDBFFE9EAE:?AA<=2<2<
@HWI-ST132_0419:3:2:6290:84693#CAAAAT
ACTTGTGAATATGTATACAACAGCAACACCATATCACTACTTCAGTCATAAAGGCACCAGAAACTAAACTCTGCTACAGTTTGGACAACCACACCTGGTT
+
HHHHHHHHHEGHHGHHGHGFGEEBHHFDEHGHHHGHHHGHHHHHEHHFHHGHFBHFHHHHHFCHHDEHHDGHEHHHHHGHHHGGDHHHGHDHHHHHEHFG
@HWI-ST132_0419:3:25:4362:142359#CAAAAT
CTTGTGAATATGTATACAACAGCAACACCATATCACTACTTCAGTCATAAAGGCACCAGAAACTAAACTCTGCTTACAGTTTGGACAACCACACCTGGTT
+
HHHHHHHHHHHHHGHHHHHHHFFHHHHHHHHHHHHHFHHHFHHHHHHHHHHHHHHHHHHHHHHHHHHHHHHHHHHHHGHFHHHHHHBFHHGHFHHFHEFH
@HWI-ST132_0419:3:21:19855:156855#CAAAAT
ATAATTACTTGTGAATATGTATACAACAGCAACACCATATCACTACTTCAGTCATAAAGGCACCAGAAACTAAACTCTGCTACAGTTTGGACAACCACAC
+
HHHHHHHHHHGHHHHHHHGHHGHGHHHEHHEGGFGHHHHGHFHHHFHHFHHHHGFHHHFEHHHHHHDHGHHDHHHHHHHHHHHFHFHGD>BBGFGHHHGH
@HWI-ST132_0419:3:64:20005:98761#CAAAAT
CTCATAATTACTTGTGAATATGTATACAACAGCAACACCATATCACTACTTCAGTCATAAAGGCACCAGAAACTAAACTCTGCTTACAGTTTGGACAACC
+
HHHHHHDHHHHHHHHHHHGHHHHHGHHHHHHHHHHHHHHHHHHHHHHHHHHHHHHHHHHHH>HHHFHFFHHHHHHHHHHHHHGHHHHHHFHHHHGHGHHF
@HWI-ST132_0419:3:66:7029:86591#CAAAAT
CTCATAATTACTTGTGAATATGTATACAACAGCAACACCATATCACTACTTCAGTCATAAAGGCACCAGAAACTAAACTCTGCTTACAGTTTGGACAACC
+
HHHHHHGHHHHHGGHHHHGGGHHHHHHHHHHHHHHHGHHHHHGHHHHHHHHHFHHHHHHH@BFCFHHHHHHHHEHHHHHHHHHHFGHGHFHHHHFDHHHH
@HWI-ST132_0419:3:1:8943:86834#CAAAAT
GGAAATCTCCTCATAATTACTTGTGAATATGTATACAACAGCAACACCATATCACTACTTCAGTCATAAAGGCACCAGAAACTAAACTCTGCTACAGTTT
+
HHHHHHHHHHHHHHHHHHHHHHHFHHHHHGHHHHEHHHHHHHHHHHHHHHHHHHHHFHHHFDHFHHHHHHDDDDCGGGGGGHHHFHHHHHBHHHHFDCFH
@HWI-ST132_0419:3:67:3890:102712#CAAAAT
GAAATCTCCTCATAATTACTTGTGAATATGTATACAACAGCAACACCATATCACTACTTCAGTCATAAAGGCACCAGAAACTAAACTCTGCTTACAGTTT
+
HHGGHHHHHHHHHHHHHHHGHHHHGHHHHHHHHGHHHHHHHHHHHHHHHHHHHHHGHHFHDHFHHHHHHHFFFFFHHFGHHHHHHHGHFHHHHHHFFHHH
@HWI-ST132_0419:3:47:6104:80972#CAAAAT
CGGAAATCTCCTCATAATTACTTGTGAATATGTATACAACAGCAACACCATATCACTACTTCAGTCATAAAGGCACCAGAAACTAAACTCTGCGTACAGT
+
HHHHHEHHHHGHHHHFHHHHHHHHHHHHHHHHGHHHHHHHHHHHHHHHHHHGHHHHHGHHHHAHHHHHHGDFD;FGGGGGHHHG=FFFFFEEC7EEEEE?

@HWI-ST132_0419:2:21:13533:94858#CTTGTA
GTTAAGGAGAGACTACAGCTGGAGGCAGCAATGTGGAAAATCAATCCGTTTTGACATCAGTGAGATCAACTATAGAATCATTGAATTCTGAGGATGTGTT
+
HHHHHHHHHHHHHHHHHHHHHHEHHHHHHHHFHEHFFHHHFHHHHHHFCHHHHEFFFHEHEFFHEFEEFEHEFFHHHBHHBHHEFHEHFFEDHEEECEEF
@HWI-ST132_0419:2:48:16253:23663#CTTGTA
TAAGGAGAGACTACAGCTGGAGGCAGCAATGTGGAAAATCAATCCGTTTTGACATCAAGAGGGAAGTGAAGTGATCTCGGATCAGCTGACTTTGGAGAAT
+
EF=@FEEEDDFFFEEEEEEE+431:@@@@BDEEEED=AAD<>>1*B;@A?BCC:CEEEBBFFF2FCDE;B;7A;;.47<4,@>7@DC5DCEE8EE#####
@HWI-ST132_0419:2:26:10021:67519#CTTGTA
GTTTTGACATCAGTGAGATCAACTATAGAATCATTGAATTCTGAGGATGTGTTGGAGAGATGAAAGAAGAAGAGGATATTCCTTCATTTAATACTTGAAT
+
HFHCHH@HEHHDHHGGFBFGHHHHHFGHHFDHHHFFFCHFHHHFFF;EFDFHFFFHAFHFFHEFEHHCBA?EEFEHHHGHGGEHFFEHFFFFFECBEB9D
@HWI-ST132_0419:2:65:4309:15840#CTTGTA
CAGAGAACCACAGCGCTCTTAAAGATGATCTCAATGTAGAAATACCAGCTTTAGGATCATTCTCCAAAGTCAGCTGATCCGAGATCACTTCACTTCCCTC
+
HHHHHHGHHHHHHHHHHHHHHHHHGHHGHHHHHHHHHHHGHGHHHHHHHHHHHHHFHHHHFHHHHHHFHEHHFHHHHHHHFHHHHHEHGHHHGHHHHHHH
@HWI-ST132_0419:2:68:5800:60875#TTTGTA
GGGAAGTGAAGTGATCTTGGATCAGCTGACTTTGGAGAATGATCCTAAAGCTGGTATTTCTACATTGAGATCATCTTTAAGAGCGCTGTGGTTCTCTGAT
+
EEDBEDDDC=>;>7:DDDDD9BCCC>??7=:9<:4CCC@C;9===BDDADDBD4A=8>==CCC@CDDDDDEEEEEEEDECDD@DDEEEDEEDD@EDEEEE
@HWI-ST132_0419:2:45:18709:100068#CTTGTA
AGTGATCTCGGATCAGCTGACTTTGGAGAATGATCCTAAAGCTGGTATTTCTACATTGAGATCATCTTTAAGAGCGCTGTGGTTCTCTGATGGCATCTCA
+
@EEEDFEEGFEGFGGFDFFGEEFGGB@EEBFFBBFGFGFF=ECEEGGEGEGFGEGGGF@D@@;CCGGGGGF?GEFEBEEED@=DCGFFEGGGGGBFDFFF
@HWI-ST132_0419:2:8:4492:49580#CTTGTA
GTGATCTCGGATCAGCTGACTTTGGAGAATGATCCTAAAGCTGGTATTTCTACATTGAGATCATCTTTAAGAGCGCTGTGGTTCTCTGATGGCATCTCAT
+
HHHHHHHHHGHHHHHHHHHHHHGDGHHHHHHHHEFHHHHHGHHHEFHHHHHGHGHDFBCDGHFFHHH;?HF;DEFGGGFGHEHEHHHGHGHHHEHHFHHG
@HWI-ST132_0419:2:1:4542:70295#CTTGTA
CTCGGATCAGCTGACTTTGGAGAATGATCCTAAAGCTGGTATTTCTACATTGAGATCATCTTTAAGAGCGCTGTGGTTCTCTGATGGCATCTCATGCATC
+
HHHHDHHGHGHGCHHHHGFAGFFFBHHHFHHHHHHHHHHBFFFHFHHHHFFHEBHHHHCHFHHHFCEAFEFHFDHHFGFHHHEFFHFHDHHHHHHHHH@H
@HWI-ST132_0419:2:66:6422:124895#CTTGTA
CTTGGATCAGCTGACTTTGGAGAATGATCCTAAAGCTGGTATTTCTACATTGAGATCATCTTTAAGAGCGCTGTGGTTCTCTGATGGCATCTCATGCATC
+
HHHHHHHHHHHHHFHHHHHHHHHGHHHHHHHHHHHHHHGFHHHHHHHHHHHHBHHHHHHHHHHHHBHHHEHHHHHHHHHGHHHFHHHHHHGHHHHHHHHH
@HWI-ST132_0419:2:68:19934:141538#CTTGTA
GGATCAGCTGACTTTGGAGAATGATCCTAAAGCTGGTATTTCTACATTGAGATCATCTTTAAGAGCGCTGTGGTTCTCTGATGGCATCTCATGCATCAAA
+
HHGHHHHHHGHHHHHHHHHHHHHHHHEFHHGHHEHHHHHHHHHHGGGHHHHHHHFDGBGGG;GG;GGGEGGGGDEGEGGGEGGH@GHHFG@FE==@D@DA
@HWI-ST132_0419:2:65:20043:192454#CTTGTA
AATGATTTGATGCATGAGATGCCATCAGAGAACCACAGCGCTCTTAAAGATGATCTCAATGTAGAAATACCAGCTTTAGGATCATTCTCCAAAGTCAGCT
+
=CDDCFFFEEHHHEFFFFHEHBEEFFFEEEFEFEFEEF@HECFCEEEEEBDEEFEEEEDEEDEE@EBBEEDEEEBHEECEADFDFCB>F@DA9B<EEDB>
@HWI-ST132_0419:2:8:11950:161236#CTTGTA
GCTGACTTTGGAGAATGATCCTAAAGCTGGTATTTCTACATTGAGATCATCTTTAAGAGCGCTGTGGTTCTCTGATGGCATCTCATGCATCAAATCATTC
+
HHHHHHHHHHHHHHHHHHHHHHHHHHHHHHHHGHHHFHHFHHHHHHHHHHHDHHHHHHFHDHFHEHHFFFHEGHHHHHHHHHHEHEHHHEEGHEDFEGEG
@HWI-ST132_0419:2:42:17099:81315#CTTGTA
CTGACTTTGGAGAATGATCCTAAAGCTGGTATTTCTACATTGAGATCATCTTTAAGAGCGCTGTGGTTCTCTGATGGCATCTCATGCATCAAATCATTCG
+
EHEHDHDHHHHHHHHFHHHHHHHHHHFF=HHFHHFHDFFHHHFHFHHGHHFHHGHGGHHEHHHHHHHHHHHHHGHHHEFFEFHHHHHHHHHHGFHEHHHH
@HWI-ST132_0419:2:1:20962:102723#CTTGTA
CCCACACGAATGATTTGATGCATGAGATGCCATCAGAGAACCACAGCGCTCTTAAAGATGATCTCAATGTAGAAATACCAGCTTTAGGATCATTCTCCAA
+
HHHFHHHHHHHHHHHHHHHFHFHHHHHHHGHHGGHHGEGHGHFGHGDHHGHGEHHGGGGGHHHHGGDDHHHGG?GHHHHHFDHGEFDFFFHHHHFHHHEE
@HWI-ST132_0419:2:46:14263:47450#CTTGTA
GGAGAATGATCCTAAAGCTGGTATTTCTACATTGAGATCATCTTTAAGAGCGCTGTGGTTCTCTGATGGCATCTCATGCATCAAATCATTCGTGTGGGCG
+
HHHHHHHHHHHHHHHHHHHHHFFHHGGGGGHHHHHHHHHGHHHHHHHFFHHHHEHHHHHHHHHFHHHHEHHFHHHHEGHGFHHHHHGHHHFGHHHHEFHH
@HWI-ST132_0419:2:2:20154:95538#CTTGTA
GAATGATCCTAAAGCTGGTATTTCTACATTGAGATCATCTTTAAGAGCGCTGTGGTTCTCTGATGGCATCTCATGCATCAAATCATTCGTGTGGGCGCCC
+
GHHHHHHHHHHHHGHHHHHGHHGHHGHHHHHHHHHHHHHHHHHHHHHHHHGHHHGFHGHHHHFHHHHHHHHHHHFHHGFHHGGHHHHHHHHFHFFHEHHH
@HWI-ST132_0419:2:6:18500:85985#CTTGTA
TGATCCTAAAGCTGGTATTTCTACATTGAGATCATCTTTAAGAGCGCTGTGGTTCTCTGATGGCATCTCATGCATCAAATCATTCGTGTGGGCGCCCTCA
+
HHEGHHGGEHDFFDFCFFFFGFEGFF@FFF?GBGGHHGHGFHHHEGGC?ECECECHHHFFBEBGAAD@DAF?G>GGFGBEBFFFFGGGE@4<4E<@7D9A
@HWI-ST132_0419:2:24:13195:78237#CTTGTA
GATCCTAAAGCTGGTATTTCTACATTGAGATCATCTTTAAGAGCGCTGTGGTTCTCTGATGGCATCTCATGCATCAAATCATTCGTGTGGACGCCCTCAT
+
HHHHHHHHGHHHHHHHHHHHHGHHHHHHHGHHFHHHHHHHHDHGHHGHHHHFHHHFHHFHHCHFHHHHHHHHFHHHHHGHHHHHHFHFFF*EEEECFGFF
@HWI-ST132_0419:2:46:13388:108811#CTTGTA
TCCTAAAGCTGGTATTTCTACATTGAGATCATCTTTAAGAGCGCTGTGGTTCTCTGATGGCATCTCATGCATCAAATCATTCGTGTGGGCGCCCTCATCA
+
HHHHHHHHHHHHHHHHHHHHHHHHHHHHHHHHHHHHHHHHHHHHHHHHHHHHHHHHHHHHHHHHHHFHHHFHHHHHHHHHHHHHHHHCHEGDHHHFHHHH
@HWI-ST132_0419:2:25:2739:159339#CTTGTC
CCTAAAGCTGGTATTTCTACATTGAGATCATCTTTAAGAGCGCTGTGGTTCTCTGATGGCATCTCATGCATCAAATCATTCGTGTGGGCGCCCTCATCAA
+
HHHHHHHHHHHHHHHHHHGHHHHHHHHHHHHHHHHHHHHHHHHHHHHHHHFHHHHHHHHHHHFHHGEHHFGGEEFHGEGHHHHHGHGHHHHHHHHGFHAH
@HWI-ST132_0419:2:43:4517:27772#CTTGTA
CCTAAAGCTGGTATTTCTACATTGAGATCATCTTTAAGAGCGCTGTGGTTCTCTGATGGCATCTCATGCATCAAATCATTCGTGTGGGCGCCCTCATCAA
+
HHHHHHHHHHHHHHHHHHHHHHHHHHHHHHHHHHHHHHHHHHHHHHHHHHHGHHHHHHFHFHHHHHHHHHHHHHHFHHHGHHHHFHHHEFFHHHH?GGGF
@HWI-ST132_0419:2:4:2681:97352#CTTGTA
TAAAGCTGGTATTTCTACATTGAGATCATCTTTAAGAGCGCTGTGGTTCTCTGATGGCATCTCATGCATCAAATCATTCGTGTGGGCGCCCTCATCAAGG
+
HHHHHHHHHHHHHHHHHHHGHHHHFHHGHHHHGHHFHHHHHHHHHHFHHHHHGFFHHHHHHGHEHHHFHFECEGFEEFFFGHHFE?BGGDGGGDGHDBGH
@HWI-ST132_0419:2:8:10401:53833#CTTGTA
TAAAGCTGGTATTTCTACATTGAGATCATCTTTAAGAGCGCTGTGGTTCTCTGATGGCATCTCATGCATCAAATCATTCGTGTGGGCGCCCTCATCAAGG
+
HHHHHHHHHHHHHHHHGHHHHHHGHHHHGHHHHHFFEFHHHHHHFHFHCHHHHFHGDHEHFHHHHHHFGFEFEEHGGGGGHHFFAB@GGFHHHHGHFEDE
@HWI-ST132_0419:2:45:1332:82688#CTTGTA
AAAGCTGGTATTTCTACATTGAGATCATCTTTAAGAGCGCTGTGGTTCTCTGATGGCATCTCATGCATCAAATCATTCGTGTGGGCGCCCTCATCAAGGT
+
HHHHHHHHHHHHHHHDHHHHFHHHHHHHHHHHHHGHHHHHEHGHGHHHHHHHHGHHHHGHHHHHHHHHHHHFHHFHHHGHFGHEGHHHHHHHG@HHEHHH
@HWI-ST132_0419:2:63:20681:188898#CTTGTA
TGGTATTTCTACATTGAGATCATCTTTAAGAGCGCTGTGGTTCTCTGATGGCATCTCATGCATCAAATCATTCGTGTGGGCGCCCTCATCAAGGTGCGTT
+
HHGHFHHHHFHHHHHHH@FHHHHGHFGGG>HHHHGHFHFHHGFFHHFHHFHHEHHHHDEFHFFFHEE>EHGFGEEGGG?GBGFGFGHHHEGGDC?DDGFC
@HWI-ST132_0419:2:23:9879:30213#CTTGTA
GGTATTTCTACATTGAGATCATCTTTAAGAGCGCTGTGGTTCTCTGATGGCATCTCATGCATCAAATCATTCGTGTGGGCGCCCTCATCAAGGTGCGTTT
+
HHHHHHHHHGHHGHHHFHHHHHHHHHHHGHHHHHHHHHEHHFHHHHHHHHHHHHHHHFHHHHHDDFFHHHHHDFFEGDG>GFGGEHHHHGFFFDHHHHBF
@HWI-ST132_0419:2:2:7596:150209#CTTGTA
TCTACATTGAGATCATCTTTAAGAGCGCTGTGGTTCTCTGATGGCATCTCATGCATCAAATCATTCGTGTGGGCGCCCTCATCAAGGTGCGTTTGCTGAT
+
HHHHHEHFHHHEHHHHHHHHFHFGHHHEHHHHGFEHHHGEEE8DFHHHHGFFDGGHGHHFHEHEHF>CFDACD;FEEFFFHHHHG8EDEEGGGFGHFG=E
@HWI-ST132_0419:2:23:13940:136369#CTTGTA
TCTACATTGAGATCATCTTTAAGAGCGCTGTGGTTCTCTGATGGCATCTCATGCATCAAATCATTCGTGTGGGCGCCCTCATCAAGGTGCGTTTGCTGAT
+
7;3886:6<5ADCBDBDBBD@D=DBB@B@ADDC@=:@@<>DCDBDDDCDDD=DDDEDE@4DDDDDDD?BDDA,C:03>39BBCCCEDBEDEE@EDEDEEE
@HWI-ST132_0419:2:24:4731:41610#CTTGTA
TCTACATTGAGATCATCTTTAAGAGCGCTGTGGTTCTCTGATGGCATCTCATGCATCAAATCATTCGTGTGGGCGCCCTCATCAAGGTGCGTTTGCTGAT
+
HHHHHHHHHHHHHHHHHHHHHHHHHHHHHHHHHHHHHHHHHHHHHFHHHHHHHHHHHFEHHHHHHHHFH?HFEEFHHHGHFHHHFFHBHHHHFHGHHHFH
@HWI-ST132_0419:2:25:13746:19540#CTTGTA
TCTACATTGAGATCATCTTTAAGAGCGCTGTGGTTCTCTGATGGCATCTCATGCATCAAATCATTCGTGTGGGCGCCCTCATCAAGGTGCGTTTGCTGAT
+
HHGHHHHHHHHHHHHHHHHHHHHHHEGHHHHHHHHHHHHHGGHHHHHHHGHHHHHGHFHHGHHHHHHFDECCCBEGGGGGHHHHEHFDHHHHFFHHHFHH
@HWI-ST132_0419:2:47:18881:17515#CTTGTA
TCTACATTGAGATCATCTTTAAGAGCGCTGTGGTTCTCTGATGGCATCTCATGCATCAAATCATTCGTGTGGGCGCCCTCATCAAGGTGCGTTTGCTGAT
+
DGFFGGGFGDDFFFDGFGGGGGGGGGGGDDFGG@EFEFFFGGBGG;GGGGGFBGFCEEDFCFEGBGFEGEG;CG@GGGEG8DEEEFEEGGBBDCCGGG@B
@HWI-ST132_0419:2:66:6178:24222#CTTGTA
TCTACATTGAGATCATCTTTAAGAGCGCTGTGGTTCTCTGATGGCATCTCATGCATCAAATCATTCGTGTGGGCGCCCTCATCAAGGTGCGTTTGCTGAT
+
HHHHHHHHHHHHHHHHHHHHGHHHHHHHGHHHGHHHHHHHHHHHHHHHHHHHHHHHHFHHHHEHHHHHHFHFHAFHHHHHHHHFFHHFHHHHHHHHHH?H
@HWI-ST132_0419:2:67:5641:136824#CTTGTA
TCTACATTGAGATCATCTTTAAGAGCGCTGTGGTTCTCTGATGGCATCTCATGCATCAAATCATTCGTGTGGGCGCCCTCATCAAGGTGCGTTTGCTGAT
+
GGGGGGGF=@GFFGGEGGGGGGEDBFGGFGFGG<GFFFDGF=GAC??CEBGFG?FEED?E;EDBCEFEEFFFF3C6EEEEGGGBG=B@>CFFBB8DCC?A
@HWI-ST132_0419:2:7:13419:144471#CTTGTA
ATTGAGATCATCTTTAAGAGCGCTGTGGTTCTCTGATGGCATCTCATGCATCAAATCATTCGTGTGGGCGCCCTCATCAAGGTGCGTTTGCTGATGCTTT
+
HHHEHHHHHGHHHHHHHHHHGHHGHFHDHHHFHHGHFHEFDHHGHHHHFFHHGGBHHEHHGFFHFFDFFH;FEGGFFGEGFGFGG@GEGGEGG/DGFGGD
@HWI-ST132_0419:2:43:7683:23541#CTTGTA
TTGAGATCATCTTTAAGAGCGCTGTGGTTCTCTGATGGCATCTCATGCATCAAATCATTCGTGTGGGCGCCCTCATCAAGGTGCGTTTGCTGATGCTTTA
+
GE@GGFEFGGGGGEGFFBGGGFGGFGFFFFFGGGGFEEGFGFFFFGGFDFFBDCFFDFBG??AADDCEFEFGFFGCGFECB?EFEDA?FFFGGFF=FBED
@HWI-ST132_0419:2:2:3688:181411#CTTGTA
TTTGTATAAAGCATCAGCAAACGCACCTTGATGAGGGCGCCCACACGAATGATTTGATGCATGAGATGCCATCAGAGAACCACAGCGCTCTTAAAGATGA
+
GGGGGDFFGGHHEGHHGEHHGHHECHGHGFBHHFHBBGFFGFGGFHHCFBFEFFHHBHHD=EEEECFEFFGHHBFHFFFHHHHHHHHGFHEEEE<A=B<A
@HWI-ST132_0419:2:4:1773:54407#CTTGTA
TTTGTATAAAGCATCAGCAAACGCACCTTGATGAGGGCGCCCACACGAATGATTTGATGCATGAGATGCCATCAGAGAACCACAGCGCTCTTAAAGATGA
+
HHHHHGFDHHHFHGHHHBHFHHFEBHHHDDHHEEHHEFHHHHHHHHH=FHF?EEFFCBFEEDBEED<DD@DEFDHDHHHFC?HHGHFDHFHH>HCBCBC<
@HWI-ST132_0419:2:64:17279:187719#CTTGTA
TTTGTATAAAGCATCAGCAAACGCACCTTGATGAGGGCGCCCACACGAATGATTTGATGCATGAGATGCCATCAGAGAACCACAGCGCTCTTAAAGATGA
+
98764<=<>>>>@@<@@@B@;B@@<:<<=1,.'=+?:<:<><><@22>@8:41;6,0+1+32481DD5DD>C-C##########################
@HWI-ST132_0419:2:21:20770:32556#CTTGTA
CATCTTTAAGAGCGCTGTGGTTCTCTGATGGCATCTCATGCATCAAATCATTCGTGTGGGCGCCCTCATCAAGGTGCGTTTGCTGATGCTTTATACAAAG
+
GDEGGGGEGFDGGGGGGFDEFFFFDGGGEFGDBGFGF@GGADF<EDDGFGBDDD=;6=>)<?5<AC:(DD=A5DAFGGGF?EEEF;>EDDGEGGGEG?<F
@HWI-ST132_0419:2:23:20540:38286#CTTGTA
TTTAAGAGCGCTGTGGTTCTCTGATGGCATCTCATGCATCAAATCATTCGTGTGGGCGCCCTCATCAAGGTGCGTTTGCTGATGCTCTATACAAAGAGCT
+
GGGGEGEGGGGGGFEGEGGEG?G=GGGGDGGDGDFFGDGCBFDEDFGGGFFGDGFC?DBFCBCCCEADED+DD<=-@?>@GF=G=EGFDGDFB<E=28+?
@HWI-ST132_0419:2:3:14261:178943#CTTGTA
TGCCACAGCTCTTTGTATAAAGCATCAGCAAACGCACCTTGATGAGGGCGCCCACACGAATGATTTGATGCATGAGATGCCATCAGAGAACCACAGCGCT
+
EGEGFGGGGFEFFECGDGEGEEDEEGGFGFF=FFFGGGGGCFFFFDDFFFEGGGGGEGGGGGBEBGGBCEE>@EEEEEEEGBFFEGGGFGGGGF@GDEG=
@HWI-ST132_0419:2:45:16639:128379#CTTGTA
TGCCACAGCTCTTTGTATAAAGCATCAGCAAACGCACCTTGATGAGGGCGCCCACACGAATGATTTGATGCATGAGATGCCATCAGAGAACCACAGCGCT
+
HHHHHHHHHHHHHHHHHHHHHHHHHHHHHHHHHHHGHHHHHHHHFHHHHHHHHHHGHHHHHHHHHHHHHHHHHHHHGHHHHHHHHFHHFHGHHHHGHHFH
@HWI-ST132_0419:2:23:16236:21741#CTTGTA
GCGCTGTGGTTCTCTGATGGCATCTCATGCATCAAATCATTCGTGTGGGCGCCCTCATCAAGGTGCGTTTGCTGATGCTTTATACAAAGAGCTGTGGCAT
+
HHHHGHHHFFHHHHHHHHGHHFHHHHHHHHHHHHFFHHFFGHHFFEEECAHHHEHFCEHFFHH?HHFF>BEGFE=HHHHHHFHGHDHDFF?EDFDBFAFD
@HWI-ST132_0419:2:6:3707:43458#CTTGTA
CTGTGGTTCTCTGATGGCATCTCATGCATCAAATCATTCGTGTGGGCGCCCTCATCAAGGTGCGTTTGCTGATGCTTTATACAAAGAGCTGTGGCATGCC
+
HHHHHHHHHHHHHHHGHHFHHHHHHHHHHHHHHHHHHHHHHHHH@FFHHFHHHFFHFAFABFHFEFEFHFFFHHHHHHHHHGFHF?FCFFHFFHHHEHHH
@HWI-ST132_0419:2:41:13309:9827#CTTGTA
TGTGGTTCTCTGATGGCATCTCATGCATCAAATCATTCGTGTGGGCGCCCTCATCAAGGTGCGTTTGCTGATGCTTTATACAAAGAGCTGTGGCATGCCT
+
HHHHHHHHHHHHHHHHHHHHHHHHHHHHHHHHHHHHHHHHHHHHFHHHHHFHHHHHHHHEHHHHFHHHHHFHHFHHHHHGHHHHHF@HHEFEHHFFFFFH
@HWI-ST132_0419:2:2:12829:145583#CTTGTA
GTGGTTCTCTGATGGCATCTCATGCATCAAATCATTCGTGTGGGCGCCCTCATCAAGGTGCGTTTGCTGATGCTCTATACAAAGAGCTGTGGCATGCCTG
+
HHHGHHGHHHHHHHHHFHHHHFHHHHHHHHHHHHHHHHHHHHFHHHHHHGHHHHHHHHHHHHHHHFH?HFFHDFHHHHHHHFFH?FHFBF?DBBE7DDDD
@HWI-ST132_0419:2:21:8137:193997#CTTGTA
CACAGGCATGCCACAGCTCTTTGTATAAAGCATCAGCAAACGCACCTTGATGAGGGCGCCCACACGAATGATTTGATGCATGAGATGCCATCAGAGAACC
+
HHHHHHHHHHHHHHHHGHHHHFHHHHGHHGHHHHHHHHHHHHHFHHHHHFHFBHFHHHHHHHHHHHFDHFBFFEHHHHHFHHGHHEEDHHFHHFEHAFFH
@HWI-ST132_0419:2:26:17925:198030#CTTGTA
CACAGGCATGCCACAGCTCTTTGTATAAAGCATCAGCAAACGCACCTTGATGAGGGCGCCCACACGAATGATTTGATGCATGAGATGCCATCAGAGAACC
+
HHHHEGFHHHHHHHHHHHHHHHHHHHBHHHHHHHHGHHHHGHEHHHHH@FHHEFHHFHDHHHGHHHAFHHEHEDDGFHBHHGEHFHHHHGHHDHFF?FFD
@HWI-ST132_0419:2:46:8487:119219#CTTGTA
CAGCACAGGCATGCCACAGCTCTTTGTATAAAGCATCAGCAAACGCACCTTGATGAGGGCGCCCACACGAATGATTTGATGCATGAGATGCCATCAGAGA
+
HHHHHHGHHHHHHHHHHHHHHHHHHHHHHHHHHHHHHHHHHFHHHHGHHHHHHFBEF9FFFHHHHHHHHHFHHHHHFGHHEHHEHEHGBHFHHHHEDE>E
@HWI-ST132_0419:2:48:19221:182899#CTTGTA
CCAGCACAGGCATGCCACAGCTCTTTGTATAAAGCATCAGCAAACGCACCTTGATGAGGGCGCCCACACGAATGATTTGATGCATGAGATGCCATCAGAG
+
HHHHHHHHHHHHHHHHHHHHHHHHHHHHHHHHHHHHFHHHHHHHGDHHGHHHHHHHCFFHEGHHHFGGGHBGFGFHHHHGHH@FHFHGEEGDHDEHHFHH
@HWI-ST132_0419:2:61:15435:87808#CTTGTA
CCCCAGCACAGGCATGCCACAGCTCTTTGTATAAAGCATCAGCAAACGCACCTTGATGAGGGCGCCCACACGAATGATTTGATGCATGAGATGCCATCAG
+
HHHHHHHHHHHHHHHHHHHHHHHHHHHHHHHHGHHHHHHHHHHGHHHHHHHHHHHHHHHHFHHHHHHFHEHHHHHHHGHHHHHHHHHHGHFHHFHDFGGF
@HWI-ST132_0419:2:66:10594:51274#CTTGTA
GCCCAGCACAGGCATGCCACAGCTCTTTGTATAAAGCATCAGCAAACGCACCTTGATGAGGGCGCCCACACGAATGATTTGATGCATGAGATGCCATCAG
+
HHHHHHHHHHHHHHHHHHHHHHHHHHHHHHHHHHHHFHHHHHHHHHHHHHHHHHHHHHHHFHFHHHFBHHHHHHHHHHHHHHHHHHHHHHHHHHHHHHHE
@HWI-ST132_0419:2:43:21085:189241#CTTGTA
TGGCATCTCATGCATCAAATCATTCGTGTGGGCGCCCTCATCAAGGTGCGTTTGCTGATGCTTTATACAAAGAGCTGTGGCATGCCTGTGCTGGGCCTCT
+
HHHHEHHHHHHHHGHHHHHHHHHHHHHHHHFHHHHHHHHFFHHFHFFHHHHHHHHHEFHHEHHBFHHFHEFEBFFHGFBHFHHGHHHGFBHBF9HFHHFF
@HWI-ST132_0419:2:8:10613:20358#CTTGTA
GACAAGAGGCCCAGCACAGGCATGCCACAGCTCTTTGTATAAAGCATCAGCAAACGCACCTTGATGAGGGCGCCCACACGAATGATTTGATGCATGAGAT
+
HHHHHHHHHHHHHHHHHHHHHHHHHHHHHHHHHHHHHHHHHHHHHHHHHHHHFHHHHFHHHHHBHH?HFHHFFHHGGHHHHFHHEHHHHFHHHHHHBGFF
@HWI-ST132_0419:2:46:3202:188860#CTTGTA
TGACAAGAGGCCCAGCACAGGCATGCCACAGCTCTTTGTATAAAGCATCAGCAAACGCACCTTGATGAGGGCGCCCACACGAATGATTTGATGCATGAGA
+
HHHHHHGHHHHHHHHGHHHHHHHHHHHHHGHHHHHHGHEHHHHHHFFHFEHHHHHHHBFHFFFF?:ADADDFEFFHHEHEHCHHGHEFBHHFHHFHHEFH
@HWI-ST132_0419:2:8:6212:54135#CTTGTA
CATGCATCAAATCATTCGTGTGGGCGCCCTCATCAAGGTGCGTTTGCTGATGCTTTATACAAAGAGCTGTGGCATGCCTGTGCTGGGCCTCTTGTCACCC
+
GFBHGGHHFHHGEEGFGFGEHGHHGEHHHHDFHHEBGGGGHHHFHHBHHFFHHHHHHGHBFDFGGHHHEHFF>FFABEEEGDDF@ECFFC=FFFFE=C4E
@HWI-ST132_0419:2:8:18555:176993#CTTGTA
CATGCATCAAATCATTCGTGTGGGCGCCCTCATCAAGGTGCGTTTGCTGATGCTTTATACAAAGAGCTGTGGCATGCCTGTGCTGGGCCTCTTGTCACCC
+
HHHHHHHHHHHHHHHHHHFCFHHGHHHHHHGGFHHHHHFHFGEDEHHHHHHHFHFFHFHHHFDDECFFEFFBDFFGGGGGHHHHHHHHHGHCHEFHFFFH
@HWI-ST132_0419:2:45:4157:126855#CTTGTA
CATCAAATCATTCGTGTGGGCGCCCTCATCAAGGTGCGTTTGCTGATGCTTTATACAAAGAGCTGTGGCATGCCTGTGCTGGGCCTCTTGTCACCCTTCC
+
FFEFFFFFCFEFFFCEEB9<?C>CCDEB?D>>C>777:79>>>??<DD=D?D>DDBD?;@8BB;9/736=CC3FBFE9DFFC<DAEBAE###########
@HWI-ST132_0419:2:26:11864:61402#CTTGTA
AAATCATTCGTGTGGGCGCCCTCATCAAGGTGCGTTTGCTGATGCTTTATACAAAGAGCTGTGGCATGCCTGTGCTGGGCCTCTTGTCACCCTTCCTCGA
+
/D@EDEDCBBC=C@C@?@@9=@BDC9BBCCDD=DCCCC/DDDDCDE@EE@C=DDB<1:>>@@@BB@C8CDDBDDDDD8DD>DBDDB77@@@<@@ADD:D=
@HWI-ST132_0419:2:46:7662:2076#CTTGTA
TCTCCCTCTCGAGGAAGGGTGACAAGAGGCCCAGCACAGGCATGCCACAGCTCTTTGTATAAAGCATCAGCAAACGCACCTTGATGAGGGCGCCCACACG
+
HHHHHHHHHHHEHHFHHHHFGGGGGHHHHHHHHHHHHHHHHFCHHHEHHHFBHFHFFHHFEHHFHEDHHFHHFEHGHFHHG@HFFHHFHDEFHFFHHHHF
@HWI-ST132_0419:2:26:19270:126667#CTTGTA
GCGCTCTCCCTCTCGAGGAAGGGTGACAAGAGGCCCAGCACAGGCATGCCACAGCTCTTTGTATAAAGCATCAGCAAACGCACCTTGATGAGGGCGCCCA
+
HHHHHHHHHHHHHHHHHGHHHHHEHHHHHHHHHHHFGHHCHHHGHHFHHHFHHFHDAHHFHHHHHHHHHHDHHFHGDCGGHGHHHBGFDBDEEBBGGBGE
@HWI-ST132_0419:2:44:10059:75874#CTTGTA
GCGCTCTCCCTCTCGAGGAAGGGTGACAAGAGGCCCAGCACAGGCATGCCACAGCTCTTTGTATAAAGCATCAGCAAACGCACCTTGATGAGGGCGCCCA
+
HHHHHHHHHHHHHHHHHHGHHHHFHHHHHHHGHHHHHGHHHHHHHHHHHHHHHHHHHHHHHHHHBHFHHHHHHHHHHHHHHHHHHHHBHHFFHFHFHEHF
@HWI-ST132_0419:2:25:4615:25277#CTTGTA
GCCCTCATCAAGGTGCGTTTGCTGATGCTTTATACAAAGAGCTGTGGCATGCCTGTGCTGGGCCTCTTGTCACCCTTCCTCGAGAGGGAGAGCGCGTCTA
+
HHHHHHGHHHFHHEHHHHHHFHHHHHHHHHHHHHHHHFHHHHHFEHFFHHHHHHHBCHHFHFHHHHHEEDFFEEGHHHHHHFCFEEFECE@CFEEFEFDE
@HWI-ST132_0419:2:42:8734:81530#CTTGTA
CCCTCATCAAGGTGCGTTTGCTGATGCTTTATACAAAGAGCTGTGGCATGCCTGTGCTGGGCCTCTTGTCACCCTTCCTCGAGAGGGAGAGCGCGTCTAT
+
HHHHHHHHHHHHFHHHFHHHHHHHHHHHHHHHHHHHHHHFHHHFFHHHHHHHHHHHHHEDHHHHHHFHHHEFFFFHHHHHGFFAFFD*DBEFFFFHHDHH
@HWI-ST132_0419:2:48:8695:28252#CTTGTG
CCCTCATCAAGGTGCGTTTGCTGATGCTTTATACAAAGAGCTGTGGCATGCCTGTGCTGGGCCTCTTGTCACCCTTCCTCGAGAGGGAGAGCGCGTCTAT
+
HHHHHHHHHHHHHHHHHHHHHHHHHHHHHHHHHHGHHHHHHHHHHHHHHHHHHHHHHHHHHHHHHHHHHHHGHHHHHHHHHHGFHHHHEFHHEHHHHGDD
@HWI-ST132_0419:2:65:19852:177273#CTTGTA
CCCTCATCAAGGTGCGTTTGCTGATGCTTTATACAAAGAGCTGTGGCATGCCTGTGCTGGGCCTCTTGTCACCCTTCCTCGAGAGGGAGAGCGCGTCTAT
+
HHHHHHHHEHHHHHGHHHHHHHHHHHHHHHHHHHHHHHHHHHHHHHHHHHHHHHHHHHHHFHHHHCFFFFHGHHFEDGGGGFGFHFGECDFGGEGEF96E
@HWI-ST132_0419:2:1:18661:129952#CTTGTC
ATAATAGACGCGCTCTCCCTCTCGAGGAAGGGTGACAAGAGGCCCAGCACAGGCATGCCACAGCTCTTTGTATAAAGCATCAGCAAACGCACCTTGATGA
+
GHHHHHHHHHHHHHHHHHHHHHHHDHHHHHHHEHHHHHFHHHHHHHHHFHCFFHHEHHHHHHHHFCHHHHDFEBDHHHHHHHHHEBGFHFHHHAHFFFCH
@HWI-ST132_0419:2:6:7379:23820#CTTGTA
ATCAAGGTGCGTTTGCTGATGCTTTATACAAAGAGCTGTGGCATGCCTGTGCTGGGCCTCTTGTCACCCTTCCTCGAGAGGGAGAGCGCGTCTATTATTT
+
HEHHHGGEGGHGHHHHGFHHHHHHEHGGHHGE=FFGEBEGGFGFGHHBHEHHF@FHHHHHHFHFFHFFHDCBECF=ACDCHFFHB>EEEEBGFG?DHHBG
@HWI-ST132_0419:2:1:6195:3184#CTTGTA
AAATAATAGACGCGCTCTCCCTCTCGAGGAAGGGTGACAAGAGGCCCAGCACAGGCATGCCACAGCTCTTTGTATAAAGCATCAGCAAACGCACCTTGAT
+
FHHFGGGGHGGHHGHGHGGHHFGGHHGGHHGGDG?GGGGBFFBGEEHHGFGD9FFHGHHFHDHEHFFDF@HHFGDDECFEDGGGGHBDDHG?GGBFFFFE
@HWI-ST132_0419:2:48:10003:168934#CTTGTA
AAATAATAGACGCGCTCTCCCTCTCGAGGAAGGGTGACAAGAGGCCCAGCACAGGCATGCCACAGCTCTTTGTATAAAGCATCAGCAAACGCACCTTGAT
+
GGFECEGBGGGGFGGGEFGEGEGFGGDEFGBFFFDGGGGFGGGGEGAGGGGGGBFFEFFEECEDEGGFGG@EBBEF@FEFDEEFEGGG=@E;EEE#####
@HWI-ST132_0419:2:4:17600:156489#CTTCTA
TCAAGGTGCGTTTGCTGATGCTTTATACAAAGAGCTGTGGCATGCCTGTGCTGGGCCTCTTGTCACCCTTCCTCGAGAGGGAGAGCGCGTCTATTATTTT
+
HHGHHHHHHHHHHHHHHHGHHHHHHHHHHHHHHHHHHHHHHHHHHHHGHHHHFFHHHGHHHHHHHHHHHFHHFHGBGHHHHEHDFHHHHHGHFHBHHHHH
@HWI-ST132_0419:2:46:2975:119935#CTTGTA
TCAAGGTGCGTTTGCTGATGCTTTATACAAAGAGCTGTGGCATGCCTGTGCTGGGCCTCTTGTCACCCTTCCTCGAGAGGGAGAGCGCGTCTATTATTTT
+
GHHFHHFHHHHHHHGHHHHGEHHHHHHHGHHGBHHHHHHHHHHHFHHEEHHHHFHDGHHEHHFFFFHHHEEHBHHGHFEGECE@EDEDEDF<?E<ABABB
@HWI-ST132_0419:2:66:11106:171917#CTTGTA
GAAAATAATAGACGCGCTCTCCCTCTCGAGGAAGGGTGACAAGAGGCCCAGCACAGGCATGCCACAGCTCTTTGTATAAAGCATCAGCAAACGCACCTTG
+
HHHHHHHHHHHHHHHHHHHHHHHHHHHHHHHHFHHH>HFHHHHFHHHHHHHHFFFHFHFFFHHBHFFBHEFDFFDGGFGDHHFHFFHHHHHFHHHHFEHC
@HWI-ST132_0419:2:48:21220:129783#CTTGTA
GGAAAATAATAGACGCGCTCTCCCTCTCGAGGAAGGGTGACAAGAGGCCCAGCACAGGCATGCCACAGCTCTTTGTATAAAGCATCAGCAAACGCACCTT
+
HHHHFGHGHGHHHHHHHHHHHHHHHHHHHHHHHHGHHEGHHHFGDBFGFGHFHHHAFFEGFHHFHHFHBHCHCHFFGDEEHHFHGHHHHHFHE?HEGFEB
@HWI-ST132_0419:2:66:14093:103974#CTTGTA
GTGGAAAATAATAGACACGCTCTCCCTCTCGAGGAAGGGTGACAAGAGGCCCAGCACAGGCATGCCACAGCTCTTTGTATAAAGCATCAGCAAACGCACC
+
HHHHHHHHHHHGHHHHHHHHHHHHHHHHHHHHHHHFHHHBGEHFFHHHFHHHFHHHHFFHHHBHHHCHHHEE>ECHGFHHFAGGBFEGHFHHHAHEDFGC
@HWI-ST132_0419:2:48:5143:144549#CTTGTA
CCTTGTGGAAAATAATAGACGCGCTCTCCCTCTCGAGGAAGGGTGACAAGAGGCCCAGCACAGGCATGCCACAGCTCTTTGTATAGAGCATCAGCAAACG
+
FEFFFEFFEFBF?FFFFCFD>+==>B>C?C3@>A@1D<DCDD<9DC@D<CABA>B'7741:99>2AD>ADECFAE?5C;?FFFFD@@5:5>?2;?>29?8
@HWI-ST132_0419:2:67:19428:148915#CTTGTA
CGACCTTGTGGAAAATAATAGACGCGCTCTCCCTCTCGAGGAAGGGTGACAAGAGGCCCAGCACAGGCATGCCACAGCTCTTTGTATAAAGCATCAGCAA
+
HHHHHHHHHHHHFHHHGFHHHBHFHHGHHHHHHHHHGHCHHHHHHFFHFHEFFFGFH?FDFGFFDEFB=BEFF=DGHHEHHHDHFEGEGEGFGF53?5<9
@HWI-ST132_0419:2:47:15063:186043#CTTGTA
CTCCATGTGACCTTGTGGAAAATAATAGACGCGCTCTCCCTCTCGAGGAAGGGTGACAAGAGGCCCAGCACAGGCATGCCACAGCTCTTTGTATAAAGCA
+
HHFHGHHHHGHHHGHHHHHGHHHHHHGHGHHHHHHHHHHHHHHHHFHHBEGFGEGHHGFEHHHEEHFHHFFAFFGHGHGHHHHHHGGHFHGEGEGFGEGH
@HWI-ST132_0419:2:48:10411:111210#CTTGTA
CTCCATGTGACCTTGTGGAAAATAATAGACGCGCTCTCCCTCTCGAGGAAGGGTGACAAGAGGCCCAGCACAGGCATGCCACAGCTCTTTGTATAAAGCA
+
[truncated: 10,611,810 more chars]
